# Supplementary material for: The Chromaverse Is Colored by Triplexes Formed Through the Interactions of Noncoding RNAs with HNPRNPU, TP53, AGO, REL Proteins, Intrinsically-Disordered Regions, and Flipons
Source: Int J Mol Sci. 2026 Feb 2;27(3):1482. doi: 10.3390/ijms27031482 (PMC12898463; doi:10.3390/ijms27031482)
Supplement: Supplementary file 1 [file ijms-27-01482-s001.zip]

Archive with 3 entries (3 files):
- Supplemental Data File S1 hg38repeats.txt.out
- Supplementary Data  File S3 PDB.zip
- Supplementary Data File S2 lncipedia-mixed.txt.out
