# Supplementary material for: The Chromaverse Is Colored by Triplexes Formed Through the Interactions of Noncoding RNAs with HNPRNPU, TP53, AGO, REL Proteins, Intrinsically-Disordered Regions, and Flipons
Source: Int J Mol Sci. 2026 Feb 2;27(3):1482. doi: 10.3390/ijms27031482 (PMC12898463; doi:10.3390/ijms27031482)
Supplement: Supplementary file 1 [file ijms-27-01482-s001.zip › Supplemental Data File S1 hg38repeats.txt.out]

# Duplex-ID	Start	End	Score	Strand	Error-rate	Errors	Guanine-rate	Duplicates	TTS	Duplicate locations
L1PA4	1429	1452	22	+	0.043	d13	0.17	-1	AGAGAAAAAAGAATAAAAAGAAA	-
L1PA4	3246	3270	23	+	0.042	d2	0.25	-1	AATAAAGAAGAAAAGAGAGAAGAA	-
L1PA4	5990	6013	22	+	0.043	d4	0.83	-1	GGGGTGGGGGGAGGGGGGAGGGA	-
L1PA4	5995	6016	20	+	0.048	d18	0.76	-1	GGGGGGAGGGGGGAGGGATAG	-
L1M2c	1934	1954	19	+	0.05	d13	0.1	-1	AAAAAAAAAAAAATGAAGAA	-
L1M2c	1935	1955	19	+	0.05	d12	0.1	-1	AAAAAAAAAAAATGAAGAAA	-
LTR33B	162	185	22	+	0.043	d6	0.52	-1	GGAAGGCGGAAGAGAAGGAGAAG	-
L1PA7	1750	1773	22	+	0.043	d13	0.26	-1	AGAGAAAAAAGAATGAAAAGGAA	-
L1PA7	3568	3592	23	+	0.042	d2	0.25	-1	AATAAAGAAGAAAAGAGAGAAGAA	-
HAL1ME	571	599	27	+	0.036	d1	0.5	-1	ACGGAGGGGAAAAAGGAAAGGGAAGAGG	-
HAL1ME	573	602	28	+	0.034	d26	0.52	-1	GGAGGGGAAAAAGGAAAGGGAAGAGGCAG	-
HAL1ME	2153	2177	23	+	0.042	d6	0.62	-1	GGGAGGTAGAAGGGGGAAGAGAGG	-
HAL1ME	2160	2187	26	+	0.037	d17	0.56	-1	AGAAGGGGGAAGAGAGGTGGAAGGAAG	-
HAL1ME	380	401	20	-	0.048	d19	0.71	-1	GCGGGAGAGGGGGAGGGAGGA	-
Ricksha_0	923	942	19	-	0		0.11	-1	AAAAAAGAAAAGAAAAAAA	-
MER21C	321	337	16	+	0		0.81	-1	GGGGAGGGGAGAGGGG	-
MSTB1	203	233	29	-	0.033	d18	0.53	-1	GAGAGAGGAAGCAAGAGAGAGAGGAGGGAG	-
MSTB1	202	232	29	-	0.033	d19	0.53	-1	AGAGAGGAAGCAAGAGAGAGAGGAGGGAGG	-
MSTB1	200	221	20	-	0.048	d1	0.57	-1	AAGAGAGAGAGGAGGGAGGTG	-
MER92-int	3458	3476	18	-	0		0.39	-1	AAGAGAAAAGAGAAAGGG	-
L3	400	427	26	+	0.037	d1	0.33	-1	ACAGAGGAAAAGGAGAAAGAGAAGAAA	-
L3	902	918	16	+	0		0.5	-1	GGAAGAGAAAGGAGGA	-
L3	1105	1125	19	+	0.05	d18	0.35	-1	GAGGGAAAGGAAAAAAAATG	-
L3	1536	1557	20	+	0.048	d5	0.38	-1	GAGGATAAAAGGAGAGAGAAA	-
L3	1542	1563	20	+	0.048	d15	0.33	-1	AAAAGGAGAGAGAAACAGAAG	-
L3	2088	2111	22	+	0.043	d2	0.48	-1	AATGAGGAAGAAAAGAGGGAGGG	-
L3	2091	2113	21	+	0.045	d20	0.5	-1	GAGGAAGAAAAGAGGGAGGGCA	-
L3	2330	2351	20	+	0.048	d4	0.38	-1	GGAGCAGAAGGAAAAAGAAAG	-
L3	2713	2733	19	+	0.05	d16	0.3	-1	AAAAAGGGAAAAAAGATGGA	-
HAL1M8	532	553	20	+	0.048	d5	0.43	-1	AGAGACGAAGGAAAGAGAAGG	-
HAL1M8	771	792	20	+	0.048	d14	0.29	-1	AAGAAAAAAGAGAATAAGGAG	-
HAL1M8	1073	1094	20	+	0.048	d6	0.38	-1	AGAAGGTGAAAAGGAGGAAAA	-
HAL1M8	1105	1126	20	+	0.048	d9	0.24	-1	AAAAAGAAATGAAGAAAGAGA	-
HAL1M8	1115	1135	19	+	0.05	d11	0.3	-1	GAAGAAAGAGATAAAAAGGA	-
HAL1M8	1380	1396	16	+	0		0.12	-1	AAAGAAAAAGAAAAAA	-
HAL1M8	1838	1859	20	+	0.048	d12	0.62	-1	GGGAGGAGAGAATGGGGAGAG	-
HAL1M8	2929	2956	26	+	0.037	d16	0.48	-1	AAGGAAAAGAAAGGGATGGAGGGGGAA	-
L1M2	1189	1212	23	+	0		0.22	-1	AAAAGGAAAAGAAAAGAGAAAAA	-
L1M2	1792	1816	23	+	0.042	d17	0.29	-1	AAAGAGGAAAAAAGGAACAAAGGA	-
L1M4	709	729	19	+	0.05	d14	0.15	-1	AGGAAAAAAAAAAANAGAAA	-
L1M4	1037	1067	29	+	0.033	d22	0.13	-1	GAAAGAAAAAAAAAAAAAAAAATGAAGAAA	-
L1M4	1038	1068	29	+	0.033	d21	0.1	-1	AAAGAAAAAAAAAAAAAAAAATGAAGAAAA	-
L1M4	1039	1069	29	+	0.033	d20	0.1	-1	AAGAAAAAAAAAAAAAAAAATGAAGAAAAA	-
L1M4	1120	1142	21	+	0.045	d1	0.32	-1	ATAAAAGAAAAGAGAGAAAGGG	-
hAT-4b_Ther	564	584	19	-	0.05	d18	0.45	-1	GTGAGAGAGAGAGAAAGAGA	-
hAT-4b_Ther	562	582	19	-	0.05	d1	0.45	-1	GAGAGAGAGAGAAAGAGATG	-
L2a	127	152	24	-	0.04	d12	0.32	-1	AAAGAAAGAGAATGAGAAGAAGAAG	-
L2a	203	223	19	-	0.05	d6	0.4	-1	AGAGAAGAGAAGANGAAGGA	-
L2a	500	516	16	-	0		0.44	-1	GAGAGAAAAAGAAGGG	-
L2b	481	501	19	-	0.05	d11	0.5	-1	GGAAGGAGTGGAAAAAAGGG	-
L2b	469	492	22	-	0.043	d11	0.43	-1	GGAAAAAAGGGCAGAAAGGAGGA	-
L2b	452	480	27	-	0.036	d16	0.43	-1	AGAAAGGAGGANGAGAAAGAAAGGGGAA	-
MLT1J	31	52	20	-	0.048	d3	0.48	-1	AAGGAAGAAGGGGAGAATGGA	-
MLT1J	225	254	28	-	0.034	d26	0.52	-1	AGCAGGAAGGAGGAAGGGGAAAAGAAGGG	-
MLT1J	223	251	27	-	0.036	d1	0.5	-1	AGGAAGGAGGAAGGGGAAAAGAAGGGCA	-
ERV3-16A3_I	3411	3427	16	+	0		0.44	-1	GAAGGAGGAGGAAAAA	-
L1PA16	1642	1664	21	+	0.045	d2	0.18	-1	AACAAAGAAAAAAAGAAGAAGA	-
L1MA5	316	336	20	+	0		0.25	-1	AAGAAAAAAAAGAGAGAAGA	-
L1M4c	492	513	20	+	0.048	d7	0.19	-1	AGAGGAACAAAAAGAAAAAAA	-
L1M4c	503	523	19	+	0.05	d10	0.1	-1	AAGAAAAAAATAAAAAAAAG	-
L1M4c	589	618	28	+	0.034	d22	0.34	-1	AGAAGGAGAAGAGAGAGAGAAANAAAAAG	-
L1M4c	1429	1451	21	+	0.045	d1	0.14	-1	ACAAAAGAAAAAAAGAAAGAAA	-
L1M4c	1499	1523	23	+	0.042	d16	0.25	-1	AAGAGAGGAAGAAAGACAAAAAAA	-
L1M4c	2343	2365	21	+	0.045	d10	0.23	-1	AAAGAAGAAATAAAAAGGGAAA	-
L1PB	294	312	18	+	0		0.28	-1	AAGAAAAGAAGAGAGAAA	-
L1MC4a	65	85	19	+	0.05	d10	0.1	-1	AGAAGAAAAATAAAAAAAAA	-
L1MC4a	66	86	19	+	0.05	d9	0.1	-1	GAAGAAAAATAAAAAAAAAA	-
MLT1J2	197	217	19	-	0.05	d16	0.5	-1	AGATGGGGAAAGAGAGAGAG	-
MSTD	203	224	20	-	0.048	d13	0.48	-1	AAGAGAGCGAGAGAGAGAGAG	-
MSTD	193	216	22	-	0.043	d9	0.52	-1	GAGAGAGAGAGAGCAAAAGGGGG	-
MER31-int	2267	2287	19	+	0.05	d4	0.4	-1	AGAATGAGAAAGGGGAAAAG	-
MER31-int	3537	3553	16	-	0		0.25	-1	AAGAGAAAAGAAAAAG	-
L1PREC2	458	480	21	+	0.045	d8	0.41	-1	GAAAGAGATGGGGAGAAAGAAA	-
L1PREC2	2182	2205	22	+	0.043	d2	0.26	-1	AATAAAGAAGAAAAGAGAGAAGA	-
L1MC3	1145	1165	19	+	0.05	d8	0.65	-1	GAAGGGGGTGGGGGAAAAGG	-
LTR33	319	339	19	-	0.05	d12	0.65	-1	GAAGGGGCAAGGGGAGGGAG	-
MER65D	329	349	19	-	0.05	d9	0.55	-1	GAGGGAAGGGTAAAGGGAAG	-
L1PA2	1307	1330	22	+	0.043	d13	0.17	-1	AGAGAAAAAAGAATAAAAAGAAA	-
L1PA2	3124	3148	23	+	0.042	d2	0.21	-1	AATAAAGAAAAAAAGAGAGAAGAA	-
L1PA2	5868	5891	22	+	0.043	d4	0.83	-1	GGGGTGGGGGGAGGGGGGAGGGA	-
L1PA2	5873	5894	20	+	0.048	d18	0.76	-1	GGGGGGAGGGGGGAGGGATAG	-
L1MC	170	190	19	+	0.05	d2	0.1	-1	AATAAGAAAAAAAAAGAAAA	-
L1MC	171	191	19	+	0.05	d1	0.1	-1	ATAAGAAAAAAAAAGAAAAA	-
L1MC	173	192	19	+	0		0.11	-1	AAGAAAAAAAAAGAAAAAA	-
L1MC	174	194	19	+	0.05	d18	0.1	-1	AGAAAAAAAAAGAAAAAATA	-
MSTA1	224	248	23	-	0.042	d20	0.5	-1	AAGCAAGAGAGAGAGAGGAGGGAG	-
L1PA6	1444	1467	22	+	0.043	d13	0.22	-1	AGAGAAAAAAGAGTAAAAAGAAA	-
L1PA6	3263	3287	23	+	0.042	d2	0.25	-1	AATAAAGAAGAAAAGAGAGAAGAA	-
L2	600	622	21	-	0.045	d2	0.64	-1	AGGGAGGAGGGAGGGAGAATGG	-
L2	1428	1445	17	-	0		0.59	-1	GAGGAGAGAGGAGAAGG	-
L2	1710	1730	19	-	0.05	d18	0.55	-1	GCAGGAGAGAGAGGGGAGAA	-
L2	1916	1939	22	-	0.043	d13	0.48	-1	AAGAGAGAATGGGAGGAGAGGAA	-
L2	2572	2588	16	-	0		0.5	-1	GAGAGAAAGAGAGGAG	-
MLT1F-int	1162	1183	20	-	0.048	d6	0.48	-1	AAAAAGGGGGAAAATGGGAGG	-
LTR89	119	143	23	-	0.042	d15	0.38	-1	AGAGGAAACAAAAGGGAAGAGGAA	-
MER4C	272	293	20	-	0.048	d1	0.62	-1	GGAGGGGAAAGAGGGAGGGTA	-
ERVL-E	5346	5370	23	-	0.042	d16	0.42	-1	AGGGGAATGAGAGAGGAAAGAAAA	-
ERVL-E	5340	5362	21	-	0.045	d5	0.32	-1	GAGAGAGGAAAGAAAANAAAGA	-
L1PA14	1894	1917	22	+	0.043	d2	0.26	-1	AATAAAGAAGAAAAGAGAGAAGA	-
L1MA4	635	655	20	+	0		0.2	-1	AAAAAAAAAAAGAGAGAAGA	-
Tigger5	322	338	16	+	0		0.5	-1	GAGAAGAAGAGGAAGG	-
Tigger5	1674	1697	22	+	0.043	d15	0.39	-1	GGAGGAAGAAAGAAGTAAAGAAG	-
L2c	317	345	27	-	0.036	d11	0.39	-1	AGAGAAAGAAAGAGAACAGAAGGGGAGA	-
MER4B-int	981	1007	25	-	0.038	d14	0.23	-1	AGAAAAGAAAATAGAGAAAAAGAGAA	-
L4_A_Mam	4875	4895	19	-	0.05	d5	0.35	-1	AGGAAAAAGGAAAATAAGGG	-
L1M3e	1426	1446	19	+	0.05	d3	0.2	-1	GAANAGAGAAAAAAAAGAAA	-
L1M3e	1430	1450	19	+	0.05	d16	0.15	-1	AGAGAAAAAAAAGAAANAAA	-
SVA_A	921	941	19	+	0.05	d18	0.4	-1	GAAAAGAAAAGGGGGAAATG	-
SVA_A	940	960	19	+	0.05	d1	0.45	-1	GTGGGGAAAAGAAAGAGAGA	-
SVA_A	29	59	29	-	0.033	d28	0.63	-1	GTGGAAAGAGGGGAGAGGGAGAGGGAGAGG	-
SVA_A	27	57	30	-	0		0.63	-1	GGAAAGAGGGGAGAGGGAGAGGGAGAGGGA	-
SVA_A	26	56	30	-	0		0.63	-1	GAAAGAGGGGAGAGGGAGAGGGAGAGGGAG	-
SVA_A	25	55	30	-	0		0.6	-1	AAAGAGGGGAGAGGGAGAGGGAGAGGGAGA	-
SVA_A	24	54	30	-	0		0.63	-1	AAGAGGGGAGAGGGAGAGGGAGAGGGAGAG	-
SVA_A	23	53	30	-	0		0.67	-1	AGAGGGGAGAGGGAGAGGGAGAGGGAGAGG	-
SVA_A	22	52	30	-	0		0.7	-1	GAGGGGAGAGGGAGAGGGAGAGGGAGAGGG	-
SVA_A	21	51	30	-	0		0.67	-1	AGGGGAGAGGGAGAGGGAGAGGGAGAGGGA	-
SVA_A	20	50	30	-	0		0.7	-1	GGGGAGAGGGAGAGGGAGAGGGAGAGGGAG	-
SVA_A	19	49	30	-	0		0.67	-1	GGGAGAGGGAGAGGGAGAGGGAGAGGGAGA	-
SVA_A	18	48	30	-	0		0.67	-1	GGAGAGGGAGAGGGAGAGGGAGAGGGAGAG	-
SVA_A	17	47	30	-	0		0.67	-1	GAGAGGGAGAGGGAGAGGGAGAGGGAGAGG	-
SVA_A	16	46	30	-	0		0.67	-1	AGAGGGAGAGGGAGAGGGAGAGGGAGAGGG	-
SVA_A	15	45	30	-	0		0.67	-1	GAGGGAGAGGGAGAGGGAGAGGGAGAGGGA	-
SVA_A	14	44	30	-	0		0.67	-1	AGGGAGAGGGAGAGGGAGAGGGAGAGGGAG	-
SVA_A	13	43	30	-	0		0.67	-1	GGGAGAGGGAGAGGGAGAGGGAGAGGGAGA	-
SVA_A	12	42	30	-	0		0.67	-1	GGAGAGGGAGAGGGAGAGGGAGAGGGAGAG	-
SVA_A	11	41	30	-	0		0.67	-1	GAGAGGGAGAGGGAGAGGGAGAGGGAGAGG	-
SVA_A	10	40	30	-	0		0.67	-1	AGAGGGAGAGGGAGAGGGAGAGGGAGAGGG	-
SVA_A	9	39	30	-	0		0.67	-1	GAGGGAGAGGGAGAGGGAGAGGGAGAGGGA	-
SVA_A	8	38	30	-	0		0.67	-1	AGGGAGAGGGAGAGGGAGAGGGAGAGGGAG	-
SVA_A	7	37	30	-	0		0.67	-1	GGGAGAGGGAGAGGGAGAGGGAGAGGGAGA	-
SVA_A	6	36	30	-	0		0.67	-1	GGAGAGGGAGAGGGAGAGGGAGAGGGAGAG	-
SVA_A	5	35	30	-	0		0.67	-1	GAGAGGGAGAGGGAGAGGGAGAGGGAGAGG	-
SVA_A	4	34	30	-	0		0.67	-1	AGAGGGAGAGGGAGAGGGAGAGGGAGAGGG	-
SVA_A	3	33	30	-	0		0.67	-1	GAGGGAGAGGGAGAGGGAGAGGGAGAGGGA	-
SVA_A	2	32	30	-	0		0.67	-1	AGGGAGAGGGAGAGGGAGAGGGAGAGGGAG	-
SVA_A	1	31	30	-	0		0.67	-1	GGGAGAGGGAGAGGGAGAGGGAGAGGGAGA	-
SVA_A	0	30	30	-	0		0.67	-1	GGAGAGGGAGAGGGAGAGGGAGAGGGAGAG	-
L1M7	204	229	24	+	0.04	d11	0.12	-1	AAAAAAAAGAATAAAAGGAAAAAAA	-
L1M7	433	453	19	+	0.05	d8	0.25	-1	GAAAAAGATAAGAGAGAAAA	-
MER44C	497	514	17	+	0		0.29	-1	GAAGAAGGAAAAAGAAA	-
LTR16B1	301	329	27	-	0.036	d26	0.54	-1	GTGAAAGGAGAGAGGGAAGGAAGGAGGA	-
LTR16B1	378	400	21	-	0.045	d15	0.55	-1	GAAGGATAAAGGGGAGAGGGAG	-
LTR16B1	372	393	20	-	0.048	d5	0.57	-1	AAAGGGGAGAGGGAGCAGGAG	-
MSTA	198	219	20	-	0.048	d11	0.62	-1	AAGAGAGAGCGAGGGGGGAGG	-
L1PB1	1282	1298	16	+	0		0.56	-1	AGGAAAAGGGGGAGAG	-
L1PB1	1794	1815	20	+	0.048	d13	0.14	-1	AAAGAAAAAAGAATAAGAAAA	-
L1PB1	3627	3646	19	+	0		0.26	-1	AAGAAAAGAAGAGAGAAAA	-
L1MA2	1336	1358	21	+	0.045	d10	0.41	-1	AAAGAGGAGGTAGAGAAAGAGA	-
L1MA2	2268	2298	29	+	0.033	d10	0.37	-1	AAAAGGAAGACAGGAAGGAAAGAAAGAAGG	-
L1MA2	2269	2299	29	+	0.033	d9	0.37	-1	AAAGGAAGACAGGAAGGAAAGAAAGAAGGA	-
L1MA2	2270	2300	29	+	0.033	d8	0.37	-1	AAGGAAGACAGGAAGGAAAGAAAGAAGGAA	-
L1MA2	2271	2301	29	+	0.033	d7	0.4	-1	AGGAAGACAGGAAGGAAAGAAAGAAGGAAG	-
L1MA2	2272	2302	29	+	0.033	d6	0.4	-1	GGAAGACAGGAAGGAAAGAAAGAAGGAAGA	-
L1MA2	2273	2303	29	+	0.033	d5	0.4	-1	GAAGACAGGAAGGAAAGAAAGAAGGAAGAG	-
L1MA2	2274	2304	29	+	0.033	d4	0.37	-1	AAGACAGGAAGGAAAGAAAGAAGGAAGAGA	-
L1MA2	2275	2305	29	+	0.033	d3	0.37	-1	AGACAGGAAGGAAAGAAAGAAGGAAGAGAA	-
L1MA2	2276	2306	29	+	0.033	d2	0.4	-1	GACAGGAAGGAAAGAAAGAAGGAAGAGAAG	-
L1MA2	2277	2307	29	+	0.033	d1	0.37	-1	ACAGGAAGGAAAGAAAGAAGGAAGAGAAGA	-
L1MA2	3474	3493	19	+	0		0.26	-1	AAGAAAAAAAGAGAGAAGA	-
L1MA2	3820	3841	20	+	0.048	d6	0.38	-1	AAAAAATAGAGGAGGAGGGAA	-
L1P3	649	673	23	+	0.042	d2	0.25	-1	AATAAAGAAGAAAAGAGAGAAGAA	-
L1MEg	1323	1351	27	+	0.036	d19	0.11	-1	AAGAAAAGAAAAAAAAAAANAAAAAGAA	-
SVA_E	29	59	29	-	0.033	d28	0.7	-1	GTGGAGGGAGGGGAGAGGGAGAGGGAGAGG	-
SVA_E	27	57	30	-	0		0.7	-1	GGAGGGAGGGGAGAGGGAGAGGGAGAGGGA	-
SVA_E	26	56	30	-	0		0.7	-1	GAGGGAGGGGAGAGGGAGAGGGAGAGGGAG	-
SVA_E	25	55	30	-	0		0.67	-1	AGGGAGGGGAGAGGGAGAGGGAGAGGGAGA	-
SVA_E	24	54	30	-	0		0.7	-1	GGGAGGGGAGAGGGAGAGGGAGAGGGAGAG	-
SVA_E	23	53	30	-	0		0.7	-1	GGAGGGGAGAGGGAGAGGGAGAGGGAGAGG	-
SVA_E	22	52	30	-	0		0.7	-1	GAGGGGAGAGGGAGAGGGAGAGGGAGAGGG	-
SVA_E	21	51	30	-	0		0.67	-1	AGGGGAGAGGGAGAGGGAGAGGGAGAGGGA	-
SVA_E	20	50	30	-	0		0.7	-1	GGGGAGAGGGAGAGGGAGAGGGAGAGGGAG	-
SVA_E	19	49	30	-	0		0.67	-1	GGGAGAGGGAGAGGGAGAGGGAGAGGGAGA	-
SVA_E	18	48	30	-	0		0.67	-1	GGAGAGGGAGAGGGAGAGGGAGAGGGAGAG	-
SVA_E	17	47	30	-	0		0.67	-1	GAGAGGGAGAGGGAGAGGGAGAGGGAGAGG	-
SVA_E	16	46	30	-	0		0.67	-1	AGAGGGAGAGGGAGAGGGAGAGGGAGAGGG	-
SVA_E	15	45	30	-	0		0.67	-1	GAGGGAGAGGGAGAGGGAGAGGGAGAGGGA	-
SVA_E	14	44	30	-	0		0.67	-1	AGGGAGAGGGAGAGGGAGAGGGAGAGGGAG	-
SVA_E	13	43	30	-	0		0.67	-1	GGGAGAGGGAGAGGGAGAGGGAGAGGGAGA	-
SVA_E	12	42	30	-	0		0.67	-1	GGAGAGGGAGAGGGAGAGGGAGAGGGAGAG	-
SVA_E	11	41	30	-	0		0.67	-1	GAGAGGGAGAGGGAGAGGGAGAGGGAGAGG	-
SVA_E	10	40	30	-	0		0.67	-1	AGAGGGAGAGGGAGAGGGAGAGGGAGAGGG	-
SVA_E	9	39	30	-	0		0.67	-1	GAGGGAGAGGGAGAGGGAGAGGGAGAGGGA	-
SVA_E	8	38	30	-	0		0.67	-1	AGGGAGAGGGAGAGGGAGAGGGAGAGGGAG	-
SVA_E	7	37	30	-	0		0.67	-1	GGGAGAGGGAGAGGGAGAGGGAGAGGGAGA	-
SVA_E	6	36	30	-	0		0.67	-1	GGAGAGGGAGAGGGAGAGGGAGAGGGAGAG	-
SVA_E	5	35	30	-	0		0.67	-1	GAGAGGGAGAGGGAGAGGGAGAGGGAGAGG	-
SVA_E	4	34	30	-	0		0.67	-1	AGAGGGAGAGGGAGAGGGAGAGGGAGAGGG	-
SVA_E	3	33	30	-	0		0.67	-1	GAGGGAGAGGGAGAGGGAGAGGGAGAGGGA	-
SVA_E	2	32	30	-	0		0.67	-1	AGGGAGAGGGAGAGGGAGAGGGAGAGGGAG	-
SVA_E	1	31	30	-	0		0.67	-1	GGGAGAGGGAGAGGGAGAGGGAGAGGGAGA	-
SVA_E	0	30	30	-	0		0.67	-1	GGAGAGGGAGAGGGAGAGGGAGAGGGAGAG	-
LTR2C	73	96	22	+	0.043	d4	0.39	-1	AAGACAGGAGAAAAGGGAGAAAG	-
LTR2C	78	103	24	+	0.04	d18	0.36	-1	AGGAGAAAAGGGAGAAAGCAAAAAG	-
MER63A	156	172	16	-	0		0.38	-1	GGGGGAAAAAAAAAAG	-
LTR49-int	3918	3941	22	+	0.043	d1	0.39	-1	GCAAAAAAAGAGGGAGAGAGAGA	-
LTR49-int	3920	3945	24	+	0.04	d21	0.36	-1	AAAAAAAGAGGGAGAGAGAGACAGA	-
LTR49-int	1870	1896	25	-	0.038	d9	0.54	-1	AAAGAGGAAGGAGGAGCAGGGAGGAG	-
LTR49-int	6220	6240	19	-	0.05	d16	0.45	-1	AGGCAAAGGAGGGGAGAAAA	-
LTR49-int	6216	6236	19	-	0.05	d3	0.35	-1	AAAGGAGGGGAGAAAACAAA	-
ERVL	5459	5483	23	-	0.042	d16	0.33	-1	AAGGGAATAAGAGAGGAAAGAAAA	-
ERVL	5453	5475	21	-	0.045	d5	0.27	-1	AAGAGAGGAAAGAAAACAAAGA	-
Tigger7	423	439	16	+	0		0.19	-1	AAGGAAAGAAAAAAAA	-
Tigger7	498	515	17	+	0		0.29	-1	GAAGAAGGAAAAAGAAA	-
Tigger7	1740	1766	25	+	0.038	d15	0.38	-1	AGAGGAAGAGGAAGATGAAGAAGAAA	-
LTR104_Mam	803	819	16	-	0		0.56	-1	AGAGAGGAGGAAGGAG	-
MLT1H-int	1094	1115	20	-	0.048	d6	0.48	-1	AAAAAGGGGAAGAATGGGAGG	-
LTR78	251	272	20	+	0.048	d19	0.67	-1	AAGGAGAGAGGAGGGGGGGTG	-
LTR78	925	955	29	+	0.033	d13	0.5	-1	GGGGGAGGAGGAGNAGGGAAAGAGAAAAAA	-
LTR78	926	956	29	+	0.033	d12	0.5	-1	GGGGAGGAGGAGNAGGGAAAGAGAAAAAAG	-
LTR78	927	957	29	+	0.033	d11	0.47	-1	GGGAGGAGGAGNAGGGAAAGAGAAAAAAGA	-
LTR78	928	958	29	+	0.033	d10	0.43	-1	GGAGGAGGAGNAGGGAAAGAGAAAAAAGAA	-
LTR78	929	959	29	+	0.033	d9	0.43	-1	GAGGAGGAGNAGGGAAAGAGAAAAAAGAAG	-
LTR78	858	883	24	-	0.04	d8	0.68	-1	GGGGAGGGAGGAGAGGNAAGGGGAG	-
LTR13	685	715	29	-	0.033	d25	0.53	-1	GAGGCAGAGAGAGAGAGGAGAGAGAGAGAG	-
LTR13	684	714	29	-	0.033	d26	0.5	-1	AGGCAGAGAGAGAGAGGAGAGAGAGAGAGA	-
LTR13	681	710	28	-	0.034	d2	0.48	-1	AGAGAGAGAGAGGAGAGAGAGAGAGACAG	-
EUTREP14	139	162	22	+	0.043	d20	0.35	-1	AAGAAAGAGAGAGAAAAAGATGG	-
LOR1-int	4382	4407	24	+	0.04	d1	0.48	-1	GCAGGAAAAAAAGAGGGGGGAGAGA	-
LOR1-int	4384	4411	26	+	0.037	d23	0.44	-1	AGGAAAAAAAGAGGGGGGAGAGACAGA	-
L1M4b	1353	1375	21	+	0.045	d6	0.23	-1	GAAGAACAGAGAGAAAAAAAAA	-
L1M4b	1360	1383	22	+	0.043	d15	0.13	-1	AGAGAGAAAAAAAAATAAAAAAA	-
L1M4b	1444	1473	28	+	0.034	d5	0.14	-1	AGAAANAGAAGAAAAAAAAAAGAAAAAAA	-
L1M4b	1450	1475	24	+	0.04	d23	0.12	-1	AGAAGAAAAAAAAAAGAAAAAAATA	-
L2d	207	235	27	-	0.036	d21	0.29	-1	AAAAAANGAGGGAGAGAAAAAAAGAGAA	-
L2d	202	228	25	-	0.038	d4	0.42	-1	GAGGGAGAGAAAAAAAGAGAANAGGG	-
LTR79	175	196	21	-	0		0.57	-1	AAAGAGAGAGGGAGGAAGGGG	-
MER63B	382	398	16	-	0		0.38	-1	GGGGGAAAAAAAAAAG	-
MER66-int	1561	1586	24	+	0.04	d15	0.4	-1	AAAAAGGAAGGAAAATGGGAAGAGG	-
MER66-int	3119	3140	20	-	0.048	d11	0.57	-1	AGGAAGAGGCAGGGAAGGGGA	-
MER66-int	4904	4920	16	-	0		0.31	-1	AGGAAGAAGAGAAAAA	-
Tigger22N1	322	352	29	+	0.033	d1	0.47	-1	GTGAGAGGGAGAAAAAGAAGGAGAGGAAGA	-
Tigger22N1	324	354	30	+	0		0.43	-1	GAGAGGGAGAAAAAGAAGGAGAGGAAGAAA	-
Tigger22N1	325	355	30	+	0		0.4	-1	AGAGGGAGAAAAAGAAGGAGAGGAAGAAAA	-
Tigger22N1	327	357	29	+	0.033	d28	0.37	-1	AGGGAGAAAAAGAAGGAGAGGAAGAAAATA	-
L1M8	45	61	16	+	0		0.12	-1	AAAGAGAAAAAAAAAA	-
L1M8	358	378	19	+	0.05	d14	0.1	-1	GAAAAAAAAAAAAATAGAAA	-
Tigger15a	265	281	16	+	0		0.69	-1	AGAAGGGGGGGAAGGG	-
LTR9B	504	534	29	-	0.033	d26	0.4	-1	AGGCAAGAAAGAAGGGAGAAGAAAGAAGGA	-
LTR9B	503	533	29	-	0.033	d27	0.4	-1	GGCAAGAAAGAAGGGAGAAGAAAGAAGGAA	-
LTR9B	502	532	29	-	0.033	d28	0.4	-1	GCAAGAAAGAAGGGAGAAGAAAGAAGGAAG	-
LTR9B	500	530	30	-	0		0.37	-1	AAGAAAGAAGGGAGAAGAAAGAAGGAAGAA	-
LTR9B	499	529	30	-	0		0.4	-1	AGAAAGAAGGGAGAAGAAAGAAGGAAGAAG	-
HERVK9	1324	1344	19	+	0.05	d3	0.3	-1	AGATAGGGGAAAAAAGAAAA	-
L1P2	1441	1464	22	+	0.043	d13	0.22	-1	AGAGAAAAAAGAGTAAAAAGAAA	-
L1P2	3258	3282	23	+	0.042	d2	0.25	-1	AATAAAGAAGAAAAGAGAGAAGAA	-
L1PA15-16	1029	1051	21	+	0.045	d18	0.32	-1	GAGAGAGAAGAGAAAAAGTAAA	-
MER54A	399	426	26	-	0.037	d20	0.59	-1	GGGGAGCGAGAGAGAGAGAGAGAGGGA	-
MER67C	66	87	21	-	0		0.52	-1	AAGAAAAGGGAGGGAGGGAAG	-
MER67C	633	654	20	-	0.048	d15	0.29	-1	AAAGGTAGAAGAGAAAGAAAA	-
L1PA10	1736	1759	22	+	0.043	d13	0.26	-1	AGAGAAAAAAGAATGAAAAGGAA	-
L1PA10	3553	3577	23	+	0.042	d2	0.25	-1	AATAAAGAAGAAAAGAGAGAAGAA	-
LTR57-int	265	287	21	+	0.045	d4	0.5	-1	AGAGCAGGAAAGGGAGAAAGGG	-
LTR57-int	270	293	22	+	0.043	d17	0.43	-1	AGGAAAGGGAGAAAGGGTAGAAA	-
LTR57-int	645	667	21	+	0.045	d13	0.36	-1	GAAAAAAAAGGGGTAAAAGAGG	-
HAL1	115	135	19	+	0.05	d8	0.45	-1	AAAGAGAACGGGAGAGGAGA	-
HAL1	1167	1187	19	+	0.05	d6	0.35	-1	GGAAAATAGGAGAGAAAAGA	-
HAL1	1174	1195	20	+	0.048	d13	0.29	-1	AGGAGAGAAAAGATAAGAAAA	-
HAL1	1242	1263	20	+	0.048	d12	0.29	-1	AGAAAGAGAGAACAGAGAAAA	-
L1MEc	575	595	19	+	0.05	d3	0.1	-1	AAACAGAAAAAAAAGAAAAA	-
L1MEc	957	985	27	+	0.036	d26	0.18	-1	AGAAAAAAAAAGAGGAGAAAAAAAAATA	-
L1M4a1	173	193	20	+	0		0.1	-1	AAAAAAAAAAAAAAGAAAAG	-
L1M4a1	175	195	19	+	0.05	d18	0.1	-1	AAAAAAAAAAAAGAAAAGTA	-
L1M4a1	176	196	19	+	0.05	d17	0.1	-1	AAAAAAAAAAAGAAAAGTAA	-
L1M4a1	177	197	19	+	0.05	d16	0.1	-1	AAAAAAAAAAGAAAAGTAAA	-
L1M4a1	178	198	19	+	0.05	d15	0.1	-1	AAAAAAAAAGAAAAGTAAAA	-
L1M4a1	595	615	19	+	0.05	d14	0.1	-1	AAAAAAAAAAAAAATGGAAA	-
L1M4a1	743	763	19	+	0.05	d12	0.1	-1	AGAGAAAAAAAATAAAAAAA	-
L1M4a1	744	764	19	+	0.05	d11	0.1	-1	GAGAAAAAAAATAAAAAAAA	-
L1M4a1	830	854	23	+	0.042	d10	0.33	-1	AGAAGGAGAGNAGAAAGAAAAAAG	-
L1M4a1	1462	1484	21	+	0.045	d1	0.27	-1	ANAAAAAAGGGAAGGAAAGAAA	-
L1M4a1	1464	1490	25	+	0.038	d20	0.23	-1	AAAAAAGGGAAGGAAAGAAATAAAAA	-
L1PA5	1424	1447	22	+	0.043	d13	0.22	-1	AGAGAAAAAAGAGTAAAAAGAAA	-
L1PA5	3241	3265	23	+	0.042	d2	0.25	-1	AATAAAGAAGAAAAGAGAGAAGAA	-
L1PA5	5985	6008	22	+	0.043	d4	0.83	-1	GGGGTGGGGGGAGGGGGGAGGGA	-
L1PA5	5990	6011	20	+	0.048	d18	0.76	-1	GGGGGGAGGGGGGAGGGATAG	-
L1MEf	142	162	19	+	0.05	d11	0.1	-1	AGAGAAAAAAATAAAAAAAA	-
L1MEf	143	163	19	+	0.05	d10	0.1	-1	GAGAAAAAAATAAAAAAAAA	-
L1MEf	177	198	20	+	0.048	d8	0.19	-1	AAAAAAAATGAAAAGAGAAAG	-
L1MEf	825	849	23	+	0.042	d6	0.17	-1	GAAAAACAGAGAGAAAAAAAAAAA	-
L1MEf	832	852	19	+	0.05	d17	0.15	-1	AGAGAGAAAAAAAAAAANAA	-
L1MD	477	498	20	+	0.048	d6	0.38	-1	AGAAAATAGAAGAGGAGGGAA	-
HERVIP10FH	735	764	28	+	0.034	d26	0.59	-1	AGGGGAAGGGGAAGGAGAGGGGAGAACAG	-
HERVIP10FH	798	828	29	+	0.033	d2	0.43	-1	AGCAGAGAGGAAAGAGAGAAGAGAGAGAGA	-
HERVIP10FH	799	829	29	+	0.033	d1	0.47	-1	GCAGAGAGGAAAGAGAGAAGAGAGAGAGAG	-
HERVIP10FH	801	831	30	+	0		0.47	-1	AGAGAGGAAAGAGAGAAGAGAGAGAGAGAG	-
HERVIP10FH	802	832	30	+	0		0.47	-1	GAGAGGAAAGAGAGAAGAGAGAGAGAGAGA	-
HERVIP10FH	803	833	30	+	0		0.47	-1	AGAGGAAAGAGAGAAGAGAGAGAGAGAGAG	-
HERVIP10FH	804	834	30	+	0		0.47	-1	GAGGAAAGAGAGAAGAGAGAGAGAGAGAGA	-
HERVIP10FH	805	835	30	+	0		0.47	-1	AGGAAAGAGAGAAGAGAGAGAGAGAGAGAG	-
HERVIP10FH	806	836	30	+	0		0.47	-1	GGAAAGAGAGAAGAGAGAGAGAGAGAGAGA	-
HERVIP10FH	807	837	30	+	0		0.47	-1	GAAAGAGAGAAGAGAGAGAGAGAGAGAGAG	-
HERVIP10FH	808	838	30	+	0		0.47	-1	AAAGAGAGAAGAGAGAGAGAGAGAGAGAGG	-
HERVIP10FH	809	839	30	+	0		0.47	-1	AAGAGAGAAGAGAGAGAGAGAGAGAGAGGA	-
HERVIP10FH	810	840	30	+	0		0.47	-1	AGAGAGAAGAGAGAGAGAGAGAGAGAGGAA	-
HERVIP10FH	811	841	30	+	0		0.5	-1	GAGAGAAGAGAGAGAGAGAGAGAGAGGAAG	-
HERVIP10FH	812	842	30	+	0		0.47	-1	AGAGAAGAGAGAGAGAGAGAGAGAGGAAGA	-
HERVIP10FH	813	843	30	+	0		0.5	-1	GAGAAGAGAGAGAGAGAGAGAGAGGAAGAG	-
HERVIP10FH	814	844	30	+	0		0.47	-1	AGAAGAGAGAGAGAGAGAGAGAGGAAGAGA	-
HERVIP10FH	815	845	30	+	0		0.5	-1	GAAGAGAGAGAGAGAGAGAGAGGAAGAGAG	-
HERVIP10FH	816	846	30	+	0		0.47	-1	AAGAGAGAGAGAGAGAGAGAGGAAGAGAGA	-
HERVIP10FH	817	847	30	+	0		0.5	-1	AGAGAGAGAGAGAGAGAGAGGAAGAGAGAG	-
HERVIP10FH	818	848	30	+	0		0.5	-1	GAGAGAGAGAGAGAGAGAGGAAGAGAGAGA	-
HERVIP10FH	819	849	30	+	0		0.5	-1	AGAGAGAGAGAGAGAGAGGAAGAGAGAGAG	-
HERVIP10FH	820	850	30	+	0		0.5	-1	GAGAGAGAGAGAGAGAGGAAGAGAGAGAGA	-
HERVIP10FH	821	851	30	+	0		0.5	-1	AGAGAGAGAGAGAGAGGAAGAGAGAGAGAG	-
HERVIP10FH	822	852	30	+	0		0.5	-1	GAGAGAGAGAGAGAGGAAGAGAGAGAGAGA	-
HERVIP10FH	823	853	30	+	0		0.5	-1	AGAGAGAGAGAGAGGAAGAGAGAGAGAGAG	-
HERVIP10FH	824	854	30	+	0		0.5	-1	GAGAGAGAGAGAGGAAGAGAGAGAGAGAGA	-
HERVIP10FH	825	855	30	+	0		0.47	-1	AGAGAGAGAGAGGAAGAGAGAGAGAGAGAA	-
HERVIP10FH	826	856	30	+	0		0.47	-1	GAGAGAGAGAGGAAGAGAGAGAGAGAGAAA	-
HERVIP10FH	827	857	30	+	0		0.47	-1	AGAGAGAGAGGAAGAGAGAGAGAGAGAAAG	-
HERVIP10FH	828	858	30	+	0		0.47	-1	GAGAGAGAGGAAGAGAGAGAGAGAGAAAGA	-
HERVIP10FH	829	859	30	+	0		0.47	-1	AGAGAGAGGAAGAGAGAGAGAGAGAAAGAG	-
HERVIP10FH	830	860	30	+	0		0.47	-1	GAGAGAGGAAGAGAGAGAGAGAGAAAGAGA	-
HERVIP10FH	831	861	30	+	0		0.47	-1	AGAGAGGAAGAGAGAGAGAGAGAAAGAGAG	-
HERVIP10FH	832	862	30	+	0		0.47	-1	GAGAGGAAGAGAGAGAGAGAGAAAGAGAGA	-
HERVIP10FH	833	863	30	+	0		0.47	-1	AGAGGAAGAGAGAGAGAGAGAAAGAGAGAG	-
HERVIP10FH	834	864	30	+	0		0.47	-1	GAGGAAGAGAGAGAGAGAGAAAGAGAGAGA	-
HERVIP10FH	835	865	30	+	0		0.47	-1	AGGAAGAGAGAGAGAGAGAAAGAGAGAGAG	-
HERVIP10FH	836	866	30	+	0		0.47	-1	GGAAGAGAGAGAGAGAGAAAGAGAGAGAGA	-
HERVIP10FH	837	867	30	+	0		0.47	-1	GAAGAGAGAGAGAGAGAAAGAGAGAGAGAG	-
HERVIP10FH	838	868	30	+	0		0.47	-1	AAGAGAGAGAGAGAGAAAGAGAGAGAGAGG	-
HERVIP10FH	839	869	30	+	0		0.5	-1	AGAGAGAGAGAGAGAAAGAGAGAGAGAGGG	-
HERVIP10FH	840	870	30	+	0		0.5	-1	GAGAGAGAGAGAGAAAGAGAGAGAGAGGGA	-
HERVIP10FH	841	871	30	+	0		0.5	-1	AGAGAGAGAGAGAAAGAGAGAGAGAGGGAG	-
HERVIP10FH	842	872	30	+	0		0.5	-1	GAGAGAGAGAGAAAGAGAGAGAGAGGGAGA	-
HERVIP10FH	843	873	30	+	0		0.5	-1	AGAGAGAGAGAAAGAGAGAGAGAGGGAGAG	-
HERVIP10FH	844	874	30	+	0		0.5	-1	GAGAGAGAGAAAGAGAGAGAGAGGGAGAGA	-
HERVIP10FH	845	875	30	+	0		0.5	-1	AGAGAGAGAAAGAGAGAGAGAGGGAGAGAG	-
HERVIP10FH	846	876	30	+	0		0.5	-1	GAGAGAGAAAGAGAGAGAGAGGGAGAGAGA	-
HERVIP10FH	847	877	30	+	0		0.5	-1	AGAGAGAAAGAGAGAGAGAGGGAGAGAGAG	-
HERVIP10FH	848	878	30	+	0		0.5	-1	GAGAGAAAGAGAGAGAGAGGGAGAGAGAGA	-
HERVIP10FH	849	879	30	+	0		0.5	-1	AGAGAAAGAGAGAGAGAGGGAGAGAGAGAG	-
HERVIP10FH	850	880	30	+	0		0.5	-1	GAGAAAGAGAGAGAGAGGGAGAGAGAGAGA	-
HERVIP10FH	852	882	29	+	0.033	d28	0.47	-1	GAAAGAGAGAGAGAGGGAGAGAGAGAGACA	-
HERVIP10FH	853	883	29	+	0.033	d27	0.43	-1	AAAGAGAGAGAGAGGGAGAGAGAGAGACAA	-
HERVIP10FH	854	884	29	+	0.033	d26	0.43	-1	AAGAGAGAGAGAGGGAGAGAGAGAGACAAA	-
HERVIP10FH	855	885	29	+	0.033	d25	0.47	-1	AGAGAGAGAGAGGGAGAGAGAGAGACAAAG	-
HERVIP10FH	856	886	29	+	0.033	d24	0.47	-1	GAGAGAGAGAGGGAGAGAGAGAGACAAAGA	-
HERVIP10FH	857	887	29	+	0.033	d23	0.47	-1	AGAGAGAGAGGGAGAGAGAGAGACAAAGAG	-
HERVIP10FH	858	888	29	+	0.033	d22	0.5	-1	GAGAGAGAGGGAGAGAGAGAGACAAAGAGG	-
HERVIP10FH	859	889	29	+	0.033	d21	0.5	-1	AGAGAGAGGGAGAGAGAGAGACAAAGAGGG	-
HERVIP10FH	860	890	29	+	0.033	d20	0.5	-1	GAGAGAGGGAGAGAGAGAGACAAAGAGGGA	-
HERVIP10FH	861	891	29	+	0.033	d19	0.5	-1	AGAGAGGGAGAGAGAGAGACAAAGAGGGAG	-
HERVIP10FH	893	923	29	+	0.033	d15	0.47	-1	AAAGAGAGAGAGAGGCAGAGAGAGGAAGAG	-
HERVIP10FH	894	924	29	+	0.033	d14	0.47	-1	AAGAGAGAGAGAGGCAGAGAGAGGAAGAGA	-
HERVIP10FH	909	932	22	+	0.043	d15	0.43	-1	AGAGAGAGGAAGAGACAGAGAGA	-
HERVIP10FH	945	969	23	+	0.042	d17	0.42	-1	AGAGAGAGAGAGAGAGACAGAAAG	-
HERVIP10FH	971	1000	28	+	0.034	d23	0.34	-1	AAAGAGAGAAAGAAAGAGAGAGATAGAAG	-
HERVIP10FH	1330	1358	27	+	0.036	d20	0.14	-1	GAAAAAAAAAAAAAAAAAAGCAAAAAGG	-
HERVIP10FH	1929	1957	28	+	0		0.5	-1	GAGAAAAAAAAAGGAGGGGGGGGGAGAA	-
HERVIP10FH	2891	2912	20	+	0.048	d6	0.38	-1	AAAGGGTGGAAAGAAGGAAAA	-
HERVIP10FH	673	693	20	-	0		0.5	-1	GAGAAGAAAGGAAAGGGGAG	-
HERVIP10FH	2789	2810	20	-	0.048	d6	0.48	-1	GAGGGAAAGGAAAGTGGAAGA	-
HERVIP10FH	3111	3133	21	-	0.045	d17	0.41	-1	AGAGCGAGGAAAGAAGAAAGAG	-
HERVIP10FH	3108	3128	19	-	0.05	d2	0.35	-1	GAGGAAAGAAGAAAGAGTAA	-
LTR33A	148	171	22	+	0.043	d6	0.65	-1	GGAGGGCGGGAGGAAGGGAGAAG	-
LTR33A	179	203	23	-	0.042	d19	0.54	-1	GAAGCAGAGAGGGAGGGGGAGAAA	-
LTR33A	177	198	20	-	0.048	d1	0.52	-1	AGAGAGGGAGGGGGAGAAATA	-
LTR33A	324	344	19	-	0.05	d12	0.6	-1	GGAGGGACAAAGGGAGGAGG	-
Harlequin	895	925	29	+	0.033	d15	0.43	-1	GAGAGAGGAAAGAGACAGAGAGGAAAAGAG	-
Harlequin	896	926	29	+	0.033	d14	0.43	-1	AGAGAGGAAAGAGACAGAGAGGAAAAGAGG	-
Harlequin	911	941	29	+	0.033	d15	0.43	-1	AGAGAGGAAAAGAGGCAAAGAGAGAGAGGA	-
Harlequin	912	942	29	+	0.033	d14	0.43	-1	GAGAGGAAAAGAGGCAAAGAGAGAGAGGAA	-
Harlequin	913	943	29	+	0.033	d13	0.43	-1	AGAGGAAAAGAGGCAAAGAGAGAGAGGAAG	-
Harlequin	914	944	29	+	0.033	d12	0.43	-1	GAGGAAAAGAGGCAAAGAGAGAGAGGAAGA	-
Harlequin	915	945	29	+	0.033	d11	0.43	-1	AGGAAAAGAGGCAAAGAGAGAGAGGAAGAG	-
Harlequin	916	946	29	+	0.033	d10	0.43	-1	GGAAAAGAGGCAAAGAGAGAGAGGAAGAGA	-
Harlequin	927	957	29	+	0.033	d19	0.43	-1	AAAGAGAGAGAGGAAGAGACAGAGAGGAAG	-
Harlequin	928	958	29	+	0.033	d18	0.43	-1	AAGAGAGAGAGGAAGAGACAGAGAGGAAGA	-
Harlequin	929	959	29	+	0.033	d17	0.47	-1	AGAGAGAGAGGAAGAGACAGAGAGGAAGAG	-
Harlequin	930	960	29	+	0.033	d16	0.47	-1	GAGAGAGAGGAAGAGACAGAGAGGAAGAGA	-
Harlequin	947	968	20	+	0.048	d13	0.43	-1	AGAGAGGAAGAGACAGAGAGA	-
Harlequin	981	1011	29	+	0.033	d21	0.47	-1	AAGGAGAGAGAAAGAGAGAGGCAGAGAGAG	-
Harlequin	982	1012	29	+	0.033	d20	0.47	-1	AGGAGAGAGAAAGAGAGAGGCAGAGAGAGA	-
Harlequin	983	1013	29	+	0.033	d19	0.5	-1	GGAGAGAGAAAGAGAGAGGCAGAGAGAGAG	-
Harlequin	984	1014	29	+	0.033	d18	0.5	-1	GAGAGAGAAAGAGAGAGGCAGAGAGAGAGG	-
Harlequin	985	1015	29	+	0.033	d17	0.47	-1	AGAGAGAAAGAGAGAGGCAGAGAGAGAGGA	-
Harlequin	986	1016	29	+	0.033	d16	0.47	-1	GAGAGAAAGAGAGAGGCAGAGAGAGAGGAA	-
Harlequin	987	1017	29	+	0.033	d15	0.47	-1	AGAGAAAGAGAGAGGCAGAGAGAGAGGAAG	-
Harlequin	988	1018	29	+	0.033	d14	0.47	-1	GAGAAAGAGAGAGGCAGAGAGAGAGGAAGA	-
Harlequin	989	1019	29	+	0.033	d13	0.47	-1	AGAAAGAGAGAGGCAGAGAGAGAGGAAGAG	-
Harlequin	990	1020	29	+	0.033	d12	0.47	-1	GAAAGAGAGAGGCAGAGAGAGAGGAAGAGA	-
Harlequin	1003	1026	22	+	0.043	d17	0.48	-1	AGAGAGAGAGGAAGAGACAGAGG	-
Harlequin	1057	1082	24	+	0.04	d23	0.32	-1	AAAGAGAGAAAGAAAGAGAGAGATA	-
Harlequin	1399	1425	25	+	0.038	d23	0.19	-1	AAGGAAAAAAAAAAAAAAAAGGATGA	-
Harlequin	1569	1585	16	+	0		0.25	-1	GAAGAAAGAAAAAAAG	-
Harlequin	1805	1835	29	+	0.033	d26	0.43	-1	GAAAAAAAAAGAGAGGAAAGGGGGGGCAGA	-
Harlequin	1806	1836	29	+	0.033	d25	0.4	-1	AAAAAAAAAGAGAGGAAAGGGGGGGCAGAA	-
Harlequin	2775	2796	20	+	0.048	d6	0.38	-1	AAAGGGTGGAAAGAAGGAAAA	-
Harlequin	2673	2694	20	-	0.048	d6	0.48	-1	GAGGGAAAGGAAAGTGGAAGA	-
Harlequin	2993	3015	21	-	0.045	d17	0.41	-1	AGAGCGAGGAAAGAAGAAAGAG	-
Harlequin	2990	3010	19	-	0.05	d2	0.35	-1	GAGGAAAGAAGAAAGAGTAA	-
L1MCa	465	495	29	+	0.033	d15	0.1	-1	AAAGAGAAAAAAGAATAAAAAAAAAAAAAA	-
L1MCa	466	496	29	+	0.033	d14	0.1	-1	AAGAGAAAAAAGAATAAAAAAAAAAAAAAA	-
L1MCa	467	497	29	+	0.033	d13	0.1	-1	AGAGAAAAAAGAATAAAAAAAAAAAAAAAA	-
L1MCa	468	498	29	+	0.033	d12	0.1	-1	GAGAAAAAAGAATAAAAAAAAAAAAAAAAA	-
L1MCa	542	566	23	+	0.042	d1	0.29	-1	ACAGAAGAAGAAGAGAGAAAAGAA	-
L1MCa	544	571	26	+	0.037	d22	0.3	-1	AGAAGAAGAAGAGAGAAAAGAACAGAA	-
L1MCa	1364	1385	20	+	0.048	d16	0.33	-1	AAGAAAGGAGAGAAAATGGAA	-
L1MCa	1410	1440	29	+	0.033	d8	0.2	-1	AGAAAAGGCAGAAAAAAAAGAGAAAAAAAA	-
L1MCa	1411	1441	29	+	0.033	d7	0.2	-1	GAAAAGGCAGAAAAAAAAGAGAAAAAAAAA	-
L1MCa	1412	1442	29	+	0.033	d6	0.17	-1	AAAAGGCAGAAAAAAAAGAGAAAAAAAAAA	-
L1MCa	1413	1443	29	+	0.033	d5	0.17	-1	AAAGGCAGAAAAAAAAGAGAAAAAAAAAAA	-
L1MCa	1414	1444	29	+	0.033	d4	0.17	-1	AAGGCAGAAAAAAAAGAGAAAAAAAAAAAA	-
L1MCa	1419	1448	28	+	0.034	d25	0.1	-1	AGAAAAAAAAGAGAAAAAAAAAAAACAAA	-
L1M4a2	1065	1086	20	+	0.048	d6	0.19	-1	GAAGAACAGAAAAAAAAAGAA	-
L1M4a2	1072	1096	23	+	0.042	d14	0.17	-1	AGAAAAAAAAAGAATGAAGAAAAA	-
L1M4a2	1162	1188	25	+	0.038	d10	0.42	-1	AGAAGAAGAGNAGAGAGAAAAAGGGG	-
L1M4a2	1173	1197	23	+	0.042	d15	0.33	-1	AGAGAGAAAAAGGGGCAGAAAAAA	-
L1ME3Cz	111	141	29	+	0.033	d14	0.1	-1	AAAAGAAAAAAAAATAAAGAAAAAAGAAAA	-
L1ME3Cz	112	142	29	+	0.033	d13	0.1	-1	AAAGAAAAAAAAATAAAGAAAAAAGAAAAA	-
L1ME3Cz	113	143	29	+	0.033	d12	0.1	-1	AAGAAAAAAAAATAAAGAAAAAAGAAAAAA	-
L1ME3Cz	114	144	29	+	0.033	d11	0.1	-1	AGAAAAAAAAATAAAGAAAAAAGAAAAAAA	-
L1ME3Cz	115	145	29	+	0.033	d10	0.1	-1	GAAAAAAAAATAAAGAAAAAAGAAAAAAAA	-
L1ME3Cz	126	146	20	+	0		0.1	-1	AAAGAAAAAAGAAAAAAAAA	-
L1ME3Cz	127	147	20	+	0		0.1	-1	AAGAAAAAAGAAAAAAAAAA	-
L1ME3Cz	128	148	20	+	0		0.1	-1	AGAAAAAAGAAAAAAAAAAA	-
L1ME3Cz	129	149	20	+	0		0.1	-1	GAAAAAAGAAAAAAAAAAAA	-
LTR81C	209	233	23	+	0.042	d1	0.62	-1	GTGGGAAGGAGAAGGAGGAGGAGG	-
LTR81C	211	238	26	+	0.037	d22	0.63	-1	GGGAAGGAGAAGGAGGAGGAGGCAGGG	-
LTR81C	892	920	27	+	0.036	d9	0.61	-1	GGAGAGGAGCAGGGGGAGGAGGAGGAAA	-
LTR81C	259	279	19	-	0.05	d5	0.5	-1	AAGAGAGGGGGAAGCAAGGA	-
LTR81C	1018	1040	21	-	0.045	d19	0.5	-1	AGCGGGGAAAAGGAGGGAGAAA	-
LTR19A	456	476	19	-	0.05	d1	0.25	-1	AAAGAAAGAGGAAAGAAACA	-
MER88	123	144	20	-	0.048	d11	0.57	-1	AGGGGAGGGCAAGAAGGGGAA	-
MER58C	102	125	22	+	0.043	d8	0.13	-1	AAAAGAAANAAAAAAAAAAAAGG	-
MER58C	111	132	20	+	0.048	d14	0.19	-1	AAAAAAAAAAAAGGCGAAGAA	-
hAT-1_Mam	383	400	17	+	0		0.41	-1	AAGAGAAGGAAGAAGGA	-
hAT-1_Mam	2002	2025	22	+	0.043	d9	0.26	-1	AAGAAGAAGCAAGAAGAAAAGAA	-
hAT-1_Mam	51	68	17	-	0		0.53	-1	GGAGAAGAAGGGGAAAG	-
hAT-1_Mam	974	997	22	-	0.043	d1	0.35	-1	GAAGGGAGAAAAAAGGAAAAATG	-
hAT-1_Mam	2956	2976	20	-	0		0.3	-1	GAGGGAAAAAAGGAAAAAAA	-
L1ME2	921	941	19	+	0.05	d12	0.15	-1	AGAAGAAAAAAANGAAAAAA	-
MER45B	525	547	21	+	0.045	d17	0.45	-1	AGAAGGAAAGGGAAAGATAGGG	-
MER45B	919	935	16	+	0		0.38	-1	GGAAGAAAGGAAAAAG	-
LTR18B	248	266	18	+	0		0.44	-1	AGAGAAAGAGAGAGAGAG	-
MER83	43	65	21	+	0.045	d9	0.36	-1	AGGGGAAAGCAAAAAGAGAAAG	-
HERVL	1852	1872	19	-	0.05	d10	0.55	-1	GGGGAAGGATGGGAGAAAGA	-
HERVL	5420	5440	19	-	0.05	d4	0.25	-1	AAAGGAGAAAGGAAATAAAA	-
Tigger1	339	364	24	-	0.04	d7	0.6	-1	GAGGAGAGGGAGAGAGACGGGGGAA	-
MER52A	1277	1293	16	+	0		0.5	-1	GAGAAGGAGAGAAGAG	-
X26_DNA	160	187	26	+	0.037	d13	0.56	-1	GGGGAGGAGGGGATGAAGAGAGGAAAA	-
X26_DNA	78	100	21	-	0.045	d20	0.59	-1	GTGGAGAGGAGGGAAAGAAGGG	-
X26_DNA	75	98	22	-	0.043	d2	0.57	-1	GGAGAGGAGGGAAAGAAGGGCAG	-
LTR26	34	63	28	+	0.034	d23	0.48	-1	AGGGAAGAAGGGAGGGGGAGAAACGAAAA	-
HERV35I	4562	4587	24	+	0.04	d1	0.4	-1	GCAGAAAAAAGGGAGAGAGAAGAGA	-
HERV35I	4564	4591	26	+	0.037	d23	0.37	-1	AGAAAAAAGGGAGAGAGAAGAGACAGA	-
HERV35I	205	227	21	-	0.045	d16	0.59	-1	GGGGACAGGAGGGGAGGAAAAG	-
HERV35I	238	264	25	-	0.038	d1	0.31	-1	GGAAAGAAGAAGGAAAAAGAAAGACA	-
HERV35I	277	302	24	-	0.04	d18	0.44	-1	GAAAAGCGAAGGAAGAGAGGGAAAG	-
HERV35I	275	295	19	-	0.05	d1	0.5	-1	GAAGGAAGAGAGGGAAAGCG	-
Tigger2	775	792	17	+	0		0.18	-1	AAAAAAAGAAAAGGAAA	-
Tigger2	2310	2330	19	-	0.05	d11	0.7	-1	GGAGGAGGTGGAAGGGGAGG	-
Tigger2	2301	2321	19	-	0.05	d8	0.65	-1	GGAAGGGGAGGCAGGAGAGG	-
Tigger2	2369	2393	24	-	0		0.67	-1	GAGGAGGAGGAGGAAGAGGAGGGG	-
LTR81A	363	383	19	+	0.05	d1	0.5	-1	ANAAGAGGAAGGGGGGAAAG	-
LTR81A	411	433	21	+	0.045	d16	0.64	-1	GGGAAGGAGAAGGAGGNGGAGG	-
LTR81A	1091	1119	27	+	0.036	d9	0.68	-1	GGGGAGGAGCAGGGGGAGGGGGAGGAAA	-
LTR81A	459	479	19	-	0.05	d5	0.55	-1	AAGGGGAGGAGAAGCGAGGA	-
LTR81A	1218	1234	16	-	0		0.62	-1	GGGGAGAAGGAGGGAA	-
L1MC5	980	1006	25	+	0.038	d1	0.27	-1	GCAAGGAAAAAAAAAAAGAAGAAGGA	-
L1MC5	982	1010	27	+	0.036	d24	0.21	-1	AAGGAAAAAAAAAAAGAAGAAGGANAAA	-
L1MEb	293	316	22	+	0.043	d9	0.39	-1	GAGGGAAGATAGAAAAGAGAAAG	-
L1MEb	941	965	23	+	0.042	d14	0.12	-1	AGAGAGAAAAAAAANAAAAAAAAA	-
L1MEb	1001	1025	23	+	0.042	d18	0.12	-1	AGAAGAAAAGAAAAAAAANAAAAA	-
MER21B	219	235	16	+	0		0.81	-1	GGGGAGGGGAGAGGGG	-
LTR10A	412	432	19	-	0.05	d16	0.65	-1	GGACAAGGGAGGGGAAGGGG	-
LTR52	60	83	22	-	0.043	d18	0.65	-1	GGGGCAAAGGGAAGAGGGAGGGG	-
LTR52	55	78	22	-	0.043	d4	0.61	-1	AAAGGGAAGAGGGAGGGGTGAGG	-
LTR52	222	242	19	-	0.05	d12	0.5	-1	GAGAGAGCAGGGAAAGGAGA	-
THE1A	188	209	20	-	0.048	d10	0.38	-1	AAGAGGAAAATGAGGAAGAAG	-
L1PA3	1436	1459	22	+	0.043	d13	0.17	-1	AGAGAAAAAAGAATAAAAAGAAA	-
L1PA3	3253	3277	23	+	0.042	d2	0.25	-1	AATAAAGAAGAAAAGAGAGAAGAA	-
L1PA3	5997	6020	22	+	0.043	d4	0.83	-1	GGGGTGGGGGGAGGGGGGAGGGA	-
L1PA3	6002	6023	20	+	0.048	d18	0.76	-1	GGGGGGAGGGGGGAGGGATAG	-
Charlie2a	2550	2566	16	+	0		0.31	-1	AAGGAGAAAAAGAGAA	-
Charlie2a	168	189	20	-	0.048	d9	0.62	-1	GAAAGGGGAGGTGGGAAAGGG	-
MLT-int	1425	1455	29	-	0.033	d17	0.4	-1	AAAAGGGAGAAATAGGAAAGAAGAAAGGGG	-
MLT-int	1422	1442	19	-	0.05	d2	0.4	-1	AGGAAAGAAGAAAGGGGTAA	-
Tigger16a	200	221	20	-	0.048	d2	0.62	-1	GAGGGGGAAGAAAGGAGGTGG	-
Tigger16a	244	268	23	-	0.042	d7	0.54	-1	GAAAGAGAAGGGAGAANGGAGGGG	-
Tigger16a	338	366	28	-	0		0.57	-1	GGAAGAGAGAGAGGAGGGAGGAAGGGAA	-
Tigger16a	402	432	29	-	0.033	d25	0.5	-1	GGAACGAAGAAAGGGAGAGGGAGGAAGGAA	-
Tigger16a	401	431	29	-	0.033	d26	0.5	-1	GAACGAAGAAAGGGAGAGGGAGGAAGGAAG	-
Tigger16a	400	430	29	-	0.033	d27	0.5	-1	AACGAAGAAAGGGAGAGGGAGGAAGGAAGG	-
Tigger16a	399	429	29	-	0.033	d28	0.5	-1	ACGAAGAAAGGGAGAGGGAGGAAGGAAGGA	-
Tigger16a	397	427	30	-	0		0.53	-1	GAAGAAAGGGAGAGGGAGGAAGGAAGGAGA	-
Tigger16a	396	426	30	-	0		0.5	-1	AAGAAAGGGAGAGGGAGGAAGGAAGGAGAA	-
Tigger16a	395	425	30	-	0		0.5	-1	AGAAAGGGAGAGGGAGGAAGGAAGGAGAAA	-
Tigger16a	394	424	30	-	0		0.53	-1	GAAAGGGAGAGGGAGGAAGGAAGGAGAAAG	-
Tigger16a	393	423	30	-	0		0.5	-1	AAAGGGAGAGGGAGGAAGGAAGGAGAAAGA	-
LTR16E2	438	459	20	-	0.048	d16	0.48	-1	GAAACAGGGAAGGAGGGAAAG	-
MER34	105	123	18	-	0		0.44	-1	AGGAAGAAAAGAGGAAGG	-
LTR16A	339	360	20	-	0.048	d19	0.57	-1	GTGGAAGGGAAGGGAAGGAAG	-
LTR16A	334	358	23	-	0.042	d4	0.54	-1	GGAAGGGAAGGGAAGGAAGCAGGA	-
MSTB	198	223	24	-	0.04	d19	0.64	-1	GGGAGCAAGAGAGAGAGGGGGGAGG	-
MSTB	196	217	20	-	0.048	d1	0.62	-1	AAGAGAGAGAGGGGGGAGGTG	-
BC200	120	140	19	+	0.05	d1	0.1	-1	ACAAAAAGGAAAAAAAAAAA	-
BC200	122	142	20	+	0		0.1	-1	AAAAAGGAAAAAAAAAAAAA	-
BC200	123	143	20	+	0		0.1	-1	AAAAGGAAAAAAAAAAAAAA	-
BC200	124	144	20	+	0		0.1	-1	AAAGGAAAAAAAAAAAAAAA	-
BC200	125	145	20	+	0		0.1	-1	AAGGAAAAAAAAAAAAAAAA	-
LSU-rRNA_Hsa	553	574	20	-	0.048	d2	0.71	-1	AGGGAGGAGGAGGAGGGGCGG	-
LSU-rRNA_Hsa	771	801	30	-	0		0.1	-1	AAAAAAAAAAAAAAAAAAAAAAAAAAGAGG	-
LSU-rRNA_Hsa	770	800	30	-	0		0.13	-1	AAAAAAAAAAAAAAAAAAAAAAAAAGAGGG	-
LSU-rRNA_Hsa	769	799	30	-	0		0.13	-1	AAAAAAAAAAAAAAAAAAAAAAAAGAGGGA	-
LSU-rRNA_Hsa	767	797	29	-	0.033	d1	0.17	-1	AAAAAAAAAAAAAAAAAAAAAAGAGGGATG	-
LSU-rRNA_Hsa	766	796	29	-	0.033	d2	0.2	-1	AAAAAAAAAAAAAAAAAAAAAGAGGGATGG	-
LSU-rRNA_Hsa	1084	1104	19	-	0.05	d7	0.75	-1	GGGGAGGAGGGGTGGGAGAG	-
LSU-rRNA_Hsa	2195	2216	20	-	0.048	d17	0.76	-1	GGGCGGGAGGAGGGGAGGAGG	-
LSU-rRNA_Hsa	2170	2192	21	-	0.045	d10	0.82	-1	GGGGGGGGGGGCGGGGGAAGGA	-
LSU-rRNA_Hsa	3047	3077	29	-	0.033	d14	0.87	-1	GGGGAGGGGGGAGGACGGGGGGGGGGGGGG	-
LSU-rRNA_Hsa	3046	3076	29	-	0.033	d15	0.87	-1	GGGAGGGGGGAGGACGGGGGGGGGGGGGGG	-
LSU-rRNA_Hsa	3045	3075	29	-	0.033	d16	0.87	-1	GGAGGGGGGAGGACGGGGGGGGGGGGGGGG	-
LSU-rRNA_Hsa	3044	3074	29	-	0.033	d17	0.83	-1	GAGGGGGGAGGACGGGGGGGGGGGGGGGGA	-
LSU-rRNA_Hsa	3043	3073	29	-	0.033	d18	0.83	-1	AGGGGGGAGGACGGGGGGGGGGGGGGGGAG	-
LSU-rRNA_Hsa	3042	3072	29	-	0.033	d19	0.87	-1	GGGGGGAGGACGGGGGGGGGGGGGGGGAGG	-
LSU-rRNA_Hsa	3041	3071	29	-	0.033	d20	0.87	-1	GGGGGAGGACGGGGGGGGGGGGGGGGAGGG	-
LSU-rRNA_Hsa	3040	3070	29	-	0.033	d21	0.83	-1	GGGGAGGACGGGGGGGGGGGGGGGGAGGGA	-
LSU-rRNA_Hsa	3039	3069	29	-	0.033	d22	0.83	-1	GGGAGGACGGGGGGGGGGGGGGGGAGGGAG	-
LSU-rRNA_Hsa	3038	3068	29	-	0.033	d23	0.8	-1	GGAGGACGGGGGGGGGGGGGGGGAGGGAGA	-
LSU-rRNA_Hsa	3037	3067	29	-	0.033	d24	0.8	-1	GAGGACGGGGGGGGGGGGGGGGAGGGAGAG	-
LSU-rRNA_Hsa	3036	3066	29	-	0.033	d25	0.77	-1	AGGACGGGGGGGGGGGGGGGGAGGGAGAGA	-
LSU-rRNA_Hsa	3035	3065	29	-	0.033	d26	0.8	-1	GGACGGGGGGGGGGGGGGGGAGGGAGAGAG	-
LSU-rRNA_Hsa	3034	3064	29	-	0.033	d27	0.8	-1	GACGGGGGGGGGGGGGGGGAGGGAGAGAGG	-
LSU-rRNA_Hsa	3033	3063	29	-	0.033	d28	0.8	-1	ACGGGGGGGGGGGGGGGGAGGGAGAGAGGG	-
LSU-rRNA_Hsa	3031	3061	30	-	0		0.87	-1	GGGGGGGGGGGGGGGGAGGGAGAGAGGGGG	-
LSU-rRNA_Hsa	3029	3059	29	-	0.033	d1	0.83	-1	GGGGGGGGGGGGGGAGGGAGAGAGGGGGCG	-
LSU-rRNA_Hsa	3439	3462	22	-	0.043	d6	0.74	-1	GAGGAGGAGGGGGGAACGGGGGG	-
Charlie2b	2471	2487	16	+	0		0.31	-1	AAGGAGAAAAAGAGAA	-
Charlie2b	168	189	20	-	0.048	d9	0.57	-1	GAAAGGGGAAGTGGGAAAGGG	-
Charlie2b	1236	1252	16	-	0		0.44	-1	AAAAGGAGAGAGAAGG	-
L1MA10	29	45	16	+	0		0.12	-1	AAAAAGAAAAAGAAAA	-
L1MA10	1814	1840	25	+	0.038	d10	0.15	-1	AAAAAAAAAANAAAGGAAAAAGGAAA	-
LTR16E1	408	429	20	-	0.048	d16	0.48	-1	GAGACAGGGAAGGAGGAAAAG	-
L1PA8	1742	1765	22	+	0.043	d13	0.26	-1	AGAGAAAAAAGAATGAAAAGGAA	-
L1PA8	3559	3583	23	+	0.042	d2	0.25	-1	AATAAAGAAGAAAAGAGAGAAGAA	-
L1PA8	6308	6329	20	+	0.048	d6	0.71	-1	GGGGGGCAAGGGGAGGGAGAG	-
L1PA13	877	900	22	+	0.043	d13	0.26	-1	AGAGAAAAAAGAATGAAAAGGAA	-
L1PA13	2694	2717	22	+	0.043	d2	0.26	-1	AATAAAGAAGAAAAGAGAGAAGA	-
L1MA6	154	172	18	+	0		0.28	-1	AAGAAAAAAGAGAGAAGA	-
L1MDa	480	500	19	+	0.05	d8	0.4	-1	GGAGAGGACAGAGAAAAGAA	-
L1MDa	635	657	21	+	0.045	d20	0.36	-1	AAGAAGGAGAAGAGAAAGAANG	-
L1MDa	1521	1542	20	+	0.048	d7	0.29	-1	AGGAAGGCAAGAAAAAGAAAA	-
L1MDa	1529	1559	29	+	0.033	d13	0.13	-1	AAGAAAAAGAAAACAGAAAAAAAAAAAAAG	-
L1MDa	1530	1560	29	+	0.033	d12	0.13	-1	AGAAAAAGAAAACAGAAAAAAAAAAAAAGA	-
L1MDa	1531	1561	29	+	0.033	d11	0.17	-1	GAAAAAGAAAACAGAAAAAAAAAAAAAGAG	-
L1MDa	1532	1562	29	+	0.033	d10	0.13	-1	AAAAAGAAAACAGAAAAAAAAAAAAAGAGA	-
L1MDa	1533	1563	29	+	0.033	d9	0.13	-1	AAAAGAAAACAGAAAAAAAAAAAAAGAGAA	-
L1MDa	1534	1564	29	+	0.033	d8	0.13	-1	AAAGAAAACAGAAAAAAAAAAAAAGAGAAA	-
L1MDa	1535	1565	29	+	0.033	d7	0.13	-1	AAGAAAACAGAAAAAAAAAAAAAGAGAAAA	-
L1MDa	1543	1569	25	+	0.038	d22	0.12	-1	AGAAAAAAAAAAAAAGAGAAAACAAA	-
L1MDa	1197	1213	16	-	0		0.44	-1	AAGAGGAGAAGGAAAG	-
L1MEi	409	434	24	+	0.04	d6	0.12	-1	AAAAAGTAAAAGAAAAAAAAAAAAG	-
L1MEi	416	441	24	+	0.04	d18	0.16	-1	AAAAGAAAAAAAAAAAAGTAAGGAA	-
MamGypLTR2b	38	54	16	+	0		0.69	-1	GGAGGGAGGAGGAGAG	-
MamGypLTR2b	56	73	17	+	0		0.59	-1	GGAGAGGAGAGAGAGAG	-
MamGypLTR2b	694	721	27	+	0		0.56	-1	AGGGAGAAGGGGAGAGAAGGGGGAAAA	-
LTR1B1	254	280	25	+	0.038	d2	0.5	-1	GGCAGAGAAAGAGAGAAGAGGAGGGA	-
LTR1B1	257	282	24	+	0.04	d23	0.48	-1	AGAGAAAGAGAGAAGAGGAGGGACG	-
LOR1a	258	280	21	-	0.045	d12	0.59	-1	AGGGAGGGGTAAGGAAGAGGAG	-
L1MA1	449	477	27	+	0.036	d21	0.18	-1	AGAGGAAAAAAGAAAAAAGAATAAAAAA	-
L1MA1	544	566	21	+	0.045	d10	0.41	-1	AAAGAGGAGGTAGAGAAAGAGA	-
L1MA1	1474	1504	29	+	0.033	d9	0.37	-1	AGAGGAAGACAGGAAGGAAAGAAAAAGGAA	-
L1MA1	1475	1505	29	+	0.033	d8	0.4	-1	GAGGAAGACAGGAAGGAAAGAAAAAGGAAG	-
L1MA1	1476	1506	29	+	0.033	d7	0.37	-1	AGGAAGACAGGAAGGAAAGAAAAAGGAAGA	-
L1MA1	1477	1507	29	+	0.033	d6	0.4	-1	GGAAGACAGGAAGGAAAGAAAAAGGAAGAG	-
L1MA1	1478	1508	29	+	0.033	d5	0.37	-1	GAAGACAGGAAGGAAAGAAAAAGGAAGAGA	-
L1MA1	1479	1509	29	+	0.033	d4	0.33	-1	AAGACAGGAAGGAAAGAAAAAGGAAGAGAA	-
L1MA1	1480	1510	29	+	0.033	d3	0.37	-1	AGACAGGAAGGAAAGAAAAAGGAAGAGAAG	-
L1MA1	1481	1511	29	+	0.033	d2	0.37	-1	GACAGGAAGGAAAGAAAAAGGAAGAGAAGA	-
L1MA1	2676	2695	19	+	0		0.26	-1	AAGAAAAAAAGAGAGAAGA	-
L1MA1	3022	3043	20	+	0.048	d6	0.38	-1	AAAAAATAGAGGAGGAGGGAA	-
LTR78B	187	203	16	+	0		0.44	-1	AGAAGGAGAGAAGGAA	-
LTR78B	965	995	29	+	0.033	d23	0.57	-1	GGAAAGAGGGGGAGGAGGAGGAGTGAAAGA	-
LTR78B	966	996	29	+	0.033	d22	0.57	-1	GAAAGAGGGGGAGGAGGAGGAGTGAAAGAG	-
LTR78B	1051	1071	19	+	0.05	d16	0.7	-1	GGGGGAGGGGAGGAGATGAG	-
LTR78B	254	270	16	-	0		0.69	-1	GGGGAGGGGAGGGAAA	-
LTR78B	914	944	29	-	0.033	d24	0.67	-1	GGGGGCGGGGAGGGAGGAGAGGAAAAGGGA	-
LTR78B	910	938	27	-	0.036	d3	0.57	-1	GGGGAGGGAGGAGAGGAAAAGGGACAGA	-
LTR5B	1	21	19	+	0.05	d1	0.45	-1	GTGGGGAAAAGAAAGAGAGA	-
MLT1L	36	56	19	-	0.05	d17	0.45	-1	AGCAAGGAAGAAGGGGAGAA	-
MLT1L	33	53	19	-	0.05	d2	0.5	-1	AAGGAAGAAGGGGAGAATGG	-
LTR38A1	74	96	21	-	0.045	d7	0.55	-1	AGAGAGGGAAGGAATGAAGGGG	-
LTR38A1	51	81	29	-	0.033	d22	0.57	-1	GAAGGGGTGAGAGGGGAGGGAAGGAAGAAA	-
LTR38A1	50	80	29	-	0.033	d23	0.53	-1	AAGGGGTGAGAGGGGAGGGAAGGAAGAAAA	-
LTR38A1	49	79	29	-	0.033	d24	0.53	-1	AGGGGTGAGAGGGGAGGGAAGGAAGAAAAA	-
LTR38A1	48	78	29	-	0.033	d25	0.57	-1	GGGGTGAGAGGGGAGGGAAGGAAGAAAAAG	-
LTR38A1	47	77	29	-	0.033	d26	0.53	-1	GGGTGAGAGGGGAGGGAAGGAAGAAAAAGA	-
LTR38A1	46	76	29	-	0.033	d27	0.5	-1	GGTGAGAGGGGAGGGAAGGAAGAAAAAGAA	-
LTR38A1	45	75	29	-	0.033	d28	0.47	-1	GTGAGAGGGGAGGGAAGGAAGAAAAAGAAA	-
LTR38A1	44	73	29	-	0		0.48	-1	GAGAGGGGAGGGAAGGAAGAAAAAGAAAG	-
LTR38A1	42	72	29	-	0.033	d1	0.47	-1	AGAGGGGAGGGAAGGAAGAAAAAGAAAGTG	-
LTR38A1	41	71	29	-	0.033	d2	0.5	-1	GAGGGGAGGGAAGGAAGAAAAAGAAAGTGG	-
LTR38A1	40	70	29	-	0.033	d3	0.5	-1	AGGGGAGGGAAGGAAGAAAAAGAAAGTGGG	-
LTR3A	248	272	23	-	0.042	d11	0.67	-1	GAGAAGGGGGGGTGGAAGAAGGGG	-
LTR3B	245	267	21	-	0.045	d13	0.55	-1	AGAAAGAGCAGGGAGGAGGAGG	-
MER61A	208	233	24	-	0.04	d21	0.4	-1	GGGTGAAAAGGAAAAAAAGGGGAAA	-
MER61A	202	229	26	-	0.037	d5	0.37	-1	GAAAAGGAAAAAAAGGGGAAACAGGGA	-
HERVK11	7936	7953	17	+	0		0.35	-1	AAAAAGAAAGGGAGAGA	-
HERVK11	3231	3247	16	-	0		0.56	-1	AGGGGGAAAGAGAAGG	-
HERVK11	5784	5804	19	-	0.05	d2	0.3	-1	AAGGAGAAAAAGAAAGGTAA	-
HERVK11	5848	5874	25	-	0.038	d7	0.46	-1	GAAGGAGGAAGAGAAGAACAGAGGGA	-
HERVK11	6270	6288	18	-	0		0.5	-1	AAAGGAGAAAGGGAGAGG	-
HERVK11	6807	6823	16	-	0		0.38	-1	AAAAAGAGGAAAAGGG	-
HAL1b	746	776	29	+	0.033	d13	0.4	-1	AAAGAAGAGAGAGNGAAAGGAAGAAAGGAG	-
HAL1b	747	777	29	+	0.033	d12	0.4	-1	AAGAAGAGAGAGNGAAAGGAAGAAAGGAGA	-
HAL1b	1103	1123	19	+	0.05	d12	0.3	-1	AGAAGGAAAAGACAAAGAGA	-
HAL1b	1859	1879	19	+	0.05	d6	0.7	-1	GGGAGGTGGGAGAGGAGAGG	-
HAL1b	1866	1889	22	+	0.043	d13	0.65	-1	GGGAGAGGAGAGGTGGGAGGAAG	-
HAL1b	502	525	22	-	0.043	d17	0.74	-1	GGGGATGGGGGAAGGGGGGAGAG	-
LTR81	214	236	21	+	0.045	d16	0.55	-1	GGGAAGAAGAGAGAGGCGGAAG	-
LTR81	906	934	27	+	0.036	d9	0.61	-1	GGAGAGGAGCAGGGGGAGGAGGAGGAAA	-
LTR81	262	283	20	-	0.048	d5	0.62	-1	AGGGAGGGGAGGAAGCGAGGA	-
LTR1A2	47	67	19	+	0.05	d1	0.6	-1	ACGGAAGGGGGGAAGGGAAG	-
LTR1A2	49	69	19	+	0.05	d18	0.65	-1	GGAAGGGGGGAAGGGAAGTG	-
LTR10E	305	331	25	-	0.038	d16	0.38	-1	AAGGGAGAACAAAGGAAAAGAGGAAG	-
MER34C2	292	312	19	-	0.05	d12	0.65	-1	GGGAGGGTGAGGGGAGGAAA	-
LTR21C	30	46	16	-	0		0.69	-1	GGGAAGGGAGGGGGAA	-
LTR103_Mam	169	199	29	+	0.033	d26	0.63	-1	GGGAGGAAGGGGGAGGGAGAGAGGAACAGG	-
LTR103_Mam	170	200	29	+	0.033	d25	0.6	-1	GGAGGAAGGGGGAGGGAGAGAGGAACAGGA	-
LTR103_Mam	171	201	29	+	0.033	d24	0.6	-1	GAGGAAGGGGGAGGGAGAGAGGAACAGGAG	-
LTR103_Mam	172	202	29	+	0.033	d23	0.57	-1	AGGAAGGGGGAGGGAGAGAGGAACAGGAGA	-
LTR103_Mam	286	306	19	+	0.05	d3	0.6	-1	GGATGGGAGAGGAAAGGGGA	-
LTR103_Mam	40	60	19	-	0.05	d16	0.7	-1	GGGCAGGGGGAGGGGAAAGG	-
LTR103_Mam	91	114	22	-	0.043	d16	0.61	-1	GGAGGGCGAGGGAGGGGAAGAAA	-
MSTC	196	213	17	+	0		0.41	-1	AAGAAGAGGAAGAGAGA	-
L1PA17	862	883	20	+	0.048	d2	0.24	-1	AACAAAGAAAAAGAGAGAAGA	-
MLT1J-int	1085	1106	20	-	0.048	d6	0.48	-1	GGAAAAGGGAAGAATGGGAGA	-
MER21A	136	156	19	-	0.05	d9	0.55	-1	GAAAGGAGGGCAGGAGAAGG	-
Eutr15	333	361	27	+	0.036	d25	0.61	-1	GGGAGAGAGGAAGGAGAAGGGGAAGCGG	-
LTR10B2	74	90	16	-	0		0.69	-1	AAAGGGGGGAAGGGGG	-
LTR10B2	204	233	28	-	0.034	d26	0.55	-1	GATGGAGGAGAGAAGAGAGAGAAAGGGGG	-
HERVK13	456	475	19	-	0		0.53	-1	AGAGGAGAGGAAAGAGGGA	-
HERVK13	6379	6399	19	-	0.05	d16	0.4	-1	GAATAAAGGGGGAAAAGGAA	-
LTR85a	199	229	29	+	0.033	d13	0.47	-1	GGAGAGAAGGAGACAGAGAAGAGGAGAGAA	-
LTR85a	200	230	29	+	0.033	d12	0.47	-1	GAGAGAAGGAGACAGAGAAGAGGAGAGAAG	-
LTR85a	201	231	29	+	0.033	d11	0.47	-1	AGAGAAGGAGACAGAGAAGAGGAGAGAAGG	-
LTR85a	202	232	29	+	0.033	d10	0.5	-1	GAGAAGGAGACAGAGAAGAGGAGAGAAGGG	-
LTR85a	203	233	29	+	0.033	d9	0.5	-1	AGAAGGAGACAGAGAAGAGGAGAGAAGGGG	-
LTR85a	204	234	29	+	0.033	d8	0.5	-1	GAAGGAGACAGAGAAGAGGAGAGAAGGGGA	-
LTR85a	205	235	29	+	0.033	d7	0.5	-1	AAGGAGACAGAGAAGAGGAGAGAAGGGGAG	-
LTR85a	206	236	29	+	0.033	d6	0.53	-1	AGGAGACAGAGAAGAGGAGAGAAGGGGAGG	-
MLT1F1	176	198	21	-	0.045	d10	0.45	-1	AAGAGAGAGAGCAAGGAGGAAG	-
MER61B	297	320	22	-	0.043	d19	0.35	-1	GGGCGAAAAGGAAAAAGGAAAAA	-
MER61B	294	316	21	-	0.045	d2	0.23	-1	GAAAAGGAAAAAGGAAAAANAA	-
HERVH	154	175	20	-	0.048	d9	0.43	-1	GGAGAAGAGAGTAAAAAGAGG	-
HERVH	814	835	20	-	0.048	d5	0.38	-1	AGAGAAAAGAGAGAGTAGAGA	-
HERVH	868	891	22	-	0.043	d6	0.57	-1	AAGGGAGAAGGAGGAATGGAGGG	-
HERVH	1164	1187	22	-	0.043	d19	0.52	-1	AGGCGGGAGGGAAAGAAGGAAGA	-
HERVH	3384	3406	21	-	0.045	d10	0.55	-1	GGAAAGAGGAGTGGGGAAAGGA	-
HERVH	3893	3914	20	-	0.048	d14	0.38	-1	GAGGAACAGGAAAGAAGGAAA	-
HERVH	5425	5442	17	-	0		0.59	-1	AGGAGGAAGAGGAGGGA	-
HERVH	7396	7416	19	-	0.05	d16	0.3	-1	GAATAAGAGAAGGAGAAAAA	-
HERVH	7392	7412	19	-	0.05	d3	0.4	-1	AAGAGAAGGAGAAAAACGGG	-
LTR38-int	1113	1143	29	+	0.033	d21	0.3	-1	GAAGAAAAAAGAAAAAAGAGGTAAAAGAGG	-
LTR38-int	229	251	21	-	0.045	d20	0.5	-1	ATGAAGGGGAGGGAAGGGAAAA	-
LTR38-int	954	976	21	-	0.045	d18	0.27	-1	AGGCAGAAAAGAAAAGAGAAAA	-
LTR38-int	947	972	24	-	0.04	d6	0.28	-1	AGAAAAGAAAAGAGAAAATAGAGAG	-
LTR40A1	207	225	18	-	0		0.72	-1	GGGGAGAGGAGGGGAAGG	-
LTR40A1	257	274	17	-	0		0.47	-1	AGAGAGAGAGAGAGAGA	-
LTR16A2	367	388	20	-	0.048	d16	0.52	-1	AGGACAGGGAAGGGGAAGAAG	-
MLT1J1	198	218	19	-	0.05	d17	0.45	-1	AGCAGAGAGGGAAGAGAGAA	-
MLT1J1	188	215	26	-	0.037	d9	0.52	-1	AGAGAGGGAAGAGAGAACGGAGAGGAG	-
MER107	68	91	22	-	0.043	d10	0.57	-1	GGAAAAGAGGGATGAGGAAGGGG	-
HERVL40	1686	1703	17	+	0		0.41	-1	AGGAGGAAGAAAGGAAA	-
HERVL40	4183	4199	16	-	0		0.44	-1	AGGGGAAAGAAAGAAG	-
L1PA15	458	478	19	+	0.05	d11	0.1	-1	AAAGAAAAAAATAAAAAAGA	-
L1PA15	459	479	19	+	0.05	d10	0.1	-1	AAGAAAAAAATAAAAAAGAA	-
L1PA15	546	569	22	+	0.043	d19	0.43	-1	GAAAGAGAGGGAGAGAAAGCAAG	-
L1PA15	2272	2293	20	+	0.048	d2	0.24	-1	AATAAAGAAAAAGAGAGAAGA	-
L1MA4A	620	645	24	+	0.04	d18	0.24	-1	AAAGGAAGAGAAAAAAAGTAGAAAA	-
L1MA4A	1207	1229	21	+	0.045	d15	0.23	-1	AAGAGAGAAAGAAAACAAAGAA	-
L1MA4A	2400	2416	16	+	0		0.19	-1	AAGAAAAAAAAGAAGA	-
MER45C	832	848	16	+	0		0.38	-1	GGAAGAAAGGAAAAAG	-
LTR62	386	411	24	-	0.04	d11	0.4	-1	AAGAGAAAAGGGATAGGAAAAAGGG	-
EUTREP8	485	514	28	-	0.034	d3	0.59	-1	GGGAAGGGGAAGAAAGGGAGGAGGGCAGA	-
EUTREP8	566	582	16	-	0		0.62	-1	GGGAGGGGAAGGAAGA	-
LTR45C	313	329	16	-	0		0.62	-1	GGAAGGAAAGGGGAGG	-
L1PA11	837	860	22	+	0.043	d13	0.26	-1	AGAGAAAAAAGAATGAAAAGGAA	-
L1PA11	2652	2676	23	+	0.042	d2	0.25	-1	AATAAAGAAGAAAAGAGAGAAGAA	-
L1PB2	386	406	19	+	0.05	d5	0.1	-1	AAAGACAAAGAAAAAAAAAA	-
L1PB2	387	407	19	+	0.05	d4	0.1	-1	AAGACAAAGAAAAAAAAAAA	-
L1PB2	388	408	19	+	0.05	d3	0.1	-1	AGACAAAGAAAAAAAAAAAA	-
L1PB2	389	409	19	+	0.05	d2	0.1	-1	GACAAAGAAAAAAAAAAAAA	-
L1PB2	392	412	19	+	0.05	d17	0.1	-1	AAAGAAAAAAAAAAAAATGA	-
L1PB2	393	413	19	+	0.05	d16	0.1	-1	AAGAAAAAAAAAAAAATGAA	-
L1PB2	2204	2223	19	+	0		0.32	-1	AAGAAAAGAAGAGAGAAGA	-
L1PB2	2549	2570	20	+	0.048	d6	0.33	-1	AAAAGATAGAGAAAGAGGGAA	-
LTR50	171	190	19	+	0		0.63	-1	GGAGGGGAGGAAGAAGGGA	-
LTR50	574	595	20	-	0.048	d13	0.52	-1	GGGGGAACAAAAGGGAAGAGG	-
MER115	414	436	21	+	0.045	d5	0.73	-1	GGGGGTGGGAAGAGAAGGGGGG	-
MER115	420	440	19	+	0.05	d16	0.7	-1	GGGAAGAGAAGGGGGGCGGG	-
MER92B	290	306	16	-	0		0.62	-1	GGGGGAAGGAGAGAAG	-
AmnL2-1	908	930	21	-	0.045	d12	0.59	-1	AGGGAGAGGNGAAGAAGGGGAG	-
AmnL2-1	898	920	21	-	0.045	d9	0.5	-1	GAAGAAGGGGAGTGAGAAAGGA	-
AmnL2-1	1347	1372	24	-	0.04	d16	0.44	-1	AAGGAGAATGAGGAAGGAGAAAGAG	-
AmnL2-1	1823	1843	19	-	0.05	d8	0.55	-1	GAGGAGGGAGATAGAGGAGA	-
AmnL2-1	1903	1919	16	-	0		0.62	-1	GGGAGGAGAAGGAGAG	-
AmnL2-1	2280	2300	19	-	0.05	d11	0.75	-1	GGAGGGAGCGGGGAGGGGAG	-
AmnL2-1	2270	2291	20	-	0.048	d9	0.62	-1	GGGGAGGGGAGTAGAGAGAGA	-
LTR5A	1	21	19	+	0.05	d1	0.4	-1	GTAGGGAAAAGAAAGAGAGA	-
LTR83	477	497	19	+	0.05	d13	0.95	-1	GGGGGGGGGGGGGNGGGGGG	-
LTR16D	348	372	23	-	0.042	d22	0.58	-1	ATGGAGGGAGGGAAGGAGAGGGAA	-
LTR16D	542	563	20	-	0.048	d15	0.52	-1	GAGAGTGAGGGAAAAGGGAAG	-
LTR16D	537	557	19	-	0.05	d4	0.55	-1	GAGGGAAAAGGGAAGTGAGG	-
MER70A	38	58	19	-	0.05	d16	0.5	-1	AAGCGAGAAAGGGGGGAGAA	-
X12_DNA	61	85	23	-	0.042	d21	0.54	-1	AGCAGGAGGGAGAAGGAGGAGAAG	-
X12_DNA	54	82	27	-	0.036	d6	0.57	-1	AGGAGGGAGAAGGAGGAGAAGCAAGGGG	-
MER57A-int	2776	2806	29	+	0.033	d1	0.27	-1	GCAAAAAAGAAAAAAGAGAAGAGAGAAGAA	-
MER57A-int	2778	2808	30	+	0		0.27	-1	AAAAAAGAAAAAAGAGAAGAGAGAAGAAGA	-
MER57A-int	2779	2809	30	+	0		0.3	-1	AAAAAGAAAAAAGAGAAGAGAGAAGAAGAG	-
MER57A-int	2780	2810	30	+	0		0.3	-1	AAAAGAAAAAAGAGAAGAGAGAAGAAGAGA	-
MER57A-int	2782	2812	29	+	0.033	d28	0.3	-1	AAGAAAAAAGAGAAGAGAGAAGAAGAGACA	-
MER57A-int	2783	2813	29	+	0.033	d27	0.33	-1	AGAAAAAAGAGAAGAGAGAAGAAGAGACAG	-
MER57A-int	2784	2814	29	+	0.033	d26	0.33	-1	GAAAAAAGAGAAGAGAGAAGAAGAGACAGA	-
Plat_L3	22	42	19	+	0.05	d12	0.4	-1	AGGAGGGAGGAACAAAGAAA	-
Plat_L3	688	708	19	+	0.05	d11	0.4	-1	AAGGAGGAAAACAGAAGGGA	-
Plat_L3	890	910	19	+	0.05	d3	0.5	-1	AGGCAGGGAAAAAAGGGAGG	-
Plat_L3	1372	1392	20	+	0		0.55	-1	AAGGGAAGGGAGGAGAGAAG	-
Plat_L3	2186	2206	19	+	0.05	d17	0.3	-1	AAAAAAGGGAAAAAGGACGA	-
SVA_D	917	938	20	+	0.048	d4	0.52	-1	GGAATAGAAAGGGGGGAAAGG	-
SVA_D	922	949	26	+	0.037	d16	0.52	-1	AGAAAGGGGGGAAAGGTGGGGAAAAGA	-
SVA_D	29	59	29	-	0.033	d28	0.63	-1	GTGGAAAGAGGGGAGAGGGAGAGGGAGAGG	-
SVA_D	27	57	30	-	0		0.63	-1	GGAAAGAGGGGAGAGGGAGAGGGAGAGGGA	-
SVA_D	26	56	30	-	0		0.63	-1	GAAAGAGGGGAGAGGGAGAGGGAGAGGGAG	-
SVA_D	25	55	30	-	0		0.6	-1	AAAGAGGGGAGAGGGAGAGGGAGAGGGAGA	-
SVA_D	24	54	30	-	0		0.63	-1	AAGAGGGGAGAGGGAGAGGGAGAGGGAGAG	-
SVA_D	23	53	30	-	0		0.67	-1	AGAGGGGAGAGGGAGAGGGAGAGGGAGAGG	-
SVA_D	22	52	30	-	0		0.7	-1	GAGGGGAGAGGGAGAGGGAGAGGGAGAGGG	-
SVA_D	21	51	30	-	0		0.67	-1	AGGGGAGAGGGAGAGGGAGAGGGAGAGGGA	-
SVA_D	20	50	30	-	0		0.7	-1	GGGGAGAGGGAGAGGGAGAGGGAGAGGGAG	-
SVA_D	19	49	30	-	0		0.67	-1	GGGAGAGGGAGAGGGAGAGGGAGAGGGAGA	-
SVA_D	18	48	30	-	0		0.67	-1	GGAGAGGGAGAGGGAGAGGGAGAGGGAGAG	-
SVA_D	17	47	30	-	0		0.67	-1	GAGAGGGAGAGGGAGAGGGAGAGGGAGAGG	-
SVA_D	16	46	30	-	0		0.67	-1	AGAGGGAGAGGGAGAGGGAGAGGGAGAGGG	-
SVA_D	15	45	30	-	0		0.67	-1	GAGGGAGAGGGAGAGGGAGAGGGAGAGGGA	-
SVA_D	14	44	30	-	0		0.67	-1	AGGGAGAGGGAGAGGGAGAGGGAGAGGGAG	-
SVA_D	13	43	30	-	0		0.67	-1	GGGAGAGGGAGAGGGAGAGGGAGAGGGAGA	-
SVA_D	12	42	30	-	0		0.67	-1	GGAGAGGGAGAGGGAGAGGGAGAGGGAGAG	-
SVA_D	11	41	30	-	0		0.67	-1	GAGAGGGAGAGGGAGAGGGAGAGGGAGAGG	-
SVA_D	10	40	30	-	0		0.67	-1	AGAGGGAGAGGGAGAGGGAGAGGGAGAGGG	-
SVA_D	9	39	30	-	0		0.67	-1	GAGGGAGAGGGAGAGGGAGAGGGAGAGGGA	-
SVA_D	8	38	30	-	0		0.67	-1	AGGGAGAGGGAGAGGGAGAGGGAGAGGGAG	-
SVA_D	7	37	30	-	0		0.67	-1	GGGAGAGGGAGAGGGAGAGGGAGAGGGAGA	-
SVA_D	6	36	30	-	0		0.67	-1	GGAGAGGGAGAGGGAGAGGGAGAGGGAGAG	-
SVA_D	5	35	30	-	0		0.67	-1	GAGAGGGAGAGGGAGAGGGAGAGGGAGAGG	-
SVA_D	4	34	30	-	0		0.67	-1	AGAGGGAGAGGGAGAGGGAGAGGGAGAGGG	-
SVA_D	3	33	30	-	0		0.67	-1	GAGGGAGAGGGAGAGGGAGAGGGAGAGGGA	-
SVA_D	2	32	30	-	0		0.67	-1	AGGGAGAGGGAGAGGGAGAGGGAGAGGGAG	-
SVA_D	1	31	30	-	0		0.67	-1	GGGAGAGGGAGAGGGAGAGGGAGAGGGAGA	-
SVA_D	0	30	30	-	0		0.67	-1	GGAGAGGGAGAGGGAGAGGGAGAGGGAGAG	-
LTR85b	248	269	20	+	0.048	d2	0.67	-1	GGNAGGAGAGGGGAGAGGGAG	-
LTR10C	290	315	24	-	0.04	d15	0.44	-1	AGAGGAGAACAAAGGAAGGAGGAAG	-
MamRep137	56	86	29	+	0.033	d28	0.43	-1	GGAGAGAGAGAGAGAGAGAAAGAGAGAACA	-
MamRep137	57	87	29	+	0.033	d27	0.4	-1	GAGAGAGAGAGAGAGAGAAAGAGAGAACAA	-
LTR2	50	70	19	+	0.05	d14	0.2	-1	AAAGAAAGAAGAAGTAAAAA	-
LTR23-int	1031	1047	16	+	0		0.5	-1	AAAGGGGGGAGAGAAA	-
LTR23-int	1993	2013	19	+	0.05	d16	0.35	-1	AAGGGGAAAAGGAAAGTAAA	-
LTR23-int	2500	2517	17	+	0		0.29	-1	AAAAAAAAAGGGAAGAG	-
HERVL66	783	799	16	+	0		0.56	-1	GGGGAGAGAAAGAGAG	-
Zaphod3	2394	2410	16	-	0		0.19	-1	AAAAAAGGAAAAAAAG	-
L1MEj	71	88	17	+	0		0.18	-1	GAAAAGAAAAAAGAAAA	-
MER4E	279	299	19	-	0.05	d8	0.4	-1	GGAAAGGAAGGNAAGGAAAA	-
MER4E	263	287	23	-	0.042	d15	0.42	-1	AAGGAAAACAAAGGGGAAAGGGGA	-
MER70B	38	58	19	-	0.05	d16	0.5	-1	AAGCGAGAAAGGGGGGAGAA	-
LTR16B2	286	313	26	-	0.037	d25	0.56	-1	GTGAAGGAGAGAGGGAAGGAAGGAAGG	-
LTR16B2	362	382	19	-	0.05	d10	0.6	-1	GAGGGAAAATGGGGAGGGAG	-
L1PA8A	1734	1757	22	+	0.043	d13	0.26	-1	AGAGAAAAAAGAATGAAAAGGAA	-
L1PA8A	3552	3576	23	+	0.042	d2	0.25	-1	AATAAAGAAGAAAAGAGAGAAGAA	-
L1MD1	248	269	20	+	0.048	d6	0.33	-1	AGAAAATAGAAGAGAAGGGAA	-
L1MD1	1669	1689	19	+	0.05	d10	0.2	-1	AGAAAAAAAATAGGAGAAAA	-
LTR81B	135	151	16	+	0		0.31	-1	AAAGAGAAAGAAAGAG	-
LTR81B	437	459	21	+	0.045	d16	0.45	-1	GGGAAGAAGAAGGAGACAGAAG	-
LTR81B	1115	1143	27	+	0.036	d9	0.64	-1	GGAGAGGAGCAGGGGGAGGGGGAGGAAA	-
LTR16D1	372	396	23	-	0.042	d22	0.54	-1	ACGGAAGGGAGAAAGGAGGGGGAA	-
LTR16D1	565	586	20	-	0.048	d15	0.52	-1	GAGGGTGAGGAAAAAGGGAAG	-
LTR16D1	560	580	19	-	0.05	d4	0.5	-1	GAGGAAAAAGGGAAGTGAGG	-
LTR19B	156	176	19	+	0.05	d9	0.65	-1	AGAGGGAGGTGGGGGGAAAG	-
LTR19B	550	570	19	-	0.05	d1	0.25	-1	AAAGAAAGAGGAAAGAAACA	-
MER126	345	365	19	+	0.05	d6	0.3	-1	AAAAAACGAGGGAAGAGAAA	-
MER126	86	106	19	-	0.05	d13	0.3	-1	AAAAAACGAGGGAAGAGAAA	-
MER34B-int	2635	2660	24	+	0.04	d12	0.4	-1	GGAAGAGAGAGATAAAGAGAGAGAA	-
Cheshire	421	444	22	+	0.043	d4	0.22	-1	AAAACAAGAAAAGAAGAGAAAAG	-
Cheshire	426	448	21	+	0.045	d18	0.32	-1	AAGAAAAGAAGAGAAAAGTGGA	-
MER20B	608	629	20	-	0.048	d10	0.29	-1	AAAGGAGAAATAAAAGGAAAG	-
LTR36	57	87	29	-	0.033	d23	0.47	-1	GGGGAACAGGGGGAAAAGGAGAAAAGAGAA	-
LTR36	56	86	29	-	0.033	d24	0.43	-1	GGGAACAGGGGGAAAAGGAGAAAAGAGAAA	-
LTR36	55	85	29	-	0.033	d25	0.4	-1	GGAACAGGGGGAAAAGGAGAAAAGAGAAAA	-
LTR36	54	84	29	-	0.033	d26	0.37	-1	GAACAGGGGGAAAAGGAGAAAAGAGAAAAA	-
LTR36	53	83	29	-	0.033	d27	0.33	-1	AACAGGGGGAAAAGGAGAAAAGAGAAAAAA	-
LTR36	52	82	29	-	0.033	d28	0.33	-1	ACAGGGGGAAAAGGAGAAAAGAGAAAAAAA	-
LTR36	50	80	30	-	0		0.33	-1	AGGGGGAAAAGGAGAAAAGAGAAAAAAAAA	-
LTR36	48	78	29	-	0.033	d1	0.3	-1	GGGGAAAAGGAGAAAAGAGAAAAAAAAATA	-
LTR36	47	77	29	-	0.033	d2	0.27	-1	GGGAAAAGGAGAAAAGAGAAAAAAAAATAA	-
L1P1	1426	1449	22	+	0.043	d13	0.17	-1	AGAGAAAAAAGAATAAAAAGAAA	-
L1P1	3243	3267	23	+	0.042	d2	0.25	-1	AATAAAGAAGAAAAGAGAGAAGAA	-
LTR16D2	43	66	22	-	0.043	d2	0.48	-1	AAGAGAGAGAAAGAAGGAGGCGG	-
LTR16D2	269	293	23	-	0.042	d22	0.5	-1	ACGGAAGAGAGAAAGGAGGGGGAA	-
LTR16D2	462	483	20	-	0.048	d15	0.52	-1	GAGGGTGAGGAAAAAGGGAAG	-
LTR16D2	457	477	19	-	0.05	d4	0.5	-1	GAGGAAAAAGGGAAGTGAGG	-
UCON25	0	25	24	-	0.04	d3	0.4	-1	GGGGAAAAGAGGAAGAGAAAACGAA	-
L1M1	508	530	21	+	0.045	d19	0.5	-1	GAGGAGAGGAGAGGAAGAGTAA	-
L1M1	832	860	27	+	0.036	d19	0.43	-1	GAGAAAAGAGAGGGAAAAGTAAAGGGGA	-
L1M1	1122	1148	25	+	0.038	d17	0.58	-1	GGAAAGGGAGGGAAGAGTGGGAAGGA	-
L1M1	1522	1544	21	+	0.045	d9	0.45	-1	GGGAGAAAGTAAGGGAAGAGAA	-
L1M1	2158	2183	24	+	0.04	d18	0.2	-1	AGAGGAGAAAAAAAAGAATAAAAAA	-
L1M1	2250	2272	21	+	0.045	d10	0.41	-1	AAAGAGGAGGTAGAGAAAGAGA	-
L1M1	3181	3211	29	+	0.033	d9	0.33	-1	AAAGGAAGACAGGAAGGAAAGAAAGAAGAA	-
L1M1	3182	3212	29	+	0.033	d8	0.33	-1	AAGGAAGACAGGAAGGAAAGAAAGAAGAAA	-
L1M1	3183	3213	29	+	0.033	d7	0.37	-1	AGGAAGACAGGAAGGAAAGAAAGAAGAAAG	-
L1M1	3184	3214	29	+	0.033	d6	0.37	-1	GGAAGACAGGAAGGAAAGAAAGAAGAAAGA	-
L1M1	3185	3215	29	+	0.033	d5	0.33	-1	GAAGACAGGAAGGAAAGAAAGAAGAAAGAA	-
L1M1	3186	3216	29	+	0.033	d4	0.33	-1	AAGACAGGAAGGAAAGAAAGAAGAAAGAAG	-
L1M1	3187	3217	29	+	0.033	d3	0.33	-1	AGACAGGAAGGAAAGAAAGAAGAAAGAAGA	-
L1PB3	1372	1390	18	+	0		0.33	-1	AAGAAAGAAGAGAGAAGA	-
MER52D	1638	1655	17	+	0		0.47	-1	AGAGAAGGAGAGAAGAG	-
LTR1E	218	244	25	+	0.038	d2	0.46	-1	GGCAGAGAAGGAGAGAAGAGAAGAAG	-
LTR1E	221	247	25	+	0.038	d23	0.42	-1	AGAGAAGGAGAGAAGAGAAGAAGCAG	-
LTR48B	433	456	22	-	0.043	d8	0.61	-1	AGGGGAAGGGGAGATGGGGGAAA	-
LTR66	438	463	24	-	0.04	d22	0.48	-1	AATGGGAAGGGGAGAAGGGAAAAGA	-
LTR66	436	460	23	-	0.042	d1	0.5	-1	GGGAAGGGGAGAAGGGAAAAGATA	-
LTR66	572	589	17	-	0		0.47	-1	GAGGGGAGAAGAAAAGA	-
HERVFH21	67	97	29	-	0.033	d27	0.6	-1	GATAGGGGAGGGAGAGGGAGAGAGAGAGAG	-
HERVFH21	66	96	29	-	0.033	d28	0.57	-1	ATAGGGGAGGGAGAGGGAGAGAGAGAGAGA	-
HERVFH21	64	94	30	-	0		0.6	-1	AGGGGAGGGAGAGGGAGAGAGAGAGAGAGA	-
HERVFH21	63	93	30	-	0		0.63	-1	GGGGAGGGAGAGGGAGAGAGAGAGAGAGAG	-
HERVFH21	62	92	30	-	0		0.6	-1	GGGAGGGAGAGGGAGAGAGAGAGAGAGAGA	-
HERVFH21	61	91	30	-	0		0.6	-1	GGAGGGAGAGGGAGAGAGAGAGAGAGAGAG	-
HERVFH21	60	90	30	-	0		0.57	-1	GAGGGAGAGGGAGAGAGAGAGAGAGAGAGA	-
HERVFH21	59	89	30	-	0		0.57	-1	AGGGAGAGGGAGAGAGAGAGAGAGAGAGAG	-
HERVFH21	58	88	30	-	0		0.57	-1	GGGAGAGGGAGAGAGAGAGAGAGAGAGAGA	-
HERVFH21	57	87	30	-	0		0.57	-1	GGAGAGGGAGAGAGAGAGAGAGAGAGAGAG	-
HERVFH21	56	86	30	-	0		0.53	-1	GAGAGGGAGAGAGAGAGAGAGAGAGAGAGA	-
HERVFH21	55	85	30	-	0		0.53	-1	AGAGGGAGAGAGAGAGAGAGAGAGAGAGAG	-
HERVFH21	54	84	30	-	0		0.53	-1	GAGGGAGAGAGAGAGAGAGAGAGAGAGAGA	-
HERVFH21	53	83	30	-	0		0.53	-1	AGGGAGAGAGAGAGAGAGAGAGAGAGAGAG	-
HERVFH21	52	82	30	-	0		0.53	-1	GGGAGAGAGAGAGAGAGAGAGAGAGAGAGA	-
HERVFH21	51	81	30	-	0		0.53	-1	GGAGAGAGAGAGAGAGAGAGAGAGAGAGAG	-
HERVFH21	50	80	30	-	0		0.5	-1	GAGAGAGAGAGAGAGAGAGAGAGAGAGAGA	-
HERVFH21	49	79	30	-	0		0.5	-1	AGAGAGAGAGAGAGAGAGAGAGAGAGAGAG	-
HERVFH21	48	78	30	-	0		0.5	-1	GAGAGAGAGAGAGAGAGAGAGAGAGAGAGA	-
HERVFH21	47	77	30	-	0		0.5	-1	AGAGAGAGAGAGAGAGAGAGAGAGAGAGAG	-
HERVFH21	45	75	29	-	0.033	d1	0.5	-1	AGAGAGAGAGAGAGAGAGAGAGAGAGAGTG	-
HERVFH21	44	74	29	-	0.033	d2	0.5	-1	GAGAGAGAGAGAGAGAGAGAGAGAGAGTGA	-
HERVFH21	431	460	28	-	0.034	d14	0.62	-1	GGAGGAGGGGGGGGTAGAGGAAGAAGAGA	-
HERVFH21	867	893	25	-	0.038	d4	0.62	-1	GGGGAGAGGAGGGGAGAAAGGTAGAG	-
HERVFH21	3834	3855	20	-	0.048	d14	0.38	-1	GAGGAACAGGAAAGAAGGAAA	-
HERVFH21	4392	4412	19	-	0.05	d5	0.6	-1	GAGGAGGAGAGAGGCAGGGA	-
HERVFH21	4377	4397	19	-	0.05	d14	0.5	-1	AGGGACAGAAGAAAGGGAGG	-
HERVFH21	4608	4628	19	-	0.05	d5	0.65	-1	GGGGGGAGGAGAAATGAGGG	-
L1ME3F	105	128	23	+	0		0.3	-1	GAAGAAGAAAAAGGAAGAAGAAA	-
L1ME3F	520	540	19	+	0.05	d12	0.1	-1	AAAAAAAAAAAGTAAAAAGA	-
MamGypLTR1b	219	235	16	+	0		0.69	-1	GAGGGAGAGAGGGAGG	-
MamGypLTR1b	252	276	23	+	0.042	d9	0.58	-1	GGGAGAAGGNAGAAAGGGGAGGAG	-
MamGypLTR1b	622	639	17	+	0		0.82	-1	GGGGGAGGGAGGGGGAG	-
MamGypLTR1b	49	66	17	-	0		0.53	-1	GGGAGGGAAGGGAAAAA	-
LTR29	181	202	20	-	0.048	d18	0.38	-1	AACAGGGAGGGGAAGAAAAAA	-
LTR29	178	199	20	-	0.048	d2	0.38	-1	AGGGAGGGGAAGAAAAAACAA	-
LTR29	384	406	21	-	0.045	d20	0.59	-1	ATGGGAGGGGGGAGAAGAGGAA	-
LTR23	270	292	21	-	0.045	d2	0.32	-1	AAAGGAAAAAAAGAAGAGGCAG	-
HUERS-P1	4028	4058	29	+	0.033	d2	0.5	-1	GGCAGGGAAAAAAGGGAGGAGAGAGAGAAG	-
HUERS-P1	4029	4059	29	+	0.033	d1	0.47	-1	GCAGGGAAAAAAGGGAGGAGAGAGAGAAGA	-
HUERS-P1	4031	4061	30	+	0		0.47	-1	AGGGAAAAAAGGGAGGAGAGAGAGAAGAGA	-
HUERS-P1	4033	4063	29	+	0.033	d28	0.43	-1	GGAAAAAAGGGAGGAGAGAGAGAAGAGACA	-
HUERS-P1	4034	4064	29	+	0.033	d27	0.43	-1	GAAAAAAGGGAGGAGAGAGAGAAGAGACAG	-
HUERS-P1	4035	4065	29	+	0.033	d26	0.4	-1	AAAAAAGGGAGGAGAGAGAGAAGAGACAGA	-
HUERS-P1	323	339	16	-	0		0.62	-1	GGGAGAAGGAAGGAGG	-
HUERS-P1	1221	1246	24	-	0.04	d21	0.4	-1	AGACAGAGAAAGAGAGAGAGAGAGA	-
Zaphod	1078	1101	22	+	0.043	d16	0.17	-1	GAAAAGAAAAAAGAAATAGAAAA	-
Zaphod	2325	2345	19	+	0.05	d12	0.25	-1	AGAAGAAGAAAACAAGAAAG	-
EuthAT-2	909	925	16	+	0		0.31	-1	GAAGAAAAGAAGAAAG	-
LTR60B	252	278	25	+	0.038	d15	0.42	-1	AAGGAGGAAAGAGGGCAAAGGAGAAA	-
HERVIP10F	2096	2116	19	+	0.05	d15	0.5	-1	GAGAGGGAGGAAGGACAAGA	-
HERVIP10F	2170	2187	17	+	0		0.35	-1	AAGAAAGGAGAAAGAAG	-
HERVIP10F	818	838	19	-	0.05	d3	0.5	-1	AAGGGAAAAAGGAGGGCAGG	-
HERVIP10F	4545	4565	19	-	0.05	d6	0.55	-1	AGGAGGAGGAAGGTAAGGAG	-
HERVIP10F	5423	5444	20	-	0.048	d6	0.48	-1	GAGGGAAGAGAAAGTGGAAGA	-
HERVIP10F	5745	5767	21	-	0.045	d17	0.41	-1	AGAGCGAGGAAAGAAGAAAGAG	-
HERVIP10F	5742	5762	19	-	0.05	d2	0.35	-1	GAGGAAAGAAGAAAGAGTAA	-
Tigger17	464	482	18	+	0		0.33	-1	AGAAAAAGGAAGAGGAAA	-
Eutr10	605	626	20	-	0.048	d18	0.57	-1	AGTGGGGAAGAAAGGGGAGGA	-
LTR9D	236	256	19	-	0.05	d4	0.4	-1	AAAGAAAAGGGAAGATGGAG	-
LTR9D	513	537	23	-	0.042	d20	0.33	-1	AGGCGAAAGAAAGAGAAAAGAGAA	-
LTR9D	510	533	22	-	0.043	d2	0.3	-1	GAAAGAAAGAGAAAAGAGAANAG	-
LTR61	199	223	23	+	0.042	d20	0.25	-1	GAAGGAAAAAAAGAGAAAGACAAA	-
hAT-N1_Mam	55	75	20	-	0		0.75	-1	GGGGGGAAGGGGGGGAGGAA	-
MER41-int	3829	3856	26	+	0.037	d1	0.3	-1	ACAGAAAAAAGAAGGGAAGAAAAGAGA	-
MER41-int	3831	3858	26	+	0.037	d25	0.3	-1	AGAAAAAAGAAGGGAAGAAAAGAGACA	-
MER41-int	5927	5944	17	+	0		0.53	-1	AAAAGGGAGGGGGGAAA	-
MER41-int	617	647	29	-	0.033	d21	0.4	-1	AGAAAAGATAGGAAAGGGAAAGGAGAGAGA	-
MER41-int	616	646	29	-	0.033	d22	0.43	-1	GAAAAGATAGGAAAGGGAAAGGAGAGAGAG	-
MER41-int	615	645	29	-	0.033	d23	0.4	-1	AAAAGATAGGAAAGGGAAAGGAGAGAGAGA	-
MER41-int	614	644	29	-	0.033	d24	0.43	-1	AAAGATAGGAAAGGGAAAGGAGAGAGAGAG	-
MER41-int	613	643	29	-	0.033	d25	0.47	-1	AAGATAGGAAAGGGAAAGGAGAGAGAGAGG	-
MER41-int	612	642	29	-	0.033	d26	0.5	-1	AGATAGGAAAGGGAAAGGAGAGAGAGAGGG	-
MER41-int	611	641	29	-	0.033	d27	0.5	-1	GATAGGAAAGGGAAAGGAGAGAGAGAGGGA	-
MER41-int	610	640	29	-	0.033	d28	0.5	-1	ATAGGAAAGGGAAAGGAGAGAGAGAGGGAG	-
MER41-int	608	638	30	-	0		0.5	-1	AGGAAAGGGAAAGGAGAGAGAGAGGGAGAA	-
MER41-int	607	637	30	-	0		0.5	-1	GGAAAGGGAAAGGAGAGAGAGAGGGAGAAA	-
MER41-int	606	636	30	-	0		0.47	-1	GAAAGGGAAAGGAGAGAGAGAGGGAGAAAA	-
MER41-int	605	635	30	-	0		0.47	-1	AAAGGGAAAGGAGAGAGAGAGGGAGAAAAG	-
MER41-int	603	633	29	-	0.033	d1	0.47	-1	AGGGAAAGGAGAGAGAGAGGGAGAAAAGCA	-
L1MA3	701	724	22	+	0.043	d8	0.26	-1	AGAGGAGACAAAAGAAAAAAGAA	-
L1MA3	710	733	22	+	0.043	d14	0.13	-1	AAAAGAAAAAAGAATAAAAAGAA	-
L1MA3	1730	1760	29	+	0.033	d10	0.4	-1	AAAAGGAAGACAGGAAGGAAGGAAAGAAGG	-
L1MA3	1731	1761	29	+	0.033	d9	0.4	-1	AAAGGAAGACAGGAAGGAAGGAAAGAAGGA	-
L1MA3	1732	1762	29	+	0.033	d8	0.4	-1	AAGGAAGACAGGAAGGAAGGAAAGAAGGAA	-
L1MA3	1733	1763	29	+	0.033	d7	0.43	-1	AGGAAGACAGGAAGGAAGGAAAGAAGGAAG	-
L1MA3	1734	1764	29	+	0.033	d6	0.43	-1	GGAAGACAGGAAGGAAGGAAAGAAGGAAGA	-
L1MA3	1735	1765	29	+	0.033	d5	0.43	-1	GAAGACAGGAAGGAAGGAAAGAAGGAAGAG	-
L1MA3	1736	1766	29	+	0.033	d4	0.4	-1	AAGACAGGAAGGAAGGAAAGAAGGAAGAGA	-
L1MA3	1737	1767	29	+	0.033	d3	0.4	-1	AGACAGGAAGGAAGGAAAGAAGGAAGAGAA	-
L1MA3	1738	1768	29	+	0.033	d2	0.43	-1	GACAGGAAGGAAGGAAAGAAGGAAGAGAAG	-
L1MA3	1739	1769	29	+	0.033	d1	0.4	-1	ACAGGAAGGAAGGAAAGAAGGAAGAGAAGA	-
L1MA3	2935	2955	20	+	0		0.25	-1	AAAGAAAAAAAGAGAGAAGA	-
L1MA3	3282	3303	20	+	0.048	d6	0.38	-1	AAAAAATAGAGGAGGAGGGAA	-
X4b_DNA	408	428	19	+	0.05	d15	0.5	-1	AGAAAAGGAAAGGGGTGGGA	-
X4b_DNA	443	459	16	-	0		0.5	-1	AGGGGAAAGAGGAAGA	-
ERV3-16A3_LTR	321	342	20	-	0.048	d14	0.38	-1	GAAAGANAAAAGGAGAGGAAG	-
ERVL-B4	5414	5438	23	-	0.042	d16	0.33	-1	AAGGGAATAAGAGAGGAAAGAAAA	-
ERVL-B4	5408	5430	21	-	0.045	d5	0.27	-1	AAGAGAGGAAAGAAAACAAAGA	-
MER21-int	60	82	21	+	0.045	d14	0.45	-1	GGGAAGAGAAAGGATAAAAGGG	-
MER21-int	1116	1137	20	+	0.048	d9	0.57	-1	GGGGAAAGGCAAAGGGGAGAG	-
MER21-int	3361	3383	21	+	0.045	d13	0.73	-1	GGGGAAGAGGGGGTGGGGAGGA	-
MER21-int	3442	3459	17	-	0		0.35	-1	GGGGAAGAAAGAAAAAA	-
MER21-int	3475	3495	19	-	0.05	d16	0.3	-1	AGGTAGGAGAAGAAAAAAAA	-
Charlie17	2363	2379	16	+	0		0.38	-1	GAAAGAAAAGGAAGAG	-
LTR1F	244	270	25	+	0.038	d2	0.5	-1	GGCAGAGAAGGAGAGAAGAGAAGGAG	-
LTR1F	247	272	24	+	0.04	d23	0.48	-1	AGAGAAGGAGAGAAGAGAAGGAGCG	-
Eutr18	303	323	19	-	0.05	d10	0.3	-1	AAGGGAGAACAAAAAGGAAA	-
LTR21A	447	468	20	-	0.048	d9	0.38	-1	GAGAGAAAGGACAAAGAGAGA	-
X5B_LINE	2	22	19	+	0.05	d6	0.4	-1	AGGGAACAAAAGGGAGAGAA	-
HUERS-P3b	2003	2030	26	+	0.037	d18	0.37	-1	AAAAGGGAAAAGAGAAAATAGGGAAGG	-
HUERS-P3b	427	447	19	-	0.05	d16	0.45	-1	GGATAGAGAAAGGAGGAAAG	-
L2-1_AMi	42	67	24	-	0.04	d21	0.44	-1	GGACAGAAGGAAAGAAAGGAGAGAG	-
L2-1_AMi	259	281	21	-	0.045	d15	0.45	-1	AGAAAGTGGGAGGAAGGAAGAA	-
L2-1_AMi	310	330	19	-	0.05	d18	0.5	-1	GTAGAGAGAAGAGAAGGGGA	-
CR1-16_AMi	92	108	16	+	0		0.38	-1	AAAAAAGGAAGGAGAG	-
CR1-16_AMi	174	190	16	+	0		0.38	-1	AAGAGGGAGGAAAAAA	-
MamGypLTR1a	211	237	25	+	0.038	d24	0.73	-1	GGAGGGGGAGGGGAGAGAGGGGAGTG	-
MamGypLTR1a	248	276	27	+	0.036	d3	0.5	-1	AAGCGGGAGAAGGAGAAAGAGGAGGAGA	-
MamGypLTR1a	49	72	22	-	0.043	d18	0.48	-1	GGAATGGGAAGGGAAGGGAAAAA	-
MamGypLTR1a	47	67	19	-	0.05	d1	0.45	-1	GGGAAGGGAAGGGAAAAATA	-
MamTip3	358	381	22	-	0.043	d12	0.65	-1	GGGGGAAGGGCGGAGAAGGAGGA	-
LTR56	300	320	19	-	0.05	d14	0.4	-1	AAAGGCAAAAAAGAGGGGGA	-
LTR56	293	314	20	-	0.048	d6	0.48	-1	AAAAAAGAGGGGGACAGGGAG	-
HERVFH19	5852	5871	19	+	0		0.42	-1	GGAGGAAAAGGAAGAGAAA	-
HERVFH19	317	347	29	-	0.033	d23	0.5	-1	GAGGAACGGAGAGAGAGAGAGAGAGAGAGA	-
HERVFH19	316	346	29	-	0.033	d24	0.5	-1	AGGAACGGAGAGAGAGAGAGAGAGAGAGAG	-
HERVFH19	315	345	29	-	0.033	d25	0.5	-1	GGAACGGAGAGAGAGAGAGAGAGAGAGAGA	-
HERVFH19	314	344	29	-	0.033	d26	0.5	-1	GAACGGAGAGAGAGAGAGAGAGAGAGAGAG	-
HERVFH19	313	343	29	-	0.033	d27	0.47	-1	AACGGAGAGAGAGAGAGAGAGAGAGAGAGA	-
HERVFH19	312	342	29	-	0.033	d28	0.5	-1	ACGGAGAGAGAGAGAGAGAGAGAGAGAGAG	-
HERVFH19	310	340	30	-	0		0.5	-1	GGAGAGAGAGAGAGAGAGAGAGAGAGAGAA	-
HERVFH19	309	339	30	-	0		0.5	-1	GAGAGAGAGAGAGAGAGAGAGAGAGAGAAG	-
HERVFH19	308	338	30	-	0		0.5	-1	AGAGAGAGAGAGAGAGAGAGAGAGAGAAGG	-
HERVFH19	307	337	30	-	0		0.53	-1	GAGAGAGAGAGAGAGAGAGAGAGAGAAGGG	-
HERVFH19	306	336	30	-	0		0.5	-1	AGAGAGAGAGAGAGAGAGAGAGAGAAGGGA	-
HERVFH19	305	335	30	-	0		0.53	-1	GAGAGAGAGAGAGAGAGAGAGAGAAGGGAG	-
HERVFH19	304	334	30	-	0		0.53	-1	AGAGAGAGAGAGAGAGAGAGAGAAGGGAGG	-
HERVFH19	303	333	30	-	0		0.53	-1	GAGAGAGAGAGAGAGAGAGAGAAGGGAGGA	-
HERVFH19	302	332	30	-	0		0.5	-1	AGAGAGAGAGAGAGAGAGAGAAGGGAGGAA	-
HERVFH19	301	331	30	-	0		0.53	-1	GAGAGAGAGAGAGAGAGAGAAGGGAGGAAG	-
HERVFH19	300	330	30	-	0		0.5	-1	AGAGAGAGAGAGAGAGAGAAGGGAGGAAGA	-
HERVFH19	299	329	30	-	0		0.53	-1	GAGAGAGAGAGAGAGAGAAGGGAGGAAGAG	-
HERVFH19	298	328	30	-	0		0.53	-1	AGAGAGAGAGAGAGAGAAGGGAGGAAGAGG	-
HERVFH19	297	327	30	-	0		0.57	-1	GAGAGAGAGAGAGAGAAGGGAGGAAGAGGG	-
HERVFH19	296	326	30	-	0		0.53	-1	AGAGAGAGAGAGAGAAGGGAGGAAGAGGGA	-
HERVFH19	295	325	30	-	0		0.57	-1	GAGAGAGAGAGAGAAGGGAGGAAGAGGGAG	-
HERVFH19	294	324	30	-	0		0.53	-1	AGAGAGAGAGAGAAGGGAGGAAGAGGGAGA	-
HERVFH19	293	323	30	-	0		0.57	-1	GAGAGAGAGAGAAGGGAGGAAGAGGGAGAG	-
HERVFH19	292	322	30	-	0		0.53	-1	AGAGAGAGAGAAGGGAGGAAGAGGGAGAGA	-
HERVFH19	291	321	30	-	0		0.57	-1	GAGAGAGAGAAGGGAGGAAGAGGGAGAGAG	-
HERVFH19	290	320	30	-	0		0.57	-1	AGAGAGAGAAGGGAGGAAGAGGGAGAGAGG	-
HERVFH19	289	319	30	-	0		0.6	-1	GAGAGAGAAGGGAGGAAGAGGGAGAGAGGG	-
HERVFH19	1172	1193	20	-	0.048	d4	0.71	-1	GGAGAAGGAGGAGGGGCGGGG	-
HERVFH19	5485	5507	21	-	0.045	d8	0.55	-1	AGAAGAGGGGAAACGAGAGGGG	-
Zaphod2	881	902	20	+	0.048	d11	0.19	-1	AGAGAAGAAAATGAAAAAAAA	-
Zaphod2	949	966	17	+	0		0.24	-1	AGAAAAAAAGGAAAAGA	-
Zaphod2	2723	2742	19	+	0		0.32	-1	AGAAAAAGGAGAAAGAAGA	-
L1MCb	535	552	17	+	0		0.35	-1	AAGGGAGAAAAAAGAAG	-
L1MCb	1288	1318	29	+	0.033	d1	0.1	-1	GCAAAGAGAAAAAAAAAAAAAAAAAAAAAA	-
L1MCb	1291	1321	30	+	0		0.1	-1	AAGAGAAAAAAAAAAAAAAAAAAAAAAAAG	-
L1MCb	1292	1322	30	+	0		0.1	-1	AGAGAAAAAAAAAAAAAAAAAAAAAAAAGA	-
L1MCb	1293	1323	30	+	0		0.1	-1	GAGAAAAAAAAAAAAAAAAAAAAAAAAGAA	-
L1MCb	1380	1404	23	+	0.042	d5	0.33	-1	AGAAGNAGAAGAAAGAGAAAAGAG	-
L1MCb	1386	1413	26	+	0.037	d18	0.3	-1	AGAAGAAAGAGAAAAGAGCAGAAGAAA	-
L1M2b	133	153	19	+	0.05	d15	0.4	-1	AGAAGGAGAAGGAAGCAAAG	-
MamGypLTR4	338	359	20	+	0.048	d10	0.43	-1	GGAAAGAGAATAGAGGAAGAG	-
MamGypLTR4	406	428	21	+	0.045	d17	0.59	-1	GGGAGAGAGAAAGGGAGTGGGA	-
MER50B	270	286	16	+	0		0.44	-1	GGAAAAGGGAAGAAAG	-
MER50B	498	519	20	-	0.048	d16	0.33	-1	AGAACAGGAAAGAAAGGAAAG	-
MER34A1	150	166	16	-	0		0.69	-1	AGAGAGGGGAGGGGGA	-
MER34A1	568	584	16	-	0		0.38	-1	AGGGGAGGAAAAAAAA	-
MER5C1	208	228	19	+	0.05	d8	0.15	-1	GGAGAAAACAAAAAAAAAAA	-
HY1	72	92	19	-	0.05	d17	0.55	-1	AGTGAGAAGGGGGGAAAGAG	-
HY1	67	89	21	-	0.045	d4	0.5	-1	GAGAAGGGGGGAAAGAGTAGAA	-
MER70-int	355	375	19	+	0.05	d9	0.55	-1	GAGAGGGAACGAGAAAGGGG	-
MER70-int	625	650	24	+	0.04	d4	0.28	-1	AAGATAAAAGGAGAAAAGAAAGGAA	-
MER70-int	3142	3166	23	-	0.042	d2	0.33	-1	AAAGGGAAAAAGGAAAAAGAATGG	-
MER84-int	593	609	16	+	0		0.5	-1	AAAGGGAAAAGGGAGG	-
MER84-int	4758	4779	20	+	0.048	d6	0.33	-1	AGAGAGCAAGAAAGGGAAAAA	-
MER84-int	33	63	29	-	0.033	d21	0.43	-1	GAGGGAAGCAGGAGAAAAAAGAAGGGAGAA	-
MER84-int	32	62	29	-	0.033	d22	0.4	-1	AGGGAAGCAGGAGAAAAAAGAAGGGAGAAA	-
Tigger3	1875	1900	24	+	0.04	d10	0.36	-1	GAAGAAGAGGCAAGAGAAAAGGAAA	-
Tigger3	1902	1923	20	+	0.048	d1	0.33	-1	GCAGGAGAAGAAAAAGAAGAA	-
MamGypLTR2c	833	863	30	+	0		0.63	-1	GGGGAGAAGGGAAGGAGGGGGAAGGAGAGA	-
MamGypLTR2c	834	864	30	+	0		0.6	-1	GGGAGAAGGGAAGGAGGGGGAAGGAGAGAA	-
MamGypLTR1d	306	336	30	+	0		0.6	-1	GGGAAGGGGAGGGGAGAAGAGAAGGAGAGA	-
MamGypLTR1d	308	338	29	+	0.033	d28	0.57	-1	GAAGGGGAGGGGAGAAGAGAAGGAGAGANG	-
MamGypLTR1d	652	669	17	+	0		0.76	-1	GGGGGAGGGAGGGGGAA	-
MamGypLTR1d	53	81	27	-	0.036	d24	0.54	-1	GAATGGGGGGAAGGAGGAAAGGGGAAAA	-
MamGypLTR1d	51	77	25	-	0.038	d1	0.54	-1	GGGGGGAAGGAGGAAAGGGGAAAATA	-
LTR103b_Mam	241	261	19	+	0.05	d17	0.65	-1	GGAGGGAGAAGGAGGGGNAG	-
LTR103b_Mam	281	301	19	+	0.05	d4	0.7	-1	GGGGTGGAGAGGGAGAGAGG	-
LTR103b_Mam	286	306	19	+	0.05	d15	0.65	-1	GGAGAGGGAGAGAGGTGGAG	-
LTR103b_Mam	40	63	22	-	0.043	d16	0.61	-1	AGAAGGCAGGGGGAGGGGAAAGG	-
HERV9	2211	2227	16	+	0		0.38	-1	AGGGAAAGGAAGAAAA	-
HERV9	4747	4768	20	+	0.048	d17	0.33	-1	GGGAAAGGGAAAAAGAATAAA	-
HERV9	4947	4968	20	+	0.048	d7	0.43	-1	AGAAAGGTGAAGGAGAAAAGG	-
HERV9	4955	4978	22	+	0.043	d13	0.39	-1	GAAGGAGAAAAGGCAGAAGGAAA	-
HERV9	474	496	21	-	0.045	d9	0.55	-1	GGAGAAGAGAGGCGAGAGGAAG	-
HERV9	1791	1808	17	-	0		0.59	-1	AGAGAGGGAGAAGGGGA	-
HERV9	6017	6037	19	-	0.05	d12	0.65	-1	GGGGAGGTAGAGGGGAGAGA	-
HERV9	6493	6518	24	-	0.04	d10	0.4	-1	AGAAGGAAGGAAGATAGAAAGAAGG	-
UCON8	1025	1050	24	-	0.04	d16	0.4	-1	GGAGAAAGTAGAAAAAGGGGAAGAA	-
UCON8	1075	1100	24	-	0.04	d9	0.52	-1	GGAAAGAGAGAGAGGNAGAGAGAGG	-
LTR48	132	157	24	-	0.04	d7	0.52	-1	GGGGAAAGAAAGAGGGGCAGAGAGA	-
LTR48	575	598	22	-	0.043	d8	0.65	-1	AGGGGAGAGGGAAATGGGGGGGA	-
LTR9	481	506	24	-	0.04	d21	0.36	-1	AGGCAGAAGAGAAGAGAAAGAGAAA	-
LTR9	478	502	23	-	0.042	d2	0.33	-1	AGAAGAGAAGAGAAAGAGAAACAG	-
UCON105	211	234	22	+	0.043	d10	0.35	-1	AAAAAGGAAATAGAAAGGAGAGG	-
HERV3	714	734	19	+	0.05	d9	0.6	-1	GGGAGGAAATGGGAGGGAAG	-
HERV3	3772	3793	20	+	0.048	d1	0.48	-1	ACAAAGAGGGGGGAAAAGGAG	-
HERV3	4616	4636	19	+	0.05	d15	0.35	-1	GGAGGGAAAAAGAAATAAAG	-
HERV3	7707	7728	20	+	0.048	d11	0.24	-1	AAAAGGAGAAACAAAAAGAGA	-
HERV3	7485	7505	19	-	0.05	d7	0.4	-1	AAAGAAGGGAAACGGGAGAA	-
HERV4_I	2181	2205	23	+	0.042	d19	0.46	-1	GGAGGAAGGAAAAAGGGAACAGAG	-
HERV4_I	56	86	30	-	0		0.4	-1	GGAAAGGAAAAGAGAGAGAGAAAGAGGAAA	-
HERV4_I	55	85	30	-	0		0.37	-1	GAAAGGAAAAGAGAGAGAGAAAGAGGAAAA	-
HERV4_I	54	84	30	-	0		0.33	-1	AAAGGAAAAGAGAGAGAGAAAGAGGAAAAA	-
HERV4_I	53	83	30	-	0		0.37	-1	AAGGAAAAGAGAGAGAGAAAGAGGAAAAAG	-
HERV4_I	52	82	30	-	0		0.37	-1	AGGAAAAGAGAGAGAGAAAGAGGAAAAAGA	-
HERV4_I	51	81	30	-	0		0.4	-1	GGAAAAGAGAGAGAGAAAGAGGAAAAAGAG	-
HERV4_I	50	80	30	-	0		0.37	-1	GAAAAGAGAGAGAGAAAGAGGAAAAAGAGA	-
HERV4_I	49	79	30	-	0		0.33	-1	AAAAGAGAGAGAGAAAGAGGAAAAAGAGAA	-
HERV4_I	48	78	30	-	0		0.33	-1	AAAGAGAGAGAGAAAGAGGAAAAAGAGAAA	-
HERV4_I	47	77	30	-	0		0.33	-1	AAGAGAGAGAGAAAGAGGAAAAAGAGAAAA	-
HERV4_I	46	76	30	-	0		0.33	-1	AGAGAGAGAGAAAGAGGAAAAAGAGAAAAA	-
HERV4_I	44	74	29	-	0.033	d1	0.3	-1	AGAGAGAGAAAGAGGAAAAAGAGAAAAATA	-
HERV4_I	43	73	29	-	0.033	d2	0.3	-1	GAGAGAGAAAGAGGAAAAAGAGAAAAATAA	-
HERV4_I	42	72	29	-	0.033	d3	0.27	-1	AGAGAGAAAGAGGAAAAAGAGAAAAATAAA	-
HERV4_I	931	947	16	-	0		0.44	-1	GGAAAAGAGAAGAGGA	-
L1P4d	1357	1379	21	-	0.045	d2	0.64	-1	GAGGAGAGGGGGGGAGAGATGA	-
MamGypLTR1c	300	320	19	+	0.05	d10	0.6	-1	GGGAAGGGAANGGAGAGAGG	-
MamGypLTR1c	642	659	17	+	0		0.71	-1	GGGGAAGGGAGGGGGAA	-
MamGypLTR1c	53	81	27	-	0.036	d24	0.57	-1	GAATGGGGGGAAGGAGGAAAGGGGGAAA	-
MamGypLTR1c	51	77	25	-	0.038	d1	0.58	-1	GGGGGGAAGGAGGAAAGGGGGAAATA	-
LTR38B	38	58	20	-	0		0.3	-1	AAGAGAAAGGGAAAAAAAAG	-
HERVE	1624	1640	16	+	0		0.38	-1	AGGGAAAAGAAGAAAG	-
HERV9N	2184	2200	16	+	0		0.38	-1	AGGGAAAGGAAGAAAA	-
HERV9N	3785	3806	20	+	0.048	d17	0.33	-1	GGGAAAGGGAAAAAGAATAAA	-
HERV9N	3985	4012	26	+	0.037	d24	0.52	-1	AGAAAGGGGAAGGAGAGGGGAGAACAG	-
HERV9N	4046	4071	24	+	0.04	d2	0.36	-1	AGCAGAAAGGAAAGAGAGAAAGAGA	-
HERV9N	4049	4078	28	+	0.034	d22	0.34	-1	AGAAAGGAAAGAGAGAAAGAGACAGAAAG	-
HERV9N	4080	4110	29	+	0.033	d13	0.47	-1	AGAGAGAGAGAGACAGAGAGAGGAAGAGAG	-
HERV9N	4081	4111	29	+	0.033	d12	0.47	-1	GAGAGAGAGAGACAGAGAGAGGAAGAGAGA	-
HERV9N	4082	4112	29	+	0.033	d11	0.47	-1	AGAGAGAGAGACAGAGAGAGGAAGAGAGAG	-
HERV9N	4083	4113	29	+	0.033	d10	0.47	-1	GAGAGAGAGACAGAGAGAGGAAGAGAGAGA	-
HERV9N	4094	4121	26	+	0.037	d19	0.44	-1	AGAGAGAGGAAGAGAGAGACGAAGAAG	-
HERV9N	447	469	21	-	0.045	d9	0.55	-1	GGAGAAGAGAGGCGAGAGGAAG	-
HERV9N	1764	1781	17	-	0		0.59	-1	AGAGAGGGAGAAGGGGA	-
MER97d	975	991	16	-	0		0.19	-1	AAAAAAGGAAAAAAAG	-
LTR9A1	237	257	19	-	0.05	d4	0.4	-1	AAAGAAAAGGGAAGATGGAG	-
LTR9A1	601	621	19	-	0.05	d16	0.4	-1	AGGCGAAAGAAAGAGAAGAG	-
LTR44	351	368	17	-	0		0.65	-1	AGGAGAAGGGAGGGGGA	-
EUTREP2	183	204	20	+	0.048	d6	0.19	-1	GAAAAACAAGAAAAAGAAAAG	-
EUTREP2	96	116	19	-	0.05	d3	0.55	-1	AGAAAGGGGGGAAAGGTGGA	-
EUTREP2	79	99	19	-	0.05	d16	0.55	-1	GGACAGGAAGAGGGGAGAAG	-
EUTREP2	70	95	24	-	0.04	d8	0.6	-1	AGGAAGAGGGGAGAAGTGGGAGAGG	-
MER61C	296	318	21	-	0.045	d18	0.36	-1	GGGCGAAAAGGAAAAGAAAAAG	-
LTR39-int	5796	5825	28	+	0.034	d5	0.31	-1	AAAAANAAAAGAGGGGAAAGAGAAAGAGA	-
LTR39-int	5802	5829	26	+	0.037	d23	0.37	-1	AAAAGAGGGGAAAGAGAAAGAGACAGA	-
LTR39-int	7354	7374	19	+	0.05	d6	0.5	-1	GGGGGATGGAGAGAGAAAAA	-
LTR39-int	2983	3004	20	-	0.048	d7	0.33	-1	AGAAGAGAGAAGGCAAGAAAA	-
LTR39-int	4408	4429	20	-	0.048	d16	0.33	-1	AAAGNAGAGAGAGAGAAAGAA	-
LTR53-int	571	601	29	+	0.033	d2	0.37	-1	GACAAAAGGAAAAAAGAGGGAGAGAAAGGA	-
LTR53-int	572	602	29	+	0.033	d1	0.33	-1	ACAAAAGGAAAAAAGAGGGAGAGAAAGGAA	-
L1M3f	1129	1158	28	+	0.034	d20	0.21	-1	AGAGGAGAAAAAAAAAAAAANAAAAGGAA	-
L1M3f	2177	2200	22	+	0.043	d2	0.35	-1	AGTAAGAAAAGAAAAGAGAGGAG	-
LTR88a	113	129	16	+	0		0.75	-1	GGGGGGGAAGGGAGAG	-
LTR88a	159	181	21	+	0.045	d4	0.64	-1	GGGGNAGAGGGGAAGGGGGAAA	-
LTR88a	164	187	22	+	0.043	d17	0.61	-1	AGAGGGGAAGGGGGAAACGGGGA	-
LTR34	391	418	26	-	0.037	d10	0.41	-1	GAAGAGAAAAAGGGAGTAAAGGAAGAG	-
PRIMA4_LTR	403	423	19	-	0.05	d9	0.5	-1	AAGAGGGGGGTAGGGAAAAA	-
PRIMA41-int	7738	7754	16	+	0		0.62	-1	AAAGGGAGGGGGGAGA	-
PRIMA41-int	1570	1590	19	-	0.05	d6	0.6	-1	AAGGAGGAGGGGACGAAGGG	-
PRIMA41-int	3035	3051	16	-	0		0.5	-1	AGGAAAGGAGAAGGAG	-
MER101-int	981	1007	25	-	0.038	d18	0.54	-1	GAAAGAGTGAAAGAGGAAGGGGGGAG	-
MER101-int	974	999	24	-	0.04	d6	0.56	-1	GAAAGAGGAAGGGGGGAGTGAAGGA	-
MER101-int	2753	2773	20	-	0		0.5	-1	AAGGGGAGAAAGAAGGAGAG	-
MER101-int	3200	3221	20	-	0.048	d13	0.14	-1	AAAAAGGTAAAGAAAAAAAAA	-
MER97c	899	915	16	-	0		0.19	-1	AAAAAAGGAAAAAAAG	-
LTR25	371	391	19	-	0.05	d1	0.3	-1	AAAAAAAGGAAAGGAAAGTG	-
LTR1F2	218	244	25	+	0.038	d2	0.46	-1	GGCAGAGAAGGAGAGAAGAGAAGAAG	-
LTR1F2	221	246	24	+	0.04	d23	0.44	-1	AGAGAAGGAGAGAAGAGAAGAAGCG	-
LTR16B	287	314	26	-	0.037	d25	0.59	-1	GTGAAGGAGAGGGGGAAGGAAGGAGGA	-
LTR16B	363	383	19	-	0.05	d13	0.55	-1	GAAGGATAAAGGGGAGGGAG	-
UCON38	160	184	23	+	0.042	d9	0.33	-1	GAGAAGGAACAGAGAAGAGAAAAA	-
UCON38	95	111	16	-	0		0.5	-1	GGAGAAGAGAAAGGGA	-
U3	182	202	19	+	0.05	d6	0.6	-1	GGAGAGTGAGAGGGAGAGGA	-
MER34-int	2406	2428	21	+	0.045	d7	0.27	-1	AGGAAAACAAGAGGAAAAAGAA	-
MER34-int	3359	3375	16	+	0		0.31	-1	AAAGAAGGAAGGAAAA	-
MER34-int	173	195	21	-	0.045	d6	0.36	-1	GGAAAGGGAAAAAGACAAGAGA	-
MER110-int	3090	3110	19	-	0.05	d16	0.25	-1	AAGCAGAAAGAGAAAAGAAA	-
OldhAT1	7	27	19	+	0.05	d2	0.55	-1	GGNAGGAAAGGAGAGGGAAG	-
OldhAT1	2704	2728	23	+	0.042	d12	0.62	-1	AGGAGGAGGGGGTGGGGGAAAGAA	-
OldhAT1	1900	1923	22	-	0.043	d2	0.65	-1	GGGGAGAAGGAGGAGGAGGACGG	-
OldhAT1	2768	2788	19	-	0.05	d6	0.45	-1	AGGAGAGGGGAAATAAGAGA	-
Ricksha_a	370	389	19	-	0		0.11	-1	AAAAAAGAAAAGAAAAAAA	-
L1M6B	69	85	16	+	0		0.12	-1	AAAAAAAAGAAAAAGA	-
L1M6B	262	282	19	+	0.05	d5	0.1	-1	AGAAATAAAAAAAAGAAAAA	-
L1M6B	263	283	19	+	0.05	d4	0.1	-1	GAAATAAAAAAAAGAAAAAA	-
MER51D	445	468	22	+	0.043	d21	0.26	-1	GGGAAGAGAAGAAAAAAAAAACA	-
LTR10D	84	114	29	-	0.033	d24	0.3	-1	AAAGGCAAAAAGGAAAAAAGGAGAAAAAGG	-
LTR10D	83	113	29	-	0.033	d25	0.3	-1	AAGGCAAAAAGGAAAAAAGGAGAAAAAGGA	-
LTR10D	82	112	29	-	0.033	d26	0.3	-1	AGGCAAAAAGGAAAAAAGGAGAAAAAGGAA	-
LTR10D	81	111	29	-	0.033	d27	0.3	-1	GGCAAAAAGGAAAAAAGGAGAAAAAGGAAA	-
LTR10D	80	110	29	-	0.033	d28	0.27	-1	GCAAAAAGGAAAAAAGGAGAAAAAGGAAAA	-
LTR10D	78	108	30	-	0		0.23	-1	AAAAAGGAAAAAAGGAGAAAAAGGAAAAAA	-
LTR10D	77	107	30	-	0		0.27	-1	AAAAGGAAAAAAGGAGAAAAAGGAAAAAAG	-
LTR10D	76	106	30	-	0		0.3	-1	AAAGGAAAAAAGGAGAAAAAGGAAAAAAGG	-
LTR10D	75	105	30	-	0		0.33	-1	AAGGAAAAAAGGAGAAAAAGGAAAAAAGGG	-
LTR10D	74	104	30	-	0		0.37	-1	AGGAAAAAAGGAGAAAAAGGAAAAAAGGGG	-
LTR10D	73	103	30	-	0		0.4	-1	GGAAAAAAGGAGAAAAAGGAAAAAAGGGGG	-
LTR10D	72	102	30	-	0		0.4	-1	GAAAAAAGGAGAAAAAGGAAAAAAGGGGGG	-
LTR10D	71	101	30	-	0		0.4	-1	AAAAAAGGAGAAAAAGGAAAAAAGGGGGGG	-
LTR10D	70	100	30	-	0		0.43	-1	AAAAAGGAGAAAAAGGAAAAAAGGGGGGGG	-
LTR10D	69	99	30	-	0		0.47	-1	AAAAGGAGAAAAAGGAAAAAAGGGGGGGGG	-
LTR10D	68	98	30	-	0		0.5	-1	AAAGGAGAAAAAGGAAAAAAGGGGGGGGGG	-
LTR10D	67	97	30	-	0		0.53	-1	AAGGAGAAAAAGGAAAAAAGGGGGGGGGGG	-
LTR10D	66	96	30	-	0		0.57	-1	AGGAGAAAAAGGAAAAAAGGGGGGGGGGGG	-
LTR10D	65	95	30	-	0		0.6	-1	GGAGAAAAAGGAAAAAAGGGGGGGGGGGGG	-
LTR10D	63	93	29	-	0.033	d1	0.53	-1	AGAAAAAGGAAAAAAGGGGGGGGGGGGGTA	-
LTR10D	216	246	29	-	0.033	d20	0.5	-1	AAAAGAAAGCGGAGAGGAAAGGGGAAGGGG	-
LTR10D	214	236	21	-	0.045	d1	0.64	-1	GGAGAGGAAAGGGGAAGGGGTG	-
HERVK	2918	2938	19	+	0.05	d15	0.4	-1	AAGAAAGAGAAGGAATAGGG	-
HERVK	5181	5201	19	+	0.05	d3	0.35	-1	AAACAAAAAGAAGGGGGAGA	-
HERVK	6419	6440	20	+	0.048	d5	0.48	-1	GGGAATGGGGAGAAAAAGGAA	-
HERVK	7518	7536	18	+	0		0.33	-1	AAAAAGAAAAGGGGGAAA	-
L1HS	1307	1330	22	+	0.043	d13	0.17	-1	AGAGAAAAAAGAATAAAAAGAAA	-
L1HS	3124	3148	23	+	0.042	d2	0.21	-1	AATAAAGAAAAAAAGAGAGAAGAA	-
L1HS	5874	5894	19	+	0.05	d17	0.75	-1	GGGGGAGGGGGGAGGGATAG	-
Charlie17b	712	728	16	+	0		0.38	-1	GAAAGAAAAGGAAGAG	-
MER4CL34	403	427	23	-	0.042	d11	0.46	-1	GAAAAGAGGGAGTAGAGGAAGAAG	-
MER4CL34	485	508	22	-	0.043	d10	0.52	-1	GAAAGGAGGGGGTAGAGGAAAAG	-
MER4CL34	587	617	29	-	0.033	d26	0.47	-1	GGGCAGGAGGGGAAAGAGGAAAGAAAAGAA	-
MER4CL34	586	616	29	-	0.033	d27	0.47	-1	GGCAGGAGGGGAAAGAGGAAAGAAAAGAAG	-
MER4CL34	585	615	29	-	0.033	d28	0.47	-1	GCAGGAGGGGAAAGAGGAAAGAAAAGAAGG	-
MER4CL34	584	613	29	-	0		0.45	-1	AGGAGGGGAAAGAGGAAAGAAAAGAAGGA	-
MER4CL34	582	612	29	-	0.033	d1	0.47	-1	GGAGGGGAAAGAGGAAAGAAAAGAAGGANG	-
MER4CL34	581	611	29	-	0.033	d2	0.47	-1	GAGGGGAAAGAGGAAAGAAAAGAAGGANGG	-
MER4CL34	580	610	29	-	0.033	d3	0.47	-1	AGGGGAAAGAGGAAAGAAAAGAAGGANGGG	-
X1_LINE	546	563	17	+	0		0.41	-1	AGGGGAGGAAAAAGAAA	-
LTR10F	356	376	19	-	0.05	d16	0.65	-1	GGACAAGGGAGGGGAAGGGG	-
ERV24B_Prim	2003	2025	22	+	0		0.41	-1	AAAGAAGAAAGAGAGAGAGAGG	-
ERV24B_Prim	2211	2231	19	+	0.05	d3	0.35	-1	AGGCGAAGGAAAAAGGAAAA	-
ERV24B_Prim	2215	2237	21	+	0.045	d16	0.36	-1	GAAGGAAAAAGGAAAATAGGGA	-
ERV24B_Prim	7597	7613	16	+	0		0.44	-1	GAAGAAAAGGGGGAAA	-
ERV24B_Prim	1263	1282	19	-	0		0.63	-1	GAGGGAGGAGGAGGAGAAG	-
ERV24B_Prim	1284	1306	21	-	0.045	d15	0.45	-1	AAAGGGTAAAGAGAAGGAGGAG	-
ERV24B_Prim	1334	1364	29	-	0.033	d24	0.57	-1	AGGAGCAGGAGGAGGAGGAGGAAGAGAAGG	-
ERV24B_Prim	1330	1358	27	-	0.036	d3	0.57	-1	AGGAGGAGGAGGAGGAAGAGAAGGTAGG	-
ERV24B_Prim	2259	2279	19	-	0.05	d17	0.45	-1	AGTAAGGAGGAAAGGAAAGG	-
HERV-Fc2	718	734	16	-	0		0.75	-1	GGGGAGAGGGGAGGAG	-
HERV-Fc2	3792	3812	19	-	0.05	d7	0.45	-1	GAAGAAGGAAAGTGGGGAAA	-
SVA_C	29	59	29	-	0.033	d28	0.63	-1	GTGGAAAGAGGGGAGAGGGAGAGGGAGAGG	-
SVA_C	27	57	30	-	0		0.63	-1	GGAAAGAGGGGAGAGGGAGAGGGAGAGGGA	-
SVA_C	26	56	30	-	0		0.63	-1	GAAAGAGGGGAGAGGGAGAGGGAGAGGGAG	-
SVA_C	25	55	30	-	0		0.6	-1	AAAGAGGGGAGAGGGAGAGGGAGAGGGAGA	-
SVA_C	24	54	30	-	0		0.63	-1	AAGAGGGGAGAGGGAGAGGGAGAGGGAGAG	-
SVA_C	23	53	30	-	0		0.67	-1	AGAGGGGAGAGGGAGAGGGAGAGGGAGAGG	-
SVA_C	22	52	30	-	0		0.7	-1	GAGGGGAGAGGGAGAGGGAGAGGGAGAGGG	-
SVA_C	21	51	30	-	0		0.67	-1	AGGGGAGAGGGAGAGGGAGAGGGAGAGGGA	-
SVA_C	20	50	30	-	0		0.7	-1	GGGGAGAGGGAGAGGGAGAGGGAGAGGGAG	-
SVA_C	19	49	30	-	0		0.67	-1	GGGAGAGGGAGAGGGAGAGGGAGAGGGAGA	-
SVA_C	18	48	30	-	0		0.67	-1	GGAGAGGGAGAGGGAGAGGGAGAGGGAGAG	-
SVA_C	17	47	30	-	0		0.67	-1	GAGAGGGAGAGGGAGAGGGAGAGGGAGAGG	-
SVA_C	16	46	30	-	0		0.67	-1	AGAGGGAGAGGGAGAGGGAGAGGGAGAGGG	-
SVA_C	15	45	30	-	0		0.67	-1	GAGGGAGAGGGAGAGGGAGAGGGAGAGGGA	-
SVA_C	14	44	30	-	0		0.67	-1	AGGGAGAGGGAGAGGGAGAGGGAGAGGGAG	-
SVA_C	13	43	30	-	0		0.67	-1	GGGAGAGGGAGAGGGAGAGGGAGAGGGAGA	-
SVA_C	12	42	30	-	0		0.67	-1	GGAGAGGGAGAGGGAGAGGGAGAGGGAGAG	-
SVA_C	11	41	30	-	0		0.67	-1	GAGAGGGAGAGGGAGAGGGAGAGGGAGAGG	-
SVA_C	10	40	30	-	0		0.67	-1	AGAGGGAGAGGGAGAGGGAGAGGGAGAGGG	-
SVA_C	9	39	30	-	0		0.67	-1	GAGGGAGAGGGAGAGGGAGAGGGAGAGGGA	-
SVA_C	8	38	30	-	0		0.67	-1	AGGGAGAGGGAGAGGGAGAGGGAGAGGGAG	-
SVA_C	7	37	30	-	0		0.67	-1	GGGAGAGGGAGAGGGAGAGGGAGAGGGAGA	-
SVA_C	6	36	30	-	0		0.67	-1	GGAGAGGGAGAGGGAGAGGGAGAGGGAGAG	-
SVA_C	5	35	30	-	0		0.67	-1	GAGAGGGAGAGGGAGAGGGAGAGGGAGAGG	-
SVA_C	4	34	30	-	0		0.67	-1	AGAGGGAGAGGGAGAGGGAGAGGGAGAGGG	-
SVA_C	3	33	30	-	0		0.67	-1	GAGGGAGAGGGAGAGGGAGAGGGAGAGGGA	-
SVA_C	2	32	30	-	0		0.67	-1	AGGGAGAGGGAGAGGGAGAGGGAGAGGGAG	-
SVA_C	1	31	30	-	0		0.67	-1	GGGAGAGGGAGAGGGAGAGGGAGAGGGAGA	-
SVA_C	0	30	30	-	0		0.67	-1	GGAGAGGGAGAGGGAGAGGGAGAGGGAGAG	-
L1M3a	946	969	22	+	0.043	d16	0.13	-1	AGAGGAAAAAAAAAAATAAAAAA	-
LTR4	13	38	24	+	0.04	d1	0.2	-1	ATAAAAAGAAAGAAAGAGAGAAAAA	-
LTR4	15	42	26	+	0.037	d23	0.22	-1	AAAAAGAAAGAAAGAGAGAAAAACAAG	-
MER87	340	364	24	-	0		0.67	-1	AGGGGAAGGGGAAGAAGGAGGGGG	-
ERV24_Prim	1989	2011	22	+	0		0.36	-1	AAGGAAGAAAAGGAAAGGAAAG	-
ERV24_Prim	2202	2223	20	+	0.048	d15	0.29	-1	AAAGAAAAAGAAGAATAGGGA	-
ERV24_Prim	1261	1277	16	-	0		0.5	-1	GGAGAAGGAGGAGAAA	-
ERV24_Prim	1279	1295	16	-	0		0.44	-1	AAAAGAGAAGGAGGAG	-
ERV24_Prim	1323	1353	29	-	0.033	d27	0.53	-1	AGCAGAAGAAGGAGGAGGAGGAGGAAGAGG	-
ERV24_Prim	1322	1352	29	-	0.033	d28	0.53	-1	GCAGAAGAAGGAGGAGGAGGAGGAAGAGGA	-
ERV24_Prim	1320	1350	30	-	0		0.57	-1	AGAAGAAGGAGGAGGAGGAGGAAGAGGAGG	-
ERV24_Prim	1318	1348	29	-	0.033	d1	0.53	-1	AAGAAGGAGGAGGAGGAGGAAGAGGAGGTA	-
ERV24_Prim	1317	1347	29	-	0.033	d2	0.53	-1	AGAAGGAGGAGGAGGAGGAAGAGGAGGTAA	-
ERV24_Prim	1316	1346	29	-	0.033	d3	0.57	-1	GAAGGAGGAGGAGGAGGAAGAGGAGGTAAG	-
ERV24_Prim	2245	2261	16	-	0		0.5	-1	AGGAGAAAGGGGAAAG	-
MER89-int	4111	4132	20	+	0.048	d12	0.29	-1	GAAAAGGAAGAATGGAAAAAA	-
MER89-int	503	525	21	-	0.045	d12	0.32	-1	AAAAAAAGATGGGAAAGGAGAA	-
MER89-int	1061	1084	22	-	0.043	d15	0.52	-1	AGAAGGATAAGGGGAGGAGGAGA	-
MER89-int	1112	1137	24	-	0.04	d21	0.6	-1	GGACAAGGGGAAGAGGAGGGAGGAG	-
MER89-int	5432	5461	28	-	0.034	d26	0.31	-1	AATAAAGAGGAAAGAAAAGAGAAAAAGGG	-
SVA_F	29	59	29	-	0.033	d28	0.63	-1	GTGGAAAGAGGGGAGAGGGAGAGGGAGAGG	-
SVA_F	27	57	30	-	0		0.63	-1	GGAAAGAGGGGAGAGGGAGAGGGAGAGGGA	-
SVA_F	26	56	30	-	0		0.63	-1	GAAAGAGGGGAGAGGGAGAGGGAGAGGGAG	-
SVA_F	25	55	30	-	0		0.6	-1	AAAGAGGGGAGAGGGAGAGGGAGAGGGAGA	-
SVA_F	24	54	30	-	0		0.63	-1	AAGAGGGGAGAGGGAGAGGGAGAGGGAGAG	-
SVA_F	23	53	30	-	0		0.67	-1	AGAGGGGAGAGGGAGAGGGAGAGGGAGAGG	-
SVA_F	22	52	30	-	0		0.7	-1	GAGGGGAGAGGGAGAGGGAGAGGGAGAGGG	-
SVA_F	21	51	30	-	0		0.67	-1	AGGGGAGAGGGAGAGGGAGAGGGAGAGGGA	-
SVA_F	20	50	30	-	0		0.7	-1	GGGGAGAGGGAGAGGGAGAGGGAGAGGGAG	-
SVA_F	19	49	30	-	0		0.67	-1	GGGAGAGGGAGAGGGAGAGGGAGAGGGAGA	-
SVA_F	18	48	30	-	0		0.67	-1	GGAGAGGGAGAGGGAGAGGGAGAGGGAGAG	-
SVA_F	17	47	30	-	0		0.67	-1	GAGAGGGAGAGGGAGAGGGAGAGGGAGAGG	-
SVA_F	16	46	30	-	0		0.67	-1	AGAGGGAGAGGGAGAGGGAGAGGGAGAGGG	-
SVA_F	15	45	30	-	0		0.67	-1	GAGGGAGAGGGAGAGGGAGAGGGAGAGGGA	-
SVA_F	14	44	30	-	0		0.67	-1	AGGGAGAGGGAGAGGGAGAGGGAGAGGGAG	-
SVA_F	13	43	30	-	0		0.67	-1	GGGAGAGGGAGAGGGAGAGGGAGAGGGAGA	-
SVA_F	12	42	30	-	0		0.67	-1	GGAGAGGGAGAGGGAGAGGGAGAGGGAGAG	-
SVA_F	11	41	30	-	0		0.67	-1	GAGAGGGAGAGGGAGAGGGAGAGGGAGAGG	-
SVA_F	10	40	30	-	0		0.67	-1	AGAGGGAGAGGGAGAGGGAGAGGGAGAGGG	-
SVA_F	9	39	30	-	0		0.67	-1	GAGGGAGAGGGAGAGGGAGAGGGAGAGGGA	-
SVA_F	8	38	30	-	0		0.67	-1	AGGGAGAGGGAGAGGGAGAGGGAGAGGGAG	-
SVA_F	7	37	30	-	0		0.67	-1	GGGAGAGGGAGAGGGAGAGGGAGAGGGAGA	-
SVA_F	6	36	30	-	0		0.67	-1	GGAGAGGGAGAGGGAGAGGGAGAGGGAGAG	-
SVA_F	5	35	30	-	0		0.67	-1	GAGAGGGAGAGGGAGAGGGAGAGGGAGAGG	-
SVA_F	4	34	30	-	0		0.67	-1	AGAGGGAGAGGGAGAGGGAGAGGGAGAGGG	-
SVA_F	3	33	30	-	0		0.67	-1	GAGGGAGAGGGAGAGGGAGAGGGAGAGGGA	-
SVA_F	2	32	30	-	0		0.67	-1	AGGGAGAGGGAGAGGGAGAGGGAGAGGGAG	-
SVA_F	1	31	30	-	0		0.67	-1	GGGAGAGGGAGAGGGAGAGGGAGAGGGAGA	-
SVA_F	0	30	30	-	0		0.67	-1	GGAGAGGGAGAGGGAGAGGGAGAGGGAGAG	-
LTR102_Mam	682	702	19	-	0.05	d13	0.45	-1	GAGAAGCAAGGGGAAAGAGA	-
LTR49	311	333	21	-	0.045	d20	0.59	-1	ATGGGAGGGAGAGAAGAGGAGG	-
LTR55	354	377	22	-	0.043	d7	0.57	-1	AGAAGGGGAGGAGGGCAAGGGAA	-
HUERS-P3	2302	2329	26	+	0.037	d18	0.41	-1	AAAAAGGAAAAGAGGAGATAGGGAAGG	-
HUERS-P3	2757	2774	17	+	0		0.41	-1	AAGAGAAAGAGAGGAAG	-
HUERS-P3	3145	3164	19	-	0		0.47	-1	AGAGAGGAGAAGAGAGAGA	-
HUERS-P3	4162	4186	23	-	0.042	d3	0.67	-1	GGGGAGGGGGAAGGAGGAAATGGG	-
HUERS-P3	6297	6322	25	-	0		0.56	-1	AGGGAAGGAGAGAGAGAAGGGAGAG	-
HERVK14	520	538	18	+	0		0.28	-1	AAAGAAAAGAAAGGGAAA	-
HERVK14	6077	6094	17	+	0		0.47	-1	AAAAAAGAGAAGGGGGG	-
HERVK14	595	616	20	-	0.048	d2	0.62	-1	AAGGGGAGAGAGAGGAGGTGG	-
L1PBa	704	720	16	+	0		0.62	-1	AGGAGAAGGGGGAGAG	-
L1PBa	3036	3055	19	+	0		0.32	-1	AAGAAAAGAAGAGAGAAGA	-
L1PBa	3381	3402	20	+	0.048	d6	0.33	-1	AAAAGATAGAGAAAGAGGGAA	-
L1M3c	1191	1220	28	+	0.034	d19	0.14	-1	AGAGAAAAAAAAAAAAGAATAAAAAAGAA	-
L1M3c	1286	1316	29	+	0.033	d26	0.37	-1	AGAAGGAGAAGAAAGAGAGAAAGAAGCAGA	-
L1M3c	1287	1317	29	+	0.033	d25	0.37	-1	GAAGGAGAAGAAAGAGAGAAAGAAGCAGAA	-
L1M3c	1288	1318	29	+	0.033	d24	0.33	-1	AAGGAGAAGAAAGAGAGAAAGAAGCAGAAA	-
L1M3c	1289	1319	29	+	0.033	d23	0.37	-1	AGGAGAAGAAAGAGAGAAAGAAGCAGAAAG	-
L2-1_Crp	34	54	19	-	0.05	d7	0.55	-1	GGGAGAGAGGGGCAAAAGAG	-
L2-1_Crp	401	423	21	-	0.045	d20	0.59	-1	GTAGGAGAGGGAAGAAGGGAGG	-
L2-1_Crp	397	421	23	-	0.042	d3	0.54	-1	AGGAGAGGGAAGAAGGGAGGCAAG	-
L2-1_Crp	425	447	21	-	0.045	d19	0.5	-1	GACAGGGGAGAAGAGGAGAAGA	-
L2-1_Crp	459	480	21	-	0		0.38	-1	AGAGGGAAGAGAAAGAAGAAA	-
L2-1_Crp	536	559	22	-	0.043	d11	0.52	-1	AAGGAGAAGAGTAAGGGAGGGGA	-
L2-1_Crp	936	966	29	-	0.033	d18	0.4	-1	GAAGGAAAAGGCAAGAGGAAAGAAGGAGAA	-
L2-1_Crp	1018	1040	21	-	0.045	d20	0.55	-1	GNGGAGGAGAAAGGAAAGGGAG	-
L2-1_Crp	1014	1038	23	-	0.042	d3	0.5	-1	GGAGGAGAAAGGAAAGGGAGCAAG	-
LTR69	321	337	16	+	0		0.44	-1	AAGAAAGGGGGAAGAA	-
LTR38	38	64	25	-	0.038	d20	0.23	-1	GAAAGCAAGAAAGAAAAAGAAAAAAG	-
LTR38	86	107	20	-	0.048	d6	0.43	-1	GGGAAAGGGAGAAACAAAGAG	-
MER57-int	4501	4525	23	+	0.042	d17	0.33	-1	GAAAAAGAAGGGAAAGACAAGAGA	-
MER57-int	1257	1287	29	-	0.033	d21	0.33	-1	AGAAAAGATAGAAAAGGGAAAGGAGAGAAA	-
MER57-int	1256	1286	29	-	0.033	d22	0.37	-1	GAAAAGATAGAAAAGGGAAAGGAGAGAAAG	-
MER57-int	1255	1285	29	-	0.033	d23	0.33	-1	AAAAGATAGAAAAGGGAAAGGAGAGAAAGA	-
MER57-int	1254	1284	29	-	0.033	d24	0.37	-1	AAAGATAGAAAAGGGAAAGGAGAGAAAGAG	-
MER57-int	1253	1283	29	-	0.033	d25	0.37	-1	AAGATAGAAAAGGGAAAGGAGAGAAAGAGA	-
MER57-int	1252	1282	29	-	0.033	d26	0.4	-1	AGATAGAAAAGGGAAAGGAGAGAAAGAGAG	-
MER57-int	1251	1281	29	-	0.033	d27	0.4	-1	GATAGAAAAGGGAAAGGAGAGAAAGAGAGA	-
MER57-int	1250	1280	29	-	0.033	d28	0.37	-1	ATAGAAAAGGGAAAGGAGAGAAAGAGAGAA	-
MER57-int	1248	1278	30	-	0		0.37	-1	AGAAAAGGGAAAGGAGAGAAAGAGAGAAAA	-
MER57-int	1247	1277	30	-	0		0.4	-1	GAAAAGGGAAAGGAGAGAAAGAGAGAAAAG	-
MER57-int	1245	1275	29	-	0.033	d1	0.37	-1	AAAGGGAAAGGAGAGAAAGAGAGAAAAGCA	-
MER57-int	2652	2669	17	-	0		0.18	-1	AAGAAGAGAAAAAAAAA	-
PABL_B-int	1806	1828	21	+	0.045	d12	0.36	-1	GGAAAGGGAAAATAGAAAAGGA	-
MamGyp-int	1098	1128	29	+	0.033	d27	0.6	-1	GGAGGAGGAAGAGGAAGGAGGAGGAAGNGG	-
LTR1B	254	280	25	+	0.038	d2	0.46	-1	GGCAGAGAAAGAGAGAAGAGAAGGAG	-
LTR1B	257	282	24	+	0.04	d23	0.44	-1	AGAGAAAGAGAGAAGAGAAGGAGCG	-
LTR6B	395	412	17	-	0		0.71	-1	AGAAAGGGGAGGGGGGG	-
HERVK14C	449	467	18	+	0		0.61	-1	GAGGAGGAGGAGGAGAAG	-
HERVK14C	542	564	21	+	0.045	d15	0.45	-1	AAAAAGGGGGAGAAACGGGAAG	-
HERVK14C	5401	5417	16	+	0		0.38	-1	AAGGAAGAGGAAAAGA	-
MER50-int	2898	2924	25	+	0.038	d14	0.42	-1	AGGAAAAGGAGAGGCGAAAGGAAAAG	-
MER50-int	96	121	24	-	0.04	d17	0.44	-1	AGGAGAGCGAAAGGGGAGAAGAAAA	-
MER50-int	1670	1700	29	-	0.033	d19	0.33	-1	GAAGAGAGAACAGAGGAGGAAAAAGAAAAA	-
MER50-int	1669	1699	29	-	0.033	d20	0.33	-1	AAGAGAGAACAGAGGAGGAAAAAGAAAAAG	-
MER50-int	1668	1698	29	-	0.033	d21	0.33	-1	AGAGAGAACAGAGGAGGAAAAAGAAAAAGA	-
MER50-int	1667	1697	29	-	0.033	d22	0.33	-1	GAGAGAACAGAGGAGGAAAAAGAAAAAGAA	-
MER50-int	1666	1696	29	-	0.033	d23	0.33	-1	AGAGAACAGAGGAGGAAAAAGAAAAAGAAG	-
MER50-int	1665	1695	29	-	0.033	d24	0.37	-1	GAGAACAGAGGAGGAAAAAGAAAAAGAAGG	-
MER50-int	1663	1689	25	-	0.038	d1	0.38	-1	AGAGGAGGAAAAAGAAAAAGAAGGCG	-
MER83B-int	3382	3411	28	+	0.034	d2	0.45	-1	GACAGAAAAAGGAGGGGAGAGAAAGGAGA	-
MER83B-int	3385	3415	29	+	0.033	d26	0.43	-1	AGAAAAAGGAGGGGAGAGAAAGGAGACAGA	-
MER83B-int	56	86	29	-	0.033	d7	0.5	-1	GGAAAAGAGAAAAGGGAGAGAGTAGGGGAG	-
MER83B-int	55	85	29	-	0.033	d8	0.47	-1	GAAAAGAGAAAAGGGAGAGAGTAGGGGAGA	-
MER83B-int	54	84	29	-	0.033	d9	0.47	-1	AAAAGAGAAAAGGGAGAGAGTAGGGGAGAG	-
MER83B-int	53	83	29	-	0.033	d10	0.47	-1	AAAGAGAAAAGGGAGAGAGTAGGGGAGAGA	-
MER83B-int	52	82	29	-	0.033	d11	0.5	-1	AAGAGAAAAGGGAGAGAGTAGGGGAGAGAG	-
MER83B-int	618	641	22	-	0.043	d10	0.43	-1	GAGGAAAAAGGGTAAAGGGAGAA	-
Helitron1Na_Mam	558	578	19	+	0.05	d5	0.35	-1	GGAAATGAGAAGAAAAAGAG	-
MamGypLTR3	313	329	16	+	0		0.69	-1	GGGGAGGAAAGGGGGA	-
MamGypLTR3	35	51	16	-	0		0.31	-1	AGAGAAGAGAGAAAAA	-
UCON48	31	50	19	+	0		0.42	-1	AAGGAGAAGGGAAAAGAGA	-
UCON48	67	87	19	+	0.05	d2	0.5	-1	AGTGAAGGAGAAGGGGGAAA	-
UCON48	70	94	23	+	0.042	d17	0.46	-1	GAAGGAGAAGGGGGAAATAAGGAA	-
UCON48	151	173	21	+	0.045	d17	0.36	-1	GAGAAAGGAAGAGAGAACAGAA	-
UCON48	202	223	20	+	0.048	d3	0.57	-1	AGGTGGGAAAGGGAGGGAGAA	-
UCON48	206	230	23	+	0.042	d17	0.54	-1	GGGAAAGGGAGGGAGAACGAGGAA	-
UCON86	283	303	19	-	0.05	d11	0.75	-1	GGAGGGAGCGGGGAGGGGAG	-
UCON86	273	294	20	-	0.048	d9	0.62	-1	GGGGAGGGGAGCAGAGAGAGA	-
HERV1_LTRd	231	251	19	-	0.05	d5	0.4	-1	AGGGAAGAAAGAAACAGGAG	-
HERVE_a	1617	1633	16	+	0		0.44	-1	AAGGAAAAGAGGAGAG	-
HERVE_a	1939	1960	21	+	0		0.62	-1	GAAAGGAGAGGGAAAGGGGGG	-
HERVK22	449	470	21	+	0		0.48	-1	AAAAAGGGAAGGGAGGAGGAA	-
HERVK22	1346	1366	19	+	0.05	d4	0.35	-1	AAAGTGAAAAGGGAGAGAAA	-
HERVK22	1955	1980	25	+	0		0.52	-1	AGGGAAAGGAAAGGGGAAAGGGAAG	-
HERVK22	4587	4607	19	+	0.05	d6	0.3	-1	AGAAAACAAAAAAGGGGGAA	-
HERVK22	6816	6837	20	+	0.048	d6	0.33	-1	AAAAAACAGAAAAGGGGGAGA	-
L1PBa1	1297	1313	16	+	0		0.56	-1	AGGAAAAGGGGGAGAG	-
L1PBa1	1809	1830	20	+	0.048	d13	0.14	-1	AAAGAAAAAAGAATAAGAAAA	-
L1PBa1	3643	3662	19	+	0		0.26	-1	AAGAAAAGAAGAGAGAAAA	-
L1M3de	1035	1056	20	+	0.048	d7	0.19	-1	AAAGAGATAGAAAAAAAAAAG	-
L1M3de	1286	1308	21	+	0.045	d15	0.32	-1	AAAGAGAGAAAGGGACAGAAAA	-
L1MDb	52	72	19	+	0.05	d6	0.3	-1	GAAAGGTGGAAAAAGAAAAA	-
LTR88c	554	584	29	-	0.033	d1	0.1	-1	AAAAAAAAAAAAAAAAAAAAAAAGAAGACG	-
LTR1B0	245	266	20	+	0.048	d2	0.48	-1	GGCAGAGAAAGAGAGGAGGAA	-
LTR1B0	248	268	19	+	0.05	d18	0.45	-1	AGAGAAAGAGAGGAGGAACG	-
CR1-12_AMi	279	299	19	+	0.05	d16	0.3	-1	AAGAAAAAGAAAAGAATGGG	-
CR1-12_AMi	525	545	19	+	0.05	d17	0.35	-1	AAAAAAGGGAAGAAGAGNGA	-
X23_DNA	37	58	20	+	0.048	d17	0.57	-1	GGAAGAGGGAGGAAGGACAGG	-
Zaphod5b	53	83	29	-	0.033	d24	0.7	-1	GGAGGNAGAGGGGGGGAGAGGAGGGAGAGG	-
Zaphod5b	52	82	29	-	0.033	d25	0.7	-1	GAGGNAGAGGGGGGGAGAGGAGGGAGAGGG	-
Zaphod5b	51	81	29	-	0.033	d26	0.7	-1	AGGNAGAGGGGGGGAGAGGAGGGAGAGGGG	-
Zaphod5b	50	80	29	-	0.033	d27	0.73	-1	GGNAGAGGGGGGGAGAGGAGGGAGAGGGGG	-
MER61-int	4444	4467	22	+	0.043	d5	0.48	-1	AAGGACGGAAGAGGGAAAGAGGA	-
MER61-int	57	77	19	-	0.05	d14	0.35	-1	AGAAGCGAAAGGGAAAAAGA	-
MER61-int	163	181	18	-	0		0.39	-1	GAAAAAGGAAGGAAAAGG	-
MER61-int	415	441	25	-	0.038	d21	0.38	-1	GGGGTGGAGAAAAGGAAGAAAAAAAA	-
MER61-int	412	436	23	-	0.042	d2	0.29	-1	GGAGAAAAGGAAGAAAAAAAACAG	-
MER61-int	4000	4016	16	-	0		0.44	-1	AAGGGAGAGAAAAGGA	-
MER61-int	4469	4489	19	-	0.05	d18	0.55	-1	GTGAGGGAGAGAAGGAAGAG	-
MER61-int	4467	4487	19	-	0.05	d1	0.55	-1	GAGGGAGAGAAGGAAGAGCG	-
MER61-int	4632	4662	29	-	0.033	d19	0.43	-1	GAAGAGAGGACAGAGGAGGAGAAAGGAAAA	-
MER61-int	4631	4661	29	-	0.033	d20	0.4	-1	AAGAGAGGACAGAGGAGGAGAAAGGAAAAA	-
MER61-int	4630	4660	29	-	0.033	d21	0.4	-1	AGAGAGGACAGAGGAGGAGAAAGGAAAAAA	-
MER61-int	4629	4659	29	-	0.033	d22	0.43	-1	GAGAGGACAGAGGAGGAGAAAGGAAAAAAG	-
MER61-int	4628	4658	29	-	0.033	d23	0.4	-1	AGAGGACAGAGGAGGAGAAAGGAAAAAAGA	-
MER61-int	4627	4657	29	-	0.033	d24	0.4	-1	GAGGACAGAGGAGGAGAAAGGAAAAAAGAA	-
MER61-int	4626	4656	29	-	0.033	d25	0.4	-1	AGGACAGAGGAGGAGAAAGGAAAAAAGAAG	-
MER61-int	4625	4655	29	-	0.033	d26	0.43	-1	GGACAGAGGAGGAGAAAGGAAAAAAGAAGG	-
MER61-int	4623	4651	27	-	0.036	d1	0.43	-1	AGAGGAGGAGAAAGGAAAAAAGAAGGCG	-
PABL_A-int	4641	4671	29	-	0.033	d21	0.3	-1	AGGAAAAATGGGGAAAAAGGAAAAGAAAAA	-
PABL_A-int	4640	4670	29	-	0.033	d22	0.33	-1	GGAAAAATGGGGAAAAAGGAAAAGAAAAAG	-
PABL_A-int	4639	4669	29	-	0.033	d23	0.33	-1	GAAAAATGGGGAAAAAGGAAAAGAAAAAGG	-
PABL_A-int	4638	4668	29	-	0.033	d24	0.3	-1	AAAAATGGGGAAAAAGGAAAAGAAAAAGGA	-
PABL_A-int	4637	4667	29	-	0.033	d25	0.3	-1	AAAATGGGGAAAAAGGAAAAGAAAAAGGAA	-
PABL_A-int	4636	4666	29	-	0.033	d26	0.3	-1	AAATGGGGAAAAAGGAAAAGAAAAAGGAAA	-
PABL_A-int	4635	4665	29	-	0.033	d27	0.3	-1	AATGGGGAAAAAGGAAAAGAAAAAGGAAAA	-
PABL_A-int	4634	4664	29	-	0.033	d28	0.3	-1	ATGGGGAAAAAGGAAAAGAAAAAGGAAAAA	-
PABL_A-int	4633	4662	29	-	0		0.31	-1	GGGGAAAAAGGAAAAGAAAAAGGAAAAAA	-
L1M2a	153	169	16	+	0		0.44	-1	AGAGAAGGGAAGGAAA	-
L1M2a	2293	2314	20	+	0.048	d4	0.14	-1	AGAGNAAAAAAAAAAAAAGAA	-
L1M2a	2298	2324	25	+	0.038	d16	0.15	-1	AAAAAAAAAAAAAGAATGAAAAAGAG	-
L1M3d	245	265	19	+	0.05	d16	0.4	-1	AGGGAGAGAAAGAAAATGGA	-
L1M3d	1080	1107	26	+	0.037	d5	0.15	-1	AGAAGCAAAAAGAAAAAAAAAAAAAGA	-
L1M3d	1173	1202	28	+	0.034	d20	0.21	-1	AAAAAAAAGAAAGAGAAAGGNAAAAAAAG	-
Eutr5	621	643	21	+	0.045	d7	0.55	-1	GGGGAAGCAGAAGGAGAAGAGG	-
LTR90A	629	649	19	+	0.05	d7	0.4	-1	GAGAAAGCAGAGAGAAAGAG	-
LTR90A	83	103	19	-	0.05	d13	0.6	-1	GGGGGATGGGGAAGGAAAGA	-
LTR90A	595	615	20	-	0		0.1	-1	GGAAAAAAAAAAAAAAAAAA	-
LTR1F1	233	259	25	+	0.038	d2	0.5	-1	GGCAGAGAAGGAGAGAAGAGAAGGAG	-
LTR1F1	236	261	24	+	0.04	d23	0.48	-1	AGAGAAGGAGAGAAGAGAAGGAGCG	-
LTR31	33	55	21	-	0.045	d5	0.18	-1	GGAAAAAGGAAAAAAANAAAAA	-
LTR80B	66	88	21	+	0.045	d19	0.45	-1	GGGAAAGAAAGAAGGAAGGTGA	-
PrimLTR79	49	79	29	-	0.033	d14	0.37	-1	GGAGGAAGAAAAGGACAAAGAGAAAGGAAA	-
PrimLTR79	48	78	29	-	0.033	d15	0.33	-1	GAGGAAGAAAAGGACAAAGAGAAAGGAAAA	-
MER51-int	4996	5024	27	+	0.036	d21	0.25	-1	AAAAAAAAAGGAAGGGAAAGACAAAAGA	-
MER51-int	52	77	24	-	0.04	d20	0.36	-1	GGAGCAGAAAGGAAAAGGAGAAAAA	-
MER51-int	48	72	23	-	0.042	d3	0.25	-1	AGAAAGGAAAAGGAGAAAAATAAA	-
MER51-int	88	111	23	-	0		0.43	-1	GGAAAGGAAAAGAGAGAGAGAGA	-
MER51-int	249	279	29	-	0.033	d3	0.23	-1	GAAAAAGAAAGAGAGGAAAAAAAAAANGAA	-
MER51-int	248	278	29	-	0.033	d4	0.2	-1	AAAAAGAAAGAGAGGAAAAAAAAAANGAAA	-
MER51-int	247	277	29	-	0.033	d5	0.2	-1	AAAAGAAAGAGAGGAAAAAAAAAANGAAAA	-
MER51-int	246	276	29	-	0.033	d6	0.2	-1	AAAGAAAGAGAGGAAAAAAAAAANGAAAAA	-
MER51-int	245	275	29	-	0.033	d7	0.23	-1	AAGAAAGAGAGGAAAAAAAAAANGAAAAAG	-
MER51-int	244	274	29	-	0.033	d8	0.23	-1	AGAAAGAGAGGAAAAAAAAAANGAAAAAGA	-
MER4-int	1967	1987	19	+	0.05	d4	0.35	-1	AAGATAGGAAAAAAAGGAGG	-
MER4-int	2143	2159	16	+	0		0.25	-1	AGGAAAAAAGAAAAGA	-
MER4-int	915	935	19	-	0.05	d4	0.2	-1	AAAAAAAAAAGAAGGCAGAA	-
MER4-int	3512	3528	16	-	0		0.44	-1	AAAAGGGGAGAGAAAG	-
MER4-int	6168	6198	29	-	0.033	d21	0.33	-1	AGGAAAAATGGGGAAAAAGGAAGGAAAAAA	-
MER4-int	6167	6197	29	-	0.033	d22	0.33	-1	GGAAAAATGGGGAAAAAGGAAGGAAAAAAA	-
MER4-int	6166	6196	29	-	0.033	d23	0.33	-1	GAAAAATGGGGAAAAAGGAAGGAAAAAAAG	-
MER4-int	6165	6195	29	-	0.033	d24	0.3	-1	AAAAATGGGGAAAAAGGAAGGAAAAAAAGA	-
MER4-int	6164	6194	29	-	0.033	d25	0.3	-1	AAAATGGGGAAAAAGGAAGGAAAAAAAGAA	-
MER4-int	6163	6193	29	-	0.033	d26	0.3	-1	AAATGGGGAAAAAGGAAGGAAAAAAAGAAA	-
MER4-int	6162	6192	29	-	0.033	d27	0.3	-1	AATGGGGAAAAAGGAAGGAAAAAAAGAAAA	-
MER4-int	6161	6191	29	-	0.033	d28	0.3	-1	ATGGGGAAAAAGGAAGGAAAAAAAGAAAAA	-
MER4-int	6399	6429	29	-	0.033	d19	0.47	-1	GAAGAGAAAATAGGGGGAGGAAGGGAGAAA	-
MER4-int	6398	6428	29	-	0.033	d20	0.43	-1	AAGAGAAAATAGGGGGAGGAAGGGAGAAAA	-
MER4-int	6397	6427	29	-	0.033	d21	0.43	-1	AGAGAAAATAGGGGGAGGAAGGGAGAAAAA	-
MER4-int	6394	6418	23	-	0.042	d2	0.46	-1	AGGGGGAGGAAGGGAGAAAAACAA	-
LTR37-int	2130	2153	22	+	0.043	d17	0.17	-1	AAAAGAAAAAAAAAGAACAAAGG	-
LTR37-int	3241	3259	18	-	0		0.39	-1	AAGAAGAAAGAGAAAGGG	-
SVA_B	936	956	19	+	0.05	d1	0.45	-1	GTGGGGAAAAGAAAGAGAGA	-
SVA_B	27	57	29	-	0.033	d17	0.63	-1	GGAAAGAGGGGACGGGGAGAGGGAGAGGGA	-
SVA_B	26	56	29	-	0.033	d18	0.63	-1	GAAAGAGGGGACGGGGAGAGGGAGAGGGAG	-
SVA_B	25	55	29	-	0.033	d19	0.6	-1	AAAGAGGGGACGGGGAGAGGGAGAGGGAGA	-
SVA_B	24	54	29	-	0.033	d20	0.63	-1	AAGAGGGGACGGGGAGAGGGAGAGGGAGAG	-
SVA_B	23	53	29	-	0.033	d21	0.67	-1	AGAGGGGACGGGGAGAGGGAGAGGGAGAGG	-
SVA_B	22	52	29	-	0.033	d22	0.7	-1	GAGGGGACGGGGAGAGGGAGAGGGAGAGGG	-
SVA_B	21	51	29	-	0.033	d23	0.67	-1	AGGGGACGGGGAGAGGGAGAGGGAGAGGGA	-
SVA_B	20	50	29	-	0.033	d24	0.7	-1	GGGGACGGGGAGAGGGAGAGGGAGAGGGAG	-
SVA_B	19	49	29	-	0.033	d25	0.67	-1	GGGACGGGGAGAGGGAGAGGGAGAGGGAGA	-
SVA_B	18	48	29	-	0.033	d26	0.67	-1	GGACGGGGAGAGGGAGAGGGAGAGGGAGAG	-
SVA_B	17	47	29	-	0.033	d27	0.67	-1	GACGGGGAGAGGGAGAGGGAGAGGGAGAGG	-
SVA_B	16	46	29	-	0.033	d28	0.67	-1	ACGGGGAGAGGGAGAGGGAGAGGGAGAGGG	-
SVA_B	14	44	30	-	0		0.7	-1	GGGGAGAGGGAGAGGGAGAGGGAGAGGGAG	-
SVA_B	13	43	30	-	0		0.67	-1	GGGAGAGGGAGAGGGAGAGGGAGAGGGAGA	-
SVA_B	12	42	30	-	0		0.67	-1	GGAGAGGGAGAGGGAGAGGGAGAGGGAGAG	-
SVA_B	11	41	30	-	0		0.67	-1	GAGAGGGAGAGGGAGAGGGAGAGGGAGAGG	-
SVA_B	10	40	30	-	0		0.67	-1	AGAGGGAGAGGGAGAGGGAGAGGGAGAGGG	-
SVA_B	9	39	30	-	0		0.67	-1	GAGGGAGAGGGAGAGGGAGAGGGAGAGGGA	-
SVA_B	8	38	30	-	0		0.67	-1	AGGGAGAGGGAGAGGGAGAGGGAGAGGGAG	-
SVA_B	7	37	30	-	0		0.67	-1	GGGAGAGGGAGAGGGAGAGGGAGAGGGAGA	-
SVA_B	6	36	30	-	0		0.67	-1	GGAGAGGGAGAGGGAGAGGGAGAGGGAGAG	-
SVA_B	5	35	30	-	0		0.67	-1	GAGAGGGAGAGGGAGAGGGAGAGGGAGAGG	-
SVA_B	4	34	30	-	0		0.67	-1	AGAGGGAGAGGGAGAGGGAGAGGGAGAGGG	-
SVA_B	3	33	30	-	0		0.67	-1	GAGGGAGAGGGAGAGGGAGAGGGAGAGGGA	-
SVA_B	2	32	30	-	0		0.67	-1	AGGGAGAGGGAGAGGGAGAGGGAGAGGGAG	-
SVA_B	1	31	30	-	0		0.67	-1	GGGAGAGGGAGAGGGAGAGGGAGAGGGAGA	-
SVA_B	0	30	30	-	0		0.67	-1	GGAGAGGGAGAGGGAGAGGGAGAGGGAGAG	-
Helitron1Nb_Mam	558	578	19	+	0.05	d5	0.35	-1	GGAAATGAGAAGAAAAAGAG	-
LTR30	215	245	29	-	0.033	d1	0.67	-1	GGGGGAGGGGGAAGGGAGAGAGGGAGAGNA	-
LTR30	214	244	29	-	0.033	d2	0.67	-1	GGGGAGGGGGAAGGGAGAGAGGGAGAGNAG	-
LTR30	213	243	29	-	0.033	d3	0.67	-1	GGGAGGGGGAAGGGAGAGAGGGAGAGNAGG	-
LTR30	212	242	29	-	0.033	d4	0.63	-1	GGAGGGGGAAGGGAGAGAGGGAGAGNAGGA	-
MER73	344	369	24	-	0.04	d18	0.64	-1	GGGGAGCGAGAGAGAGGGGAGAGAG	-
LTR6A	401	418	17	-	0		0.65	-1	AGAAAGGGGAGGGGGAG	-
UCON33	142	163	20	+	0.048	d2	0.29	-1	AATAAAGGGGAAAAAGAAGAA	-
UCON33	145	165	19	+	0.05	d18	0.3	-1	AAAGGGGAAAAAGAAGAATA	-
HERV17	702	732	29	+	0.033	d15	0.4	-1	AAGAGAAAAGAGAGACAGAGGAGAGAGAGA	-
HERV17	703	733	29	+	0.033	d14	0.43	-1	AGAGAAAAGAGAGACAGAGGAGAGAGAGAG	-
HERV17	704	734	29	+	0.033	d13	0.43	-1	GAGAAAAGAGAGACAGAGGAGAGAGAGAGA	-
HERV17	705	735	29	+	0.033	d12	0.43	-1	AGAAAAGAGAGACAGAGGAGAGAGAGAGAG	-
HERV17	706	736	29	+	0.033	d11	0.43	-1	GAAAAGAGAGACAGAGGAGAGAGAGAGAGA	-
HERV17	718	748	29	+	0.033	d18	0.53	-1	AGAGGAGAGAGAGAGAGACGGAGGAGAGAG	-
HERV17	719	749	29	+	0.033	d17	0.53	-1	GAGGAGAGAGAGAGAGACGGAGGAGAGAGA	-
HERV17	720	750	29	+	0.033	d16	0.53	-1	AGGAGAGAGAGAGAGACGGAGGAGAGAGAG	-
HERV17	721	751	29	+	0.033	d15	0.53	-1	GGAGAGAGAGAGAGACGGAGGAGAGAGAGA	-
HERV17	722	752	29	+	0.033	d14	0.53	-1	GAGAGAGAGAGAGACGGAGGAGAGAGAGAG	-
HERV17	723	753	29	+	0.033	d13	0.5	-1	AGAGAGAGAGAGACGGAGGAGAGAGAGAGA	-
HERV17	724	754	29	+	0.033	d12	0.53	-1	GAGAGAGAGAGACGGAGGAGAGAGAGAGAG	-
HERV17	725	755	29	+	0.033	d11	0.5	-1	AGAGAGAGAGACGGAGGAGAGAGAGAGAGA	-
HERV17	726	756	29	+	0.033	d10	0.53	-1	GAGAGAGAGACGGAGGAGAGAGAGAGAGAG	-
HERV17	727	757	29	+	0.033	d9	0.5	-1	AGAGAGAGACGGAGGAGAGAGAGAGAGAGA	-
HERV17	737	767	29	+	0.033	d20	0.53	-1	GGAGGAGAGAGAGAGAGAGACAGAGAGGAG	-
HERV17	738	768	29	+	0.033	d19	0.5	-1	GAGGAGAGAGAGAGAGAGACAGAGAGGAGA	-
HERV17	739	769	29	+	0.033	d18	0.5	-1	AGGAGAGAGAGAGAGAGACAGAGAGGAGAG	-
HERV17	740	770	29	+	0.033	d17	0.5	-1	GGAGAGAGAGAGAGAGACAGAGAGGAGAGA	-
HERV17	741	771	29	+	0.033	d16	0.5	-1	GAGAGAGAGAGAGAGACAGAGAGGAGAGAG	-
HERV17	742	772	29	+	0.033	d15	0.47	-1	AGAGAGAGAGAGAGACAGAGAGGAGAGAGA	-
HERV17	743	773	29	+	0.033	d14	0.5	-1	GAGAGAGAGAGAGACAGAGAGGAGAGAGAG	-
HERV17	744	774	29	+	0.033	d13	0.47	-1	AGAGAGAGAGAGACAGAGAGGAGAGAGAGA	-
HERV17	758	785	26	+	0.037	d16	0.48	-1	AGAGAGGAGAGAGAGACAGGAGAGAGA	-
HERV17	775	802	26	+	0.037	d10	0.48	-1	AGGAGAGAGACGGAAGAGAGAGAGAGA	-
HERV17	786	816	29	+	0.033	d16	0.5	-1	GGAAGAGAGAGAGAGACAGAGAGGAGAGAG	-
HERV17	787	817	29	+	0.033	d15	0.47	-1	GAAGAGAGAGAGAGACAGAGAGGAGAGAGA	-
HERV17	788	818	29	+	0.033	d14	0.47	-1	AAGAGAGAGAGAGACAGAGAGGAGAGAGAG	-
HERV17	789	819	29	+	0.033	d13	0.47	-1	AGAGAGAGAGAGACAGAGAGGAGAGAGAGA	-
HERV17	790	820	29	+	0.033	d12	0.5	-1	GAGAGAGAGAGACAGAGAGGAGAGAGAGAG	-
HERV17	791	821	29	+	0.033	d11	0.47	-1	AGAGAGAGAGACAGAGAGGAGAGAGAGAGA	-
HERV17	792	822	29	+	0.033	d10	0.5	-1	GAGAGAGAGACAGAGAGGAGAGAGAGAGAG	-
HERV17	824	849	24	+	0.04	d19	0.28	-1	AAAGAGAGAAAGAAAGAGANAGAAA	-
HERV17	2877	2893	16	+	0		0.38	-1	AGGGAAAGGAAGAAAA	-
HERV17	5414	5435	20	+	0.048	d17	0.38	-1	AGGAGAAGGAAAAAGGGTAAA	-
HERV17	5614	5644	29	+	0.033	d21	0.4	-1	AGAAAGGAAAGGAAAGGGAAATAGAAGGGA	-
HERV17	5615	5645	29	+	0.033	d20	0.4	-1	GAAAGGAAAGGAAAGGGAAATAGAAGGGAA	-
HERV17	6634	6651	17	+	0		0.53	-1	GAGAGGAGGGAAAGGAA	-
Arthur2	511	531	19	+	0.05	d15	0.5	-1	AAAGAAGAGAAAGGGCGGGG	-
Arthur2	535	555	19	+	0.05	d7	0.45	-1	AAGGGAGCGAGAAAAGAAGG	-
LTR107_Mam	69	89	19	+	0.05	d1	0.6	-1	GCAGGAAGGAAGGAGGGGAG	-
LTR107_Mam	71	91	19	+	0.05	d18	0.6	-1	AGGAAGGAAGGAGGGGAGTG	-
HERVS71	841	861	19	+	0.05	d11	0.1	-1	AAAAAAAAAAANAAAAAAGG	-
HERVS71	842	862	19	+	0.05	d10	0.1	-1	AAAAAAAAAANAAAAAAGGA	-
HERVS71	843	863	19	+	0.05	d9	0.1	-1	AAAAAAAAANAAAAAAGGAA	-
HERVS71	844	864	19	+	0.05	d8	0.1	-1	AAAAAAAANAAAAAAGGAAA	-
HERVS71	845	865	19	+	0.05	d7	0.1	-1	AAAAAAANAAAAAAGGAAAA	-
HERVS71	846	866	19	+	0.05	d6	0.1	-1	AAAAAANAAAAAAGGAAAAA	-
HERVS71	461	491	29	-	0.033	d23	0.4	-1	GAGAGATAGAAAAAGAGAGAGAGAGAGAGA	-
HERVS71	460	490	29	-	0.033	d24	0.4	-1	AGAGATAGAAAAAGAGAGAGAGAGAGAGAG	-
HERVS71	459	489	29	-	0.033	d25	0.4	-1	GAGATAGAAAAAGAGAGAGAGAGAGAGAGA	-
HERVS71	3693	3709	16	-	0		0.44	-1	AAGGAGAGGAAAAGGA	-
HERVS71	7114	7136	21	-	0.045	d13	0.5	-1	GAAAGAGGTGAGGAGAAAGGAG	-
HERVS71	7106	7127	20	-	0.048	d7	0.52	-1	GAGGAGAAAGGAGTAGGAAGG	-
LTR46-int	200	230	29	-	0.033	d2	0.5	-1	GGAAAGGGGAAGGAAGGAAAAAGAGGATGG	-
LTR46-int	199	229	29	-	0.033	d3	0.47	-1	GAAAGGGGAAGGAAGGAAAAAGAGGATGGA	-
LTR46-int	198	228	29	-	0.033	d4	0.47	-1	AAAGGGGAAGGAAGGAAAAAGAGGATGGAG	-
LTR46-int	197	227	29	-	0.033	d5	0.47	-1	AAGGGGAAGGAAGGAAAAAGAGGATGGAGA	-
LTR46-int	196	226	29	-	0.033	d6	0.5	-1	AGGGGAAGGAAGGAAAAAGAGGATGGAGAG	-
LTR46-int	302	322	20	-	0		0.5	-1	GGAAAGGAGGAAAAGGGAGA	-
LTR46-int	907	933	25	-	0.038	d5	0.65	-1	GAAGGAGAAGGAGGAGGGGATGGGGG	-
LTR46-int	963	986	22	-	0.043	d6	0.65	-1	GGAGAAGGAAGGGGGACGGAGGG	-
LTR46-int	1468	1490	21	-	0.045	d15	0.5	-1	GAAAGGCGGGAGAGGAAAAGAG	-
LTR46-int	1462	1483	20	-	0.048	d5	0.57	-1	GGGAGAGGAAAAGAGCAGGGG	-
LTR46-int	2345	2370	24	-	0.04	d19	0.64	-1	GAGGATGAGGGGGAGGAGAGGGAAG	-
LTR46-int	2343	2364	20	-	0.048	d1	0.67	-1	GAGGGGGAGGAGAGGGAAGCG	-
LTR46-int	3808	3828	20	-	0		0.7	-1	GGAAGGGGGAGGAGAGGGAG	-
LTR46-int	5278	5298	20	-	0		0.7	-1	GGAGAGGGGAGGAGGAGGAG	-
LTR46-int	5681	5708	26	-	0.037	d18	0.3	-1	AAAGAAGACAAAAGGAGAAAAAGGAGA	-
LTR46-int	5798	5814	16	-	0		0.56	-1	GGAAGAAAGAGGGGAG	-
LTR46-int	6228	6249	20	-	0.048	d3	0.52	-1	GGAGAGAGAGAGAGAAATGGG	-
LTR43-int	2510	2536	25	+	0.038	d19	0.35	-1	AAAGGGAAGAAGAGAGAGACAAAAGA	-
LTR43-int	1084	1109	24	-	0.04	d17	0.44	-1	GAAAGAATGAGAGGAAAGGGAGAGA	-
LTR2752	759	775	16	+	0		0.5	-1	GAGAAGGAGAGAAGAG	-
Charlie30b	864	893	28	-	0.034	d16	0.48	-1	AAGGGAGAGAGACAGGAAGGGAAGGAAGA	-
Charlie30b	857	880	22	-	0.043	d6	0.48	-1	AGGAAGGGAAGGAAGACGGAAAG	-
Charlie30b	838	863	24	-	0.04	d18	0.44	-1	GGAAAGTGAGGAGAAAAGAGAGAGA	-
Charlie30b	826	856	29	-	0.033	d11	0.47	-1	GAGGAGAAAAGAGAGAGATGGAAGGGAAAG	-
Charlie30b	825	855	29	-	0.033	d12	0.47	-1	AGGAGAAAAGAGAGAGATGGAAGGGAAAGG	-
Charlie30b	824	854	29	-	0.033	d13	0.5	-1	GGAGAAAAGAGAGAGATGGAAGGGAAAGGG	-
Charlie30b	823	853	29	-	0.033	d14	0.5	-1	GAGAAAAGAGAGAGATGGAAGGGAAAGGGG	-
Charlie30b	822	852	29	-	0.033	d15	0.47	-1	AGAAAAGAGAGAGATGGAAGGGAAAGGGGA	-
Charlie30b	817	837	19	-	0.05	d4	0.5	-1	GGAAGGGAAAGGGGACAAAG	-
Charlie30b	791	821	29	-	0.033	d25	0.5	-1	AAAGNGGGAGAGGAAGAGAGAGAGAGAAGG	-
Charlie30b	790	820	29	-	0.033	d26	0.5	-1	AAGNGGGAGAGGAAGAGAGAGAGAGAAGGA	-
Charlie30b	789	819	29	-	0.033	d27	0.5	-1	AGNGGGAGAGGAAGAGAGAGAGAGAAGGAA	-
Charlie30b	788	818	29	-	0.033	d28	0.53	-1	GNGGGAGAGGAAGAGAGAGAGAGAAGGAAG	-
Charlie30b	786	816	30	-	0		0.5	-1	GGGAGAGGAAGAGAGAGAGAGAAGGAAGAA	-
Charlie30b	784	814	29	-	0.033	d1	0.47	-1	GAGAGGAAGAGAGAGAGAGAAGGAAGAACG	-
Charlie30b	783	813	29	-	0.033	d2	0.47	-1	AGAGGAAGAGAGAGAGAGAAGGAAGAACGG	-
Charlie30b	782	812	29	-	0.033	d3	0.5	-1	GAGGAAGAGAGAGAGAGAAGGAAGAACGGG	-
Charlie30b	781	811	29	-	0.033	d4	0.5	-1	AGGAAGAGAGAGAGAGAAGGAAGAACGGGG	-
Charlie30b	759	780	20	-	0.048	d16	0.52	-1	AAAGCGAGGAGAGAGAGGAGG	-
LTR88b	396	412	16	+	0		0.62	-1	AAAGGGGGGAGAGAGG	-
LTR35	41	63	21	-	0.045	d19	0.27	-1	AGTGGGAAAGAAAAGAAAAAAA	-
LTR35	39	60	20	-	0.048	d1	0.24	-1	GGGAAAGAAAAGAAAAAAATA	-
UCON6	312	328	16	-	0		0.38	-1	GGAGAAAGAGGAAAAA	-
LTR19-int	305	335	29	-	0.033	d21	0.43	-1	GAGGAAGANAGAGAGAGAGAGAGAAGAGAA	-
LTR19-int	304	334	29	-	0.033	d22	0.43	-1	AGGAAGANAGAGAGAGAGAGAGAAGAGAAG	-
LTR19-int	303	333	29	-	0.033	d23	0.43	-1	GGAAGANAGAGAGAGAGAGAGAAGAGAAGA	-
LTR19-int	302	332	29	-	0.033	d24	0.43	-1	GAAGANAGAGAGAGAGAGAGAAGAGAAGAG	-
LTR19-int	301	331	29	-	0.033	d25	0.43	-1	AAGANAGAGAGAGAGAGAGAAGAGAAGAGG	-
LTR19-int	300	330	29	-	0.033	d26	0.43	-1	AGANAGAGAGAGAGAGAGAAGAGAAGAGGA	-
LTR19-int	299	329	29	-	0.033	d27	0.47	-1	GANAGAGAGAGAGAGAGAAGAGAAGAGGAG	-
LTR19-int	298	328	29	-	0.033	d28	0.47	-1	ANAGAGAGAGAGAGAGAAGAGAAGAGGAGG	-
LTR19-int	296	326	30	-	0		0.5	-1	AGAGAGAGAGAGAGAAGAGAAGAGGAGGAG	-
LTR19-int	295	325	30	-	0		0.53	-1	GAGAGAGAGAGAGAAGAGAAGAGGAGGAGG	-
LTR19-int	294	324	30	-	0		0.5	-1	AGAGAGAGAGAGAAGAGAAGAGGAGGAGGA	-
LTR19-int	293	323	30	-	0		0.53	-1	GAGAGAGAGAGAAGAGAAGAGGAGGAGGAG	-
LTR19-int	292	322	30	-	0		0.53	-1	AGAGAGAGAGAAGAGAAGAGGAGGAGGAGG	-
LTR19-int	291	321	30	-	0		0.53	-1	GAGAGAGAGAAGAGAAGAGGAGGAGGAGGA	-
LTR19-int	290	320	30	-	0		0.53	-1	AGAGAGAGAAGAGAAGAGGAGGAGGAGGAG	-
LTR19-int	289	319	30	-	0		0.53	-1	GAGAGAGAAGAGAAGAGGAGGAGGAGGAGA	-
LTR19-int	288	318	30	-	0		0.53	-1	AGAGAGAAGAGAAGAGGAGGAGGAGGAGAG	-
LTR19-int	287	317	30	-	0		0.57	-1	GAGAGAAGAGAAGAGGAGGAGGAGGAGAGG	-
LTR19-int	286	316	30	-	0		0.53	-1	AGAGAAGAGAAGAGGAGGAGGAGGAGAGGA	-
LTR19-int	285	315	30	-	0		0.57	-1	GAGAAGAGAAGAGGAGGAGGAGGAGAGGAG	-
LTR19-int	284	314	30	-	0		0.53	-1	AGAAGAGAAGAGGAGGAGGAGGAGAGGAGA	-
LTR19-int	283	313	30	-	0		0.57	-1	GAAGAGAAGAGGAGGAGGAGGAGAGGAGAG	-
LTR19-int	282	312	30	-	0		0.53	-1	AAGAGAAGAGGAGGAGGAGGAGAGGAGAGA	-
LTR19-int	281	311	30	-	0		0.57	-1	AGAGAAGAGGAGGAGGAGGAGAGGAGAGAG	-
LTR19-int	279	309	29	-	0.033	d1	0.57	-1	AGAAGAGGAGGAGGAGGAGAGGAGAGAGCG	-
LTR19-int	278	308	29	-	0.033	d2	0.57	-1	GAAGAGGAGGAGGAGGAGAGGAGAGAGCGA	-
LTR19-int	277	307	29	-	0.033	d3	0.53	-1	AAGAGGAGGAGGAGGAGAGGAGAGAGCGAA	-
LTR19-int	276	306	29	-	0.033	d4	0.53	-1	AGAGGAGGAGGAGGAGAGGAGAGAGCGAAA	-
LTR19-int	1135	1155	19	-	0.05	d16	0.6	-1	AGGTGGAGAAGGAGGAGGAG	-
LTR19-int	1130	1151	20	-	0.048	d4	0.67	-1	GGAGAAGGAGGAGGAGCGGGG	-
CR1-3_Croc	1697	1717	19	+	0.05	d8	0.3	-1	AAAAAAGGCAAAAAGGAGGA	-
CR1-3_Croc	3068	3092	23	-	0.042	d21	0.71	-1	AGCAGAAAGGGGGGGGGGGGGAGG	-
CR1-3_Croc	3062	3089	26	-	0.037	d5	0.78	-1	AGAAAGGGGGGGGGGGGGAGGCGGGGG	-
LTR9C	524	553	28	-	0.034	d25	0.28	-1	AGACAAAAAAGAAGAAGAGAGAGAAAAAG	-
LTR06	335	358	22	-	0.043	d5	0.61	-1	GAAGAGAGGGAGGGGAGTAGGGA	-
UCON5	0	19	19	+	0		0.47	-1	AGAGGGAAAGAGAGAGAGA	-
X8_LINE	188	209	20	+	0.048	d8	0.14	-1	AAGAAAAATAAAGAAAAGAAA	-
HERVP71A	484	506	21	+	0.045	d6	0.5	-1	AGGGGACAAAGGAAAGAGGGAG	-
HERVP71A	805	823	18	+	0		0.28	-1	AAAGAAGAAGAAAAAGAG	-
HERVP71A	1288	1304	16	+	0		0.62	-1	GGGGAAGAGAGGGGAA	-
HERVP71A	1741	1762	20	+	0.048	d1	0.43	-1	GTAAGAAGAGAGGAAGAGAAG	-
HERVP71A	1743	1768	24	+	0.04	d19	0.36	-1	AAGAAGAGAGGAAGAGAAGCAGAAA	-
HERVP71A	1963	1985	21	+	0.045	d3	0.32	-1	GAATGGAAAAAAGAAGAAAAGG	-
HERVP71A	1967	1988	20	+	0.048	d18	0.33	-1	GGAAAAAAGAAGAAAAGGTGA	-
HERVP71A	2382	2405	22	+	0.043	d2	0.35	-1	AACAGAGGAGGAGGAAAGAAAAA	-
HERVP71A	3773	3797	23	+	0.042	d16	0.5	-1	GGAAAGGAGAGGAGAACGAAGAGG	-
HERVP71A	4384	4402	18	+	0		0.5	-1	AGAGAGGAGGAGGAAGAA	-
HERVP71A	5466	5482	16	+	0		0.56	-1	GGAAGGGAGGGGAAAA	-
HERVP71A	7568	7588	19	+	0.05	d3	0.35	-1	AAATAGAAAAGAGGAGGGAA	-
UCON1	220	244	23	+	0.042	d9	0.42	-1	GAAGGAGGGCAGAGAAAAGAAAAG	-
UCON1	263	284	20	+	0.048	d4	0.48	-1	AAGGTAGGAGAAGGGGGAAAA	-
UCON1	772	798	25	+	0.038	d2	0.54	-1	AGTGGAGGAGGAGGAGGAAGAGAAAG	-
UCON1	775	802	26	+	0.037	d23	0.59	-1	GGAGGAGGAGGAGGAAGAGAAAGCGGG	-
LTR59	314	334	19	-	0.05	d5	0.4	-1	GAAGAAAAAGGGAATAGAGG	-
HERVL74	998	1028	29	-	0.033	d3	0.1	-1	AAAAAAAAAAAAAAAAAAAAAAAAAATGGG	-
CR1-L3A_Croc	1317	1342	24	+	0.04	d12	0.44	-1	AAAAGGAGGGAGTGAAAGAGGGAAA	-
CR1-L3A_Croc	1599	1619	19	+	0.05	d3	0.65	-1	GGGCAAAAGGGGAGGGGGAG	-
MER68-int	67	90	22	+	0.043	d15	0.48	-1	GGGAAAAAGGAAGAATGAAGGGG	-
MER68-int	471	497	25	+	0.038	d16	0.58	-1	AGAGGAGGAGAAAAAGTGGGGAGGGG	-
MER68-int	643	663	19	+	0.05	d2	0.2	-1	AATGAGAAAAAAAAAGGAAA	-
MER68-int	2159	2175	16	+	0		0.75	-1	GGGGAGAGGGAGAGGG	-
Tigger17c	464	482	18	+	0		0.33	-1	AGAAAAAGGAAGAGGAAA	-
MER76	303	320	17	+	0		0.71	-1	GGGGGGAGGAAGGGGAA	-
MER76	376	399	22	-	0.043	d21	0.7	-1	GTGGAGGGGAGGAGAGGGAAGGG	-
UCON12	290	311	20	-	0.048	d16	0.29	-1	AAAGNAAAGAAGGAAGGAAAA	-
PRIMA4-int	2325	2345	19	+	0.05	d13	0.2	-1	AAAAAAGGAAAAACAGAAGA	-
PRIMA4-int	3087	3103	16	+	0		0.5	-1	AGGGGAGAAGAGAGAA	-
PRIMA4-int	8175	8197	21	+	0.045	d19	0.23	-1	AAAAAAAGGAGAGAAAAAGCAA	-
PRIMA4-int	8250	8270	20	+	0		0.35	-1	AAAAAAGAAAAGGGGGGAAA	-
PRIMA4-int	8007	8037	29	-	0.033	d21	0.33	-1	AAAAAAAANAGGGGGAGGAAAGAAGGAAAA	-
PRIMA4-int	8006	8036	29	-	0.033	d22	0.33	-1	AAAAAAANAGGGGGAGGAAAGAAGGAAAAA	-
PRIMA4-int	8005	8035	29	-	0.033	d23	0.37	-1	AAAAAANAGGGGGAGGAAAGAAGGAAAAAG	-
PRIMA4-int	8004	8034	29	-	0.033	d24	0.4	-1	AAAAANAGGGGGAGGAAAGAAGGAAAAAGG	-
PRIMA4-int	8003	8033	29	-	0.033	d25	0.4	-1	AAAANAGGGGGAGGAAAGAAGGAAAAAGGA	-
PRIMA4-int	8002	8032	29	-	0.033	d26	0.4	-1	AAANAGGGGGAGGAAAGAAGGAAAAAGGAA	-
PRIMA4-int	8001	8031	29	-	0.033	d27	0.4	-1	AANAGGGGGAGGAAAGAAGGAAAAAGGAAA	-
PRIMA4-int	8000	8030	29	-	0.033	d28	0.43	-1	ANAGGGGGAGGAAAGAAGGAAAAAGGAAAG	-
PRIMA4-int	7998	8028	30	-	0		0.47	-1	AGGGGGAGGAAAGAAGGAAAAAGGAAAGGA	-
PRIMA4-int	7997	8027	30	-	0		0.47	-1	GGGGGAGGAAAGAAGGAAAAAGGAAAGGAA	-
PRIMA4-int	7996	8026	30	-	0		0.43	-1	GGGGAGGAAAGAAGGAAAAAGGAAAGGAAA	-
PRIMA4-int	7995	8025	30	-	0		0.4	-1	GGGAGGAAAGAAGGAAAAAGGAAAGGAAAA	-
PRIMA4-int	7994	8024	30	-	0		0.37	-1	GGAGGAAAGAAGGAAAAAGGAAAGGAAAAA	-
PRIMA4-int	7993	8023	30	-	0		0.33	-1	GAGGAAAGAAGGAAAAAGGAAAGGAAAAAA	-
PRIMA4-int	7992	8022	30	-	0		0.33	-1	AGGAAAGAAGGAAAAAGGAAAGGAAAAAAG	-
PRIMA4-int	7991	8021	30	-	0		0.33	-1	GGAAAGAAGGAAAAAGGAAAGGAAAAAAGA	-
PRIMA4-int	7990	8020	30	-	0		0.3	-1	GAAAGAAGGAAAAAGGAAAGGAAAAAAGAA	-
PRIMA4-int	7989	8019	30	-	0		0.27	-1	AAAGAAGGAAAAAGGAAAGGAAAAAAGAAA	-
PRIMA4-int	7988	8018	30	-	0		0.3	-1	AAGAAGGAAAAAGGAAAGGAAAAAAGAAAG	-
PRIMA4-int	7987	8017	30	-	0		0.3	-1	AGAAGGAAAAAGGAAAGGAAAAAAGAAAGA	-
PRIMA4-int	7986	8016	30	-	0		0.33	-1	GAAGGAAAAAGGAAAGGAAAAAAGAAAGAG	-
PRIMA4-int	7985	8015	30	-	0		0.3	-1	AAGGAAAAAGGAAAGGAAAAAAGAAAGAGA	-
PRIMA4-int	7984	8014	30	-	0		0.33	-1	AGGAAAAAGGAAAGGAAAAAAGAAAGAGAG	-
PRIMA4-int	7983	8013	30	-	0		0.33	-1	GGAAAAAGGAAAGGAAAAAAGAAAGAGAGA	-
PRIMA4-int	7982	8012	30	-	0		0.3	-1	GAAAAAGGAAAGGAAAAAAGAAAGAGAGAA	-
PRIMA4-int	7981	8011	30	-	0		0.27	-1	AAAAAGGAAAGGAAAAAAGAAAGAGAGAAA	-
PRIMA4-int	7980	8010	30	-	0		0.27	-1	AAAAGGAAAGGAAAAAAGAAAGAGAGAAAA	-
PRIMA4-int	7979	8009	30	-	0		0.27	-1	AAAGGAAAGGAAAAAAGAAAGAGAGAAAAA	-
PRIMA4-int	7977	8007	29	-	0.033	d1	0.27	-1	AGGAAAGGAAAAAAGAAAGAGAGAAAAANA	-
Charlie9	916	932	16	+	0		0.19	-1	AAAGAAAGAAAAAAGA	-
MARE6	244	266	21	+	0.045	d9	0.45	-1	GGAGGAAGGNAAGAAGGAAGAA	-
MARE6	254	284	29	+	0.033	d12	0.4	-1	AAGAAGGAAGAATGAGGAGAAAAAGGGGAA	-
MARE6	255	285	29	+	0.033	d11	0.4	-1	AGAAGGAAGAATGAGGAGAAAAAGGGGAAA	-
MARE6	256	286	29	+	0.033	d10	0.4	-1	GAAGGAAGAATGAGGAGAAAAAGGGGAAAA	-
MARE6	257	287	29	+	0.033	d9	0.4	-1	AAGGAAGAATGAGGAGAAAAAGGGGAAAAG	-
MARE6	258	288	29	+	0.033	d8	0.4	-1	AGGAAGAATGAGGAGAAAAAGGGGAAAAGA	-
MARE6	259	289	29	+	0.033	d7	0.43	-1	GGAAGAATGAGGAGAAAAAGGGGAAAAGAG	-
MARE6	260	290	29	+	0.033	d6	0.4	-1	GAAGAATGAGGAGAAAAAGGGGAAAAGAGA	-
MARE6	261	291	29	+	0.033	d5	0.37	-1	AAGAATGAGGAGAAAAAGGGGAAAAGAGAA	-
MARE6	262	292	29	+	0.033	d4	0.37	-1	AGAATGAGGAGAAAAAGGGGAAAAGAGAAA	-
MARE6	263	293	29	+	0.033	d3	0.37	-1	GAATGAGGAGAAAAAGGGGAAAAGAGAAAA	-
MARE6	264	294	29	+	0.033	d2	0.37	-1	AATGAGGAGAAAAAGGGGAAAAGAGAAAAG	-
MARE6	265	295	29	+	0.033	d1	0.4	-1	ATGAGGAGAAAAAGGGGAAAAGAGAAAAGG	-
MARE6	267	297	29	+	0.033	d28	0.4	-1	GAGGAGAAAAAGGGGAAAAGAGAAAAGGCA	-
MARE6	268	298	29	+	0.033	d27	0.37	-1	AGGAGAAAAAGGGGAAAAGAGAAAAGGCAA	-
MARE6	269	299	29	+	0.033	d26	0.37	-1	GGAGAAAAAGGGGAAAAGAGAAAAGGCAAA	-
MARE6	329	353	23	+	0.042	d5	0.42	-1	AAGAGCAGGAAGAGGAAGAGAAGA	-
MARE6	335	360	24	+	0.04	d18	0.44	-1	AGGAAGAGGAAGAGAAGACAGAGAG	-
MARE6	361	383	21	+	0.045	d11	0.41	-1	AGAGAAGGAAGNGAGGAGAAAA	-
MARE6	1157	1178	20	+	0.048	d4	0.33	-1	AGAATGAAAGGAGAAGAGAAA	-
MER72B	266	282	16	-	0		0.62	-1	AAAGAGGGAGGGGGAG	-
MER92D	213	230	17	-	0		0.47	-1	AAAGAAAAGGAAGGGGG	-
PRIMAX-int	44	64	19	-	0.05	d3	0.45	-1	AAAGAGGAAGGAAAGGCAGG	-
PRIMAX-int	66	93	27	-	0		0.48	-1	AGAGGAGGAGGAAGAAGGAAAAGAAGG	-
L1PBb	2524	2540	16	+	0		0.31	-1	AAGGGGAAAAAAGAAA	-
L1PBb	2073	2090	17	-	0		0.71	-1	AGGGGGAAGGGAGGGAG	-
Charlie30a	528	555	26	-	0.037	d13	0.44	-1	AAGGGAGAAAAAGTAGGGGGAAAGAGA	-
Charlie30a	517	541	23	-	0.042	d10	0.46	-1	AGGGGGAAAGAGATAGAAAGAGAG	-
Charlie30a	486	516	29	-	0.033	d22	0.43	-1	GGGGAAATGAGAGAAGAAGAGAAAGAGAGA	-
Charlie30a	484	508	23	-	0.042	d1	0.38	-1	GAGAGAAGAAGAGAAAGAGAGANA	-
LTR25-int	1562	1592	29	+	0.033	d8	0.53	-1	AGAGGAGANGGAAGGAAAGAGGAGAAGGGG	-
LTR25-int	1563	1593	29	+	0.033	d7	0.57	-1	GAGGAGANGGAAGGAAAGAGGAGAAGGGGG	-
LTR25-int	1564	1594	29	+	0.033	d6	0.53	-1	AGGAGANGGAAGGAAAGAGGAGAAGGGGGA	-
LTR25-int	1571	1596	24	+	0.04	d23	0.56	-1	GGAAGGAAAGAGGAGAAGGGGGACG	-
LTR25-int	1631	1647	16	+	0		0.5	-1	GAAAGGAGGAAGGAGA	-
LTR25-int	451	471	19	-	0.05	d18	0.25	-1	ACGAAAAGAAAGAAGGAAAA	-
LTR25-int	449	469	19	-	0.05	d1	0.3	-1	GAAAAGAAAGAAGGAAAATG	-
LTR25-int	1596	1621	24	-	0.04	d20	0.56	-1	AGGGTGGAGGGAAAGAGAGAAAGGG	-
LTR25-int	1594	1616	21	-	0.045	d1	0.55	-1	GGAGGGAAAGAGAGAAAGGGCG	-
LTR25-int	1657	1679	21	-	0.045	d5	0.5	-1	AGAAAGAGAGGGGAGACGAAGG	-
LTR25-int	3043	3063	19	-	0.05	d16	0.5	-1	GGGNAAGGGAAAGGAGGAAA	-
LTR25-int	3039	3059	19	-	0.05	d3	0.5	-1	AAGGGAAAGGAGGAAATGGG	-
HUERS-P2	1293	1317	23	+	0.042	d17	0.46	-1	GAAAGAAGGAAGGGAAATGAGGGA	-
HUERS-P2	450	477	26	-	0.037	d12	0.7	-1	GGGAGGGGAGAGGGTAAGGAGGGGAGG	-
HUERS-P2	740	763	22	-	0.043	d2	0.22	-1	AGAAAAGGAAAAAAGAAAAACAG	-
L1M3b	1101	1123	21	+	0.045	d4	0.18	-1	AAAANAAAAAAGAGAAAAAGGA	-
HERV9NC	2260	2276	16	+	0		0.38	-1	AGGGAAAGGAAGAAAA	-
HERV9NC	4796	4817	20	+	0.048	d17	0.33	-1	GGGAAAGGGAAAAAGAATAAA	-
HERV9NC	4996	5022	25	+	0.038	d23	0.5	-1	AAAAGGGGAAGGAGAGGGGAGAACAG	-
HERV9NC	5058	5088	29	+	0.033	d2	0.37	-1	AGCAAGAAGGAAAGAGAGAAAGAGAAAGAG	-
HERV9NC	5059	5089	29	+	0.033	d1	0.37	-1	GCAAGAAGGAAAGAGAGAAAGAGAAAGAGA	-
HERV9NC	5061	5091	30	+	0		0.37	-1	AAGAAGGAAAGAGAGAAAGAGAAAGAGAGA	-
HERV9NC	5062	5092	30	+	0		0.4	-1	AGAAGGAAAGAGAGAAAGAGAAAGAGAGAG	-
HERV9NC	5063	5093	30	+	0		0.4	-1	GAAGGAAAGAGAGAAAGAGAAAGAGAGAGA	-
HERV9NC	5064	5094	30	+	0		0.4	-1	AAGGAAAGAGAGAAAGAGAAAGAGAGAGAG	-
HERV9NC	5065	5095	30	+	0		0.4	-1	AGGAAAGAGAGAAAGAGAAAGAGAGAGAGA	-
HERV9NC	5066	5096	30	+	0		0.43	-1	GGAAAGAGAGAAAGAGAAAGAGAGAGAGAG	-
HERV9NC	5067	5097	30	+	0		0.4	-1	GAAAGAGAGAAAGAGAAAGAGAGAGAGAGA	-
HERV9NC	5068	5098	30	+	0		0.4	-1	AAAGAGAGAAAGAGAAAGAGAGAGAGAGAG	-
HERV9NC	5069	5099	30	+	0		0.4	-1	AAGAGAGAAAGAGAAAGAGAGAGAGAGAGA	-
HERV9NC	5070	5100	30	+	0		0.43	-1	AGAGAGAAAGAGAAAGAGAGAGAGAGAGAG	-
HERV9NC	5071	5101	30	+	0		0.43	-1	GAGAGAAAGAGAAAGAGAGAGAGAGAGAGA	-
HERV9NC	5072	5102	30	+	0		0.4	-1	AGAGAAAGAGAAAGAGAGAGAGAGAGAGAA	-
HERV9NC	5073	5103	30	+	0		0.4	-1	GAGAAAGAGAAAGAGAGAGAGAGAGAGAAA	-
HERV9NC	5074	5104	30	+	0		0.4	-1	AGAAAGAGAAAGAGAGAGAGAGAGAGAAAG	-
HERV9NC	5075	5105	30	+	0		0.4	-1	GAAAGAGAAAGAGAGAGAGAGAGAGAAAGA	-
HERV9NC	5076	5106	30	+	0		0.4	-1	AAAGAGAAAGAGAGAGAGAGAGAGAAAGAG	-
HERV9NC	5120	5150	29	+	0.033	d19	0.33	-1	AGAGAGAAAGAGAAAGAGACAAAGAAGAAG	-
HERV9NC	5152	5173	20	+	0.048	d15	0.38	-1	AAAGAGAAAGAGAGATGGAAG	-
HERV9NC	518	540	21	-	0.045	d9	0.55	-1	GGAGAAGAGAGGCGAGAGGAAG	-
HERV9NC	1840	1857	17	-	0		0.59	-1	AGAGAGGGAGAAGGGGA	-
LTR52-int	1062	1082	19	+	0.05	d11	0.2	-1	AAAAAAAAAGATAAAAAGGG	-
L1M2a1	471	489	18	+	0		0.61	-1	AAGGAGGGAGAGGGGAGA	-
Tigger17d	464	482	18	+	0		0.33	-1	AGAAAAAGGAAGAGGAAA	-
MER61E	1	22	21	+	0		0.43	-1	GAGAGAGGAGAAAGGAAGAAA	-
HERVIP10B3	2038	2061	22	+	0.043	d6	0.61	-1	AGGGAACAGGGAGGGGAAGAGGG	-
HERVIP10B3	2045	2066	20	+	0.048	d16	0.52	-1	AGGGAGGGGAAGAGGGNAAAA	-
HERVIP10B3	2115	2137	21	+	0.045	d3	0.32	-1	GAATGGGAAAAAGAAAAAGAAG	-
HERVIP10B3	1169	1190	20	-	0.048	d16	0.57	-1	GAGGNAGAGGGGAAAGGGAAG	-
HERVIP10B3	5376	5397	20	-	0.048	d6	0.52	-1	GAGGGAAGAGAAGGTGGAAGA	-
HERVIP10B3	5676	5698	21	-	0.045	d3	0.32	-1	AAGGGAAGAAGAAAAAGACAGA	-
L1P4a	2357	2376	19	+	0		0.16	-1	AAAAAAAAAAAAGAGAAGA	-
UCON9	300	320	19	-	0.05	d16	0.5	-1	GAATGAAGAGGGGAAAGGAG	-
LTR68	202	224	21	+	0.045	d11	0.36	-1	GAAGGAAAAGATGAGGGAAAAA	-
HERVI	2269	2289	19	+	0.05	d15	0.5	-1	GAGAGGGAGGAAGGACAAGA	-
HERVI	2343	2360	17	+	0		0.41	-1	GGAAAAAGAGAGAGAAG	-
HERVI	5637	5658	20	+	0.048	d6	0.48	-1	AAAGGGTGGAAGGAAGGGAAA	-
HERVI	1321	1337	16	-	0		0.56	-1	GGAGGGAAAAGGGAAG	-
HERVI	4660	4680	19	-	0.05	d6	0.6	-1	AGGGGGAGGAAGGCAAGGAG	-
HERVI	5535	5556	20	-	0.048	d6	0.48	-1	AAGGGAAGAGAAAGTGGAGGA	-
HERVI	5845	5866	20	-	0.048	d3	0.24	-1	GGAAAGAAAAGAGAAAATAAA	-
HERVH48	386	407	20	-	0.048	d13	0.48	-1	GGGAGAACAGGGAAAAGGAGA	-
HERVH48	1197	1218	20	-	0.048	d17	0.57	-1	GGGCGGGAGAGAAGGAAGAAG	-
HERVH48	6615	6635	19	-	0.05	d2	0.4	-1	AGAAAAGGGAAAAGGGACGA	-
UCON9B	300	320	19	-	0.05	d16	0.5	-1	GAACGAAGAGGGGAAAGGAG	-
LTR60	220	243	22	+	0.043	d12	0.43	-1	AAGGGAAGAGGGCAAAGGAGAAA	-
MER87B	306	329	22	-	0.043	d17	0.65	-1	AAGGGCAGGGGAAGAGGAGGGGG	-
HERVK-full	3886	3906	19	+	0.05	d15	0.4	-1	AAGAAAGAGAAGGAATAGGG	-
HERVK-full	6149	6169	19	+	0.05	d3	0.35	-1	AAACAAAAAGAAGGGGGAGA	-
HERVK-full	7387	7408	20	+	0.048	d5	0.48	-1	GGGAATGGGGAGAAAAAGGAA	-
HERVK-full	8486	8506	19	+	0.05	d18	0.4	-1	GAAAAGAAAAGGGGGAAATG	-
Charlie6	2243	2259	16	+	0		0.44	-1	GAGAGAAGAGGAAGAA	-
Eulor6E	178	199	20	+	0.048	d3	0.38	-1	AAACGAAAGAGGAAGAAAGGG	-
HERVK3	581	601	19	+	0.05	d6	0.4	-1	AAAAAACAGGAGAGGGAGGA	-
HERVK3	5032	5049	17	+	0		0.41	-1	AGAGGAAAAGAGGAAAG	-
MER52-int	1334	1350	16	+	0		0.44	-1	GGAAGAAAGAAAGGGA	-
MER52-int	1391	1413	21	+	0.045	d15	0.41	-1	GGAAAGAGAAAGGAANAAAGGG	-
MER52-int	2745	2762	17	+	0		0.53	-1	AGGAGAGAGAGAGGAGA	-
MER52-int	424	441	17	-	0		0.24	-1	GAAAGAAAGAAAGAAAA	-
MER52-int	710	731	20	-	0.048	d18	0.33	-1	GGTGGAGAAAAGAGAAAAAAA	-
MER52-int	707	728	20	-	0.048	d2	0.29	-1	GGAGAAAAGAGAAAAAAACAG	-
MER52-int	839	860	20	-	0.048	d17	0.43	-1	AAACAAGGGAGAGAAAGGGAG	-
MER52-int	1352	1373	20	-	0.048	d19	0.43	-1	GTGAGGGAGAGAAAAAAAAGG	-
MER52-int	1350	1371	20	-	0.048	d1	0.43	-1	GAGGGAGAGAAAAAAAAGGCG	-
MER52-int	1413	1434	20	-	0.048	d1	0.48	-1	GGAAAGAGGGGGAAAAAGGCA	-
MER52-int	1533	1560	26	-	0.037	d15	0.48	-1	GGAAGAGAGGACAGAGGAGGAAAAAGG	-
MER52-int	4150	4174	23	-	0.042	d3	0.67	-1	GGGGAGGGGAAAGGAGGAGATGGG	-
MER52-int	6289	6312	22	-	0.043	d21	0.48	-1	ANAGAGGGAGAAAGGGAAGGAAG	-
MER52-int	6287	6310	22	-	0.043	d1	0.52	-1	AGAGGGAGAAAGGGAAGGAAGTG	-
HERV1_I	859	882	22	+	0.043	d11	0.52	-1	GAGGGAGGAAATGGGAGGAAAAG	-
HERV1_I	2479	2500	20	+	0.048	d15	0.38	-1	AGAGAGAGAAAAGGATAAAGG	-
MER76-int	758	780	21	+	0.045	d17	0.64	-1	AAGGAGGAGGAGGAAGGCGGGG	-
MER76-int	4879	4899	19	-	0.05	d18	0.65	-1	GTGGGAGAGAGGGAGAGAGG	-
LTR70	729	751	21	-	0.045	d19	0.55	-1	GGCAAGAGGAGGAAGGGGAAAG	-
LTR70	723	748	24	-	0.04	d5	0.52	-1	AAGAGGAGGAAGGGGAAAGTGGAGA	-
LTR70	936	952	16	-	0		0.5	-1	AAAGGGGGGAGAAAGA	-
LTR70	1136	1156	19	-	0.05	d6	0.4	-1	AAAAAGAGAGGGACAGAGAG	-
LTR38C	38	68	30	-	0		0.4	-1	GGGGAGAAAGGAAGGGAAAAGAAAAAAAAG	-
LTR38C	154	175	20	-	0.048	d16	0.48	-1	AGAATGGGAAAGGAAAGGGAG	-
LTR38C	148	170	21	-	0.045	d5	0.59	-1	GGGAAAGGAAAGGGAGTGGAGG	-
HERVK11D	5270	5290	19	+	0.05	d13	0.45	-1	AAAAAGAGGGGGATAAGGAG	-
HERVK11D	7736	7752	16	+	0		0.5	-1	AGAGAAAAGGGGGAGA	-
HERVK11D	550	570	19	-	0.05	d9	0.45	-1	GGGGAGAAAACAAGGAGAGA	-
HERVK11D	832	860	27	-	0.036	d22	0.5	-1	AGGGGCAGAGGAAAAGAGAGAAGGAGAG	-
HERVK11D	826	854	27	-	0.036	d5	0.5	-1	AGAGGAAAAGAGAGAAGGAGAGTGAGGG	-
HERVK11D	5825	5846	20	-	0.048	d17	0.38	-1	GAATAAGAGGAGGAAAAGGAA	-
HERVK11D	6414	6430	16	-	0		0.38	-1	AAGAGGAAAAAAGGAG	-
ERVL47	1250	1275	25	+	0		0.36	-1	AAAGGAAAAGGGAAAAAGGGAGAAA	-
ERVL47	1468	1494	26	+	0		0.42	-1	AGAAGAGGGAGAAGGAGAAGAAGAAA	-
MER50C	481	504	22	+	0.043	d10	0.48	-1	AAGGGAAGAACGAAGGGAGGAGA	-
UCON17	2	24	21	-	0.045	d3	0.27	-1	AAAGAAGAGAGAGAAAGACAAA	-
HERV30	2111	2127	16	+	0		0.5	-1	GGAGGAGAGGGAAAAA	-
HERV30	2290	2306	16	+	0		0.38	-1	AGGGAAAAGAGGAAAA	-
HERV30	4827	4848	20	+	0.048	d17	0.33	-1	GGGAGAAGGAAAAAGAATAAA	-
HERV30	5027	5048	20	+	0.048	d7	0.43	-1	AGAAAGGTGAAGGAGAAGAAG	-
HERV30	5035	5058	22	+	0.043	d13	0.39	-1	GAAGGAGAAGAAGCAGAAGGAAA	-
HERV30	7855	7877	21	+	0.045	d9	0.36	-1	GGAAGAAAGTAGAAAAAAGGAG	-
HERV30	6094	6114	19	-	0.05	d12	0.6	-1	GGAGAGGTAGAGGGGAGAGA	-
HERV30	6546	6571	24	-	0.04	d23	0.48	-1	GTAGGAAAGAGGAGGGAAAAAGGAG	-
HERV30	6542	6569	26	-	0.037	d3	0.41	-1	AGGAAAGAGGAGGGAAAAAGGAGTAAA	-
HERVKC4	354	370	16	+	0		0.38	-1	AGAGAAGGAAAGGAAA	-
HERVKC4	449	468	19	+	0		0.58	-1	AGAGGAGGAGAGAGAGGAG	-
HERVKC4	5237	5260	22	+	0.043	d13	0.43	-1	AAAAAAGAAAAAANGGGGGGGGG	-
LTR3	258	281	22	-	0.043	d14	0.57	-1	AAAGGAGATAGGGAGAAGGGGGG	-
HERV15	924	947	22	+	0.043	d11	0.52	-1	AAGGGAGGAAATGGGAGGGAAAG	-
HERV15	2021	2041	19	+	0.05	d5	0.45	-1	AAAAGCAGGAGGAAGGAAGG	-
HERV15	2299	2329	29	+	0.033	d12	0.43	-1	GGGAAGAAGAGGCAGAGAGAAAGGAAGAAA	-
HERV15	2300	2330	29	+	0.033	d11	0.43	-1	GGAAGAAGAGGCAGAGAGAAAGGAAGAAAG	-
HERV15	2301	2331	29	+	0.033	d10	0.4	-1	GAAGAAGAGGCAGAGAGAAAGGAAGAAAGA	-
HERV15	2302	2332	29	+	0.033	d9	0.37	-1	AAGAAGAGGCAGAGAGAAAGGAAGAAAGAA	-
HERV15	2303	2333	29	+	0.033	d8	0.37	-1	AGAAGAGGCAGAGAGAAAGGAAGAAAGAAA	-
HERV15	2304	2334	29	+	0.033	d7	0.37	-1	GAAGAGGCAGAGAGAAAGGAAGAAAGAAAA	-
HERV15	2305	2335	29	+	0.033	d6	0.33	-1	AAGAGGCAGAGAGAAAGGAAGAAAGAAAAA	-
HERV15	2535	2555	19	+	0.05	d14	0.4	-1	GAAAAGGAAAAGGATGGAGA	-
HERV15	4017	4035	18	+	0		0.39	-1	AAAGGAAAGGAAAGAGAG	-
HERV15	4045	4066	20	+	0.048	d11	0.43	-1	GGGAAAAGGAACAGGAAAAGG	-
HERV15	4893	4913	19	+	0.05	d13	0.2	-1	GAAGGAAAAGAAATAAAAAA	-
HERV15	6877	6899	22	+	0		0.41	-1	AGAGAGAGAAAAAGAAGGAGAG	-
HERV-Fc1	202	224	21	-	0.045	d18	0.45	-1	GGACAAAAGGAAAAAGGAGGGG	-
HERV-Fc1	200	220	19	-	0.05	d1	0.4	-1	AAAAGGAAAAAGGAGGGGTA	-
HERV-Fc1	921	941	19	-	0.05	d4	0.3	-1	AGAGAAAAAAGGAAGTAAGA	-
HERV-Fc1	3619	3639	19	-	0.05	d11	0.55	-1	AAAGGGGGTAGGGAGAGGAA	-
HERVH-full	607	628	20	-	0.048	d9	0.43	-1	GGAGAAGAGAGTAAAAAGAGG	-
HERVH-full	1215	1236	20	-	0.048	d5	0.38	-1	AGAGAAAAGAGAGAGTAGAGA	-
HERVH-full	1269	1295	25	-	0.038	d6	0.54	-1	AAGGGAGAAGAAGGAGGAATGGAGGG	-
HERVH-full	1567	1590	22	-	0.043	d19	0.52	-1	AGGCGGGAGGGAAAGAAGGAAGA	-
HERVH-full	1658	1675	17	-	0		0.76	-1	GGGGAGGAGGGGAGAGG	-
HERVH-full	4185	4207	21	-	0.045	d10	0.55	-1	GGAAAGAGGAGTGGGGAAAGGA	-
HERVH-full	4696	4717	20	-	0.048	d14	0.38	-1	GAGAAACAGGGAAGAAGGAAA	-
HERVH-full	6293	6310	17	-	0		0.59	-1	AGGAGGAAGAGGAGGGA	-
HERVH-full	8264	8284	19	-	0.05	d16	0.25	-1	GAATAAAAGAAGGAGAAAAA	-
HERVH-full	8260	8280	19	-	0.05	d3	0.35	-1	AAAAGAAGGAGAAAAATGGG	-
MER83A-int	1888	1908	19	+	0.05	d11	0.35	-1	GAAAAAAAGGGTAAAAGAGG	-
MER83A-int	44	74	29	-	0.033	d11	0.57	-1	GGGAAAGAGAAAAGAGAGCGGGGGAGAGGG	-
MER83A-int	605	627	21	-	0.045	d9	0.41	-1	GAGGAAAAAGGGTAAAGGAAGA	-
MER83A-int	1535	1564	28	-	0.034	d25	0.24	-1	GAACAGAAAAAGAGAAAAAAAGAAAGGAA	-
MER83A-int	1530	1560	29	-	0.033	d4	0.3	-1	AGAAAAAGAGAAAAAAAGAAAGGAATGGAG	-
MER83A-int	1529	1559	29	-	0.033	d5	0.3	-1	GAAAAAGAGAAAAAAAGAAAGGAATGGAGA	-
MER83A-int	1528	1558	29	-	0.033	d6	0.3	-1	AAAAAGAGAAAAAAAGAAAGGAATGGAGAG	-
MER83A-int	1527	1557	29	-	0.033	d7	0.33	-1	AAAAGAGAAAAAAAGAAAGGAATGGAGAGG	-
MER83A-int	1526	1556	29	-	0.033	d8	0.37	-1	AAAGAGAAAAAAAGAAAGGAATGGAGAGGG	-
MER83A-int	1525	1555	29	-	0.033	d9	0.37	-1	AAGAGAAAAAAAGAAAGGAATGGAGAGGGA	-
MER83A-int	1524	1554	29	-	0.033	d10	0.37	-1	AGAGAAAAAAAGAAAGGAATGGAGAGGGAA	-
MER83A-int	1523	1553	29	-	0.033	d11	0.37	-1	GAGAAAAAAAGAAAGGAATGGAGAGGGAAA	-
MER83A-int	1522	1552	29	-	0.033	d12	0.37	-1	AGAAAAAAAGAAAGGAATGGAGAGGGAAAG	-
MER83A-int	1521	1551	29	-	0.033	d13	0.4	-1	GAAAAAAAGAAAGGAATGGAGAGGGAAAGG	-
MER83A-int	1774	1797	22	-	0.043	d19	0.35	-1	AGGCAGAAAAAAAGAGAGGAAGA	-
MER83A-int	1767	1793	25	-	0.038	d6	0.35	-1	AGAAAAAAAGAGAGGAAGATAGAGAG	-
MER83A-int	2260	2283	22	-	0.043	d15	0.48	-1	AGGGAGACAGGAAAGAAGAAGGG	-
Tigger17b	464	482	18	+	0		0.33	-1	AGAAAAAGGAAGAGGAAA	-
LTR14C	375	397	21	-	0.045	d18	0.64	-1	AGATGGGAGGGGGAGGAAGGGA	-
LTR14C	363	393	29	-	0.033	d11	0.6	-1	GGGAGGGGGAGGAAGGGATGAGGAAAAGGA	-
