# Supplementary material for: The Chromaverse Is Colored by Triplexes Formed Through the Interactions of Noncoding RNAs with HNPRNPU, TP53, AGO, REL Proteins, Intrinsically-Disordered Regions, and Flipons
Source: Int J Mol Sci. 2026 Feb 2;27(3):1482. doi: 10.3390/ijms27031482 (PMC12898463; doi:10.3390/ijms27031482)
Supplement: Supplementary file 1 [file ijms-27-01482-s001.zip › Supplementary Data File S2 lncipedia-mixed.txt.out]

# Duplex-ID	Start	End	Score	Strand	Error-rate	Errors	Guanine-rate	Duplicates	TTS	Duplicate locations
TRHDE-AS1:10	22	64	40	-	0.048	d20d32	0.36	-1	AAAGGAGAGTAGGAAGGAAGGTAAGAAGAAAAGGAAAGAAAA	-
PCED1B-AS1:4	109	150	39	+	0.049	d19d33	0.41	-1	AGAAGGGGAAAGGAGGAAGTGAGAAGAAAGAAACAGGGAAA	-
lnc-CCDC68-2:1	1473	1505	32	-	0		0.12	-1	AAAAAAAAAGAAAAAAAAGAAAAAGAAAGAAA	-
LINC01725:44	1674	1757	79	-	0.048	d1d73d75d80	0.25	-1	AGTGAAGCATGAAAGAAAGAAAGAAAGAAAGAAAGAAAGAAAGAAAGAAAGAAAGAAAGAAAGAAAGAAAGAAAGAAAGAATA	-
LINC01725:44	1670	1754	80	-	0.048	d3d5d77d79	0.25	-1	GAAGCATGAAAGAAAGAAAGAAAGAAAGAAAGAAAGAAAGAAAGAAAGAAAGAAAGAAAGAAAGAAAGAAAGAAAGAATATGAA	-
lnc-JAM3-3:1	1327	1399	69	+	0.042	d24d30d67	0.36	-1	AAAGGGAAAGAGAAAGAGGAAAGATAAGAATGAGGGAGAAAGAGGAAGAGAGAAAGAAAAAGAGAAATAGAG	-
SOX2-OT:30	44	133	89	+	0		0.15	-1	AAAAAAAAAAAAAAAAAAAAAAAAAAGAAAGAAAAGAAAGAAAGAAAAGAAAGAAAGAAAGAAAAAAAAAGAAAAGAAAAAAAAGAGAA	-
lnc-HTR4-1:2	637	667	29	+	0.033	d20	0.4	-1	AAAAGAAAAGAGGGAGGAGATGAAAGAAGG	-
lnc-ITIH2-3:1	738	784	44	+	0.043	d5d13	0.2	-1	AAAGACAGAAGGACAAGGAAGAAAAGAAAAAAAGAAAAAAAAAAAA	-
lnc-ITIH2-3:1	614	647	32	-	0.03	d13	0.39	-1	AGAGAGAGAGAGAGAGAGACAAAGAGAGAAAGA	-
EPHA5-AS1:1	569	600	30	-	0.032	d6	0.68	-1	GGGAAGAGGAGGAGGGAAGGAGGGTGGGAGG	-
lnc-CPM-2:5	388	428	38	-	0.05	d1d25	0.2	-1	AAAAAAAAAAAAAACAAAGAAAGAAGGAAGGAAGGAAACA	-
MIR924HG:1	1929	1972	41	+	0.047	d8d18	0.26	-1	AAGAAGAATAAGGAAAAGCAGAAGAAAAGGAAAAGAGAAAAAA	-
lnc-SDCBP-2:1	97	138	40	+	0.024	d39	0.34	-1	AAGAAGAAGAGGAAAAAAAAAAAAAAGAGGGGGGAAAAGCG	-
lnc-SDCBP-2:1	258	294	35	+	0.028	d14	0.56	-1	GGAGAAAGGAGGAGCGGAGAAGGAGAAGGAGGAGAG	-
lnc-UGDH-1:1	1856	1888	31	-	0.031	d29	0.16	-1	AACAAAAAAAAAAAAAAAAAAGAAAAAGAGGG	-
lnc-UGDH-1:1	1849	1885	35	-	0.028	d6	0.17	-1	AAAAAAAAAAAAAAAAAAGAAAAAGAGGGTAAAAGA	-
NRSN2-AS1:18	1631	1674	41	+	0.047	d36d39	0.14	-1	AAAAAAAAAAAAAAAAAAAAAAAAAAAAAAAAAGGGCAGTGGA	-
lnc-CCDC102B-1:1	270	311	40	-	0.024	d1	0.44	-1	AAAAAGAGAGAGAGAGGAGAGAGAGGAAAGGAGAGAGAATG	-
CPEB2-DT:26	265	325	57	+	0.05	d16d21d42	0.43	-1	GAAGAAAAGGAGAAAACAAGGTAAGGAAAGGAAGGAGGGAGATGGAAGGAAGGAAAGAGG	-
CPEB2-DT:26	287	329	40	+	0.048	d20d38	0.48	-1	AAGGAAAGGAAGGAGGGAGATGGAAGGAAGGAAAGAGGTAGA	-
lnc-CCDC73-1:1	1015	1121	103	-	0.028	d44d95d100	0.34	-1	AAAAATAAAATAAAAAAAGAAAGAAAGAAAAGAAGAAGAAAAGAGAAGAAGGAGAAGGAGATGAAGGAGGAGGAGGAGGAGAAGGAGAAGAAGAAGAAGAAGAAGA	-
LINC02418:12	400	444	42	-	0.045	d2d21	0.14	-1	AAAAAAAAAAGAAAAAAGAAAATAGAAAAAGAAAAAGAAAACGA	-
RASSF8-AS1:8	492	537	43	+	0.044	d2d8	0.31	-1	GACAGAGGCAGGAGAGGGGAAAAAAAAAAAGAAAGAAAGAAAAAA	-
RASSF8-AS1:8	495	539	42	+	0.045	d5d42	0.3	-1	AGAGGCAGGAGAGGGGAAAAAAAAAAAGAAAGAAAGAAAAAACA	-
RASSF8-AS1:8	501	542	39	+	0.049	d36d38	0.27	-1	AGGAGAGGGGAAAAAAAAAAAGAAAGAAAGAAAAAACACAG	-
lnc-EVPL-1:1	399	553	147	-	0.045	d2d130d132d138d142d148d151	0.31	-1	GATAATGGAAATAAATGGAAATGCAGAGAGAGAGAGAGAGAGAGAAAGAAAGAGAGAGAAAGAAAAAGAAAGAGGAAGAGAAAGAGAAAGAAAAAGAAAGGAAAAGAAAGAAAAGAAAAGAAAGAAAGAAAGAAAAGAAAAGAAAGAAAGGTGA	-
lnc-EVPL-1:1	397	550	146	-	0.046	d1d4d132d134d140d144d150	0.31	-1	AATGGAAATAAATGGAAATGCAGAGAGAGAGAGAGAGAGAGAAAGAAAGAGAGAGAAAGAAAAAGAAAGAGGAAGAGAAAGAGAAAGAAAAAGAAAGGAAAAGAAAGAAAAGAAAAGAAAGAAAGAAAGAAAAGAAAAGAAAGAAAGGTGATG	-
lnc-EVPL-1:1	395	547	145	-	0.046	d1d3d6d134d136d142d146	0.31	-1	GGAAATAAATGGAAATGCAGAGAGAGAGAGAGAGAGAGAAAGAAAGAGAGAGAAAGAAAAAGAAAGAGGAAGAGAAAGAGAAAGAAAAAGAAAGGAAAAGAAAGAAAAGAAAAGAAAGAAAGAAAGAAAAGAAAAGAAAGAAAGGTGATGTA	-
lnc-TRMT61B-5:2	1661	1696	34	-	0.029	d2	0.26	-1	AGAAAAAAGAAAGAAAGAAAGAAGAAAAAGAGTAG	-
LINC02288:19	1929	1959	29	+	0.033	d24	0.4	-1	GAAAAGGAAGAGAAAGAGGAGAAGCAGGAA	-
LINC02288:19	824	867	41	-	0.047	d1d3	0.14	-1	AAAAAAAAAAAAAAAAGAAAAGAAAAGAAAAAGAAAAAATGTG	-
SOX2-OT:13	31	64	32	+	0.03	d24	0.48	-1	GGAAAAAGGAGAAGGGGAGAGAAACGGGGGAAA	-
lnc-KLF4-14:1	1871	1911	38	+	0.05	d14d27	0.45	-1	AGGAGGGAAGAGGATGAAAAGAAGGGATGGAGAGAAAGAA	-
lnc-WIF1-6:21	130	167	36	-	0.027	d34	0.38	-1	AGCAGGAAGGGGGAAGGGAAAAAAAAAGGAAAAAAGA	-
lnc-WIF1-6:21	128	164	35	-	0.028	d1	0.36	-1	AGGAAGGGGGAAGGGAAAAAAAAAGGAAAAAAGACA	-
lnc-NFYB-2:1	2940	2980	38	-	0.05	d31d33	0.47	-1	GGAGGGTATGAGAGGAGGGAGAGAAAGAAAAAAAGGAAGG	-
lnc-NFYB-2:1	2935	2971	35	-	0.028	d4	0.47	-1	GAGAGGAGGGAGAGAAAGAAAAAAAGGAAGGCAGGG	-
LINC01305:1	2990	3023	32	+	0.03	d27	0.12	-1	AAAAAAAAAAAAAAAAGAAAAAAAAGATGAAAG	-
lnc-HEXA-1:1	970	1001	31	+	0		0.19	-1	AAAAAAAAAAAAAAAAAAGAGAGAGAGAGAA	-
lnc-CBARP-2:1	1178	1222	42	+	0.045	d9d13	0.57	-1	GAAAGGAGACAGACGGAGGAGGAGGAGGAGGAGGAAGAGGAGGG	-
lnc-CBARP-2:1	1188	1228	38	+	0.05	d3d34	0.6	-1	AGACGGAGGAGGAGGAGGAGGAGGAAGAGGAGGGCAGGAG	-
lnc-CBARP-2:1	1192	1235	41	+	0.047	d30d36	0.63	-1	GGAGGAGGAGGAGGAGGAGGAAGAGGAGGGCAGGAGTGAAGGG	-
lnc-CBARP-2:1	1294	1337	41	+	0.047	d15d18	0.12	-1	AAAAAAAGAAAAAAATAATAAAAAAGAAGAAAAGAAAAAAAGA	-
PCED1B-AS1:7	82	123	39	+	0.049	d19d33	0.41	-1	AGAAGGGGAAAGGAGGAAGTGAGAAGAAAGAAACAGGGAAA	-
MEF2C-AS1:8	32	74	40	-	0.048	d3d9	0.67	-1	GGGAGAAAAGGGGGGGGGGAAGGGGGGGGAAGCAGAGACGGG	-
SOX2-OT:24	2318	2352	33	+	0.029	d25	0.18	-1	AAAAAAGAGAAGAAGAAAAAAGAAATAAAAAAAG	-
SOX2-OT:24	2473	2520	46	-	0.021	d19	0.34	-1	AAAAAAAAAAAAAAAAAAAAAAAAAGGTGGAGAGGGGGGAAGGGAGG	-
SOX2-OT:7	112	143	30	+	0.032	d22	0.42	-1	GAAGGAGGGAAGAAAGGAGAGACAGAGAAAA	-
LINC00261:4	3485	3552	66	-	0.015	d65	0.27	-1	GCAAGAAAGAAAGAAAGGAAAGAAAGAAAGAAAGAAAGAAAGAAAGAAAGAAAGAAAGAAAGAGAAA	-
lnc-FAM78A-1:1	794	827	32	+	0.03	d1	0.091	-1	ATGGAAAAAAAAAAAAAAAAAAAAAAAAAAGAA	-
lnc-FAM78A-1:1	796	829	32	+	0.03	d31	0.091	-1	GGAAAAAAAAAAAAAAAAAAAAAAAAAAGAATA	-
lnc-GADD45B-1:1	1006	1036	29	+	0.033	d24	0.63	-1	AGAGGAGGGAAAGGAAGGGGGAGATGGGGG	-
lnc-NAT2-1:1	637	667	29	+	0.033	d25	0.33	-1	GAAGGAGAGAAAAGAAAGAAGAGAATGAAA	-
lnc-TOR1AIP1-2:1	786	823	37	+	0		0.081	-1	AAAAAAAAAAAAAAAAAAAAAAAAAAAAAAAAGAGGA	-
lnc-JAM2-1:1	706	737	31	-	0		0.13	-1	AAAAAAAAAAGAAAAGAAAAGAAAAGAAAAA	-
LINC00698:5	1338	1379	39	-	0.049	d11d15	0.49	-1	GGAAGGAAAGGGAAGAAAGAAGAAGTGGGTAGAAGGAGAGG	-
lnc-AATK-10:2	2208	2239	30	-	0.032	d1	0.16	-1	AAAAAAAAAAAAAGAAAAGGAAAAGAAAATG	-
lnc-COA4-1:1	0	31	31	-	0		0.032	-1	AAAAAAAAAAAAAAAAAAAAAAAAAAGAAAA	-
lnc-ZNF574-1:10	337	367	30	+	0		0.47	-1	AAAGGGAGAGGAAGAGGAAAGGAAGGAAAG	-
LINC00461:9	0	47	45	+	0.043	d1d43	0.45	-1	ACAGAGAGAGAGAGAGAGAGAGAGAGAGAGAGAGAGAGAGAAACGAG	-
PCED1B-AS1:5	108	149	39	+	0.049	d19d33	0.41	-1	AGAAGGGGAAAGGAGGAAGTGAGAAGAAAGAAACAGGGAAA	-
PARD6G-AS1:2	1507	1537	29	+	0.033	d2	0.47	-1	AGTAAAGGAAGGAAGGAAGGAGGGAAGAAG	-
RMST:17	313	387	71	-	0.041	d23d35d58	0.45	-1	GAAGGAAGGAGAGGGCAGAGGAGGGAGAGAAAAGGGAACAGGAGAGAAAATAGAAAGAGGGGAAGGAAGAAAAA	-
TRG-AS1:5	1600	1640	39	-	0.025	d9	0.1	-1	AAAAAAAAAAAAGAAAAAGGAAAAGAAAAACAAAAAAAAA	-
lnc-TRMT61B-5:1	1510	1545	34	-	0.029	d2	0.26	-1	AGAAAAAAGAAAGAAAGAAAGAAGAAAAAGAGTAG	-
lnc-ATG7-1:1	923	1160	229	+	0.034	d12d16d20d24d58d62d77d234	0.27	-1	AAGAAAGAAAGACAGACAGACAGACAGAAAGAAAGAAAAGAAGAGAGAGAGAGAAAGACAGACAGAAAGAAAAGAAATAGAGAAAGAAAGAAAGAAAGAAAGAAAGAAAGAAAGAAAGAAAGAAAGAAAGAAAGAAAGAAAGGAAGGAAGGAAGAAAGAAAGAAAGAAAGAAAGAAAGAAAGAAAGAAAGAAAGAAAGAAAGAAAGAAAGAAAGAAAGAAAGAAAGAAAGAAAATGG	-
LINC01234:5	242	297	53	+	0.036	d3d47	0.45	-1	AAATGAAAGAGAGAGGGAGAGAAAGGAAGGAAGAGAAGGAGGGAGAATGGAAGGA	-
LINC01234:5	246	299	51	+	0.038	d43d51	0.49	-1	GAAAGAGAGAGGGAGAGAAAGGAAGGAAGAGAAGGAGGGAGAATGGAAGGATG	-
lnc-WIF1-6:13	140	177	36	-	0.027	d34	0.38	-1	AGCAGGAAGGGGGAAGGGAAAAAAAAAGGAAAAAAGA	-
lnc-WIF1-6:13	138	174	35	-	0.028	d1	0.36	-1	AGGAAGGGGGAAGGGAAAAAAAAAGGAAAAAAGACA	-
lnc-LIX1-1:1	2074	2104	29	-	0.033	d9	0.37	-1	AAAGAAGGAAAGAAGAAAAATGAGGGAGGA	-
FTX:9	1660	1719	57	-	0.034	d2d4	0.24	-1	AAAAAAAAAAAAAAAAGAGAGAGAGAGAAAGAAAGAGAAAGAAAGAAAAGAAAATGCAG	-
lnc-DDX27-3:1	1812	1844	32	+	0		0.25	-1	GGGAAAAAAAAAAAAAAAAAGAAGGAAAGAAG	-
lnc-HNRNPA3-1:1	2864	2895	30	-	0.032	d2	0.19	-1	AGAAAAAAAGAAAAAAAAGAAAAAGGGACAA	-
LINC00954:6	2163	2197	33	+	0.029	d29	0.12	-1	AAAAAAAAAAAAAAAAAAAAAAAAAAAAGCAGGG	-
lnc-ANXA2R-1:16	2178	2231	51	+	0.038	d23d43	0.36	-1	AAGGAAGAAGGAAGGAAAAAAGGCAGAAGAGGAAGAAAGGAAGCAAGAAAAGA	-
lnc-LYPD5-1:1	489	545	54	-	0.036	d1d6	0.12	-1	AAAAAAAAAAAAAAAAAAGAAAGAAAGAAAAGAAAAAAGAAAAAGAAAATAAAATG	-
LINC00461:4	128	174	44	+	0.043	d1d4	0.46	-1	GTGACAGAGAGAGAGAGAGAGAGAGAGAGAGAGAGAGAGAGAGAAA	-
LINC00461:4	130	178	46	+	0.042	d2d44	0.46	-1	GACAGAGAGAGAGAGAGAGAGAGAGAGAGAGAGAGAGAGAGAAACGAG	-
LINC00461:4	0	82	78	-	0.049	d4d15d30d46	0.6	-1	AGAGGAGAGAGGGAGGGGGAGAGGGAGAAAGGAGGCGGGAGGGAGGAGAGACGGGGGAGAGAGAAGTAAAAGGGGGATGGAG	-
SPATA3-AS1:9	2007	2052	43	-	0.044	d17d41	0.53	-1	GGACAGGGAGAGAGAGAGAGGGAGAGACAGAGGAAGAGAGAGAGG	-
SPATA3-AS1:9	2400	2430	30	-	0		0.8	-1	GGGGGAGAGGGGAGGAAGGGGGGGGGGAGG	-
SPATA3-AS1:9	2666	2696	29	-	0.033	d24	0.6	-1	GGAGATGAAGGGAGGGAGGGAGGAGGGAAA	-
lnc-CHP2-1:1	2364	2394	29	-	0.033	d2	0.2	-1	GAAAAAAAGGAAAAAAAAAAAAAGAAGTGA	-
MIR924HG:5	1770	1813	41	+	0.047	d8d18	0.26	-1	AAGAAGAATAAGGAAAAGCAGAAGAAAAGGAAAAGAGAAAAAA	-
LINC00461:8	0	46	44	+	0.043	d1d4	0.46	-1	GTGACAGAGAGAGAGAGAGAGAGAGAGAGAGAGAGAGAGAGAGAAA	-
LINC00461:8	2	50	46	+	0.042	d2d44	0.46	-1	GACAGAGAGAGAGAGAGAGAGAGAGAGAGAGAGAGAGAGAGAAACGAG	-
LINC01303:29	2686	2730	42	+	0.045	d1d16	0.34	-1	ACAAGGAGAAAAAGAGCAAAAGAGAGAGAGAAGAAAGAAGGAGA	-
LINC01303:29	4521	4551	29	-	0.033	d6	0.23	-1	AAAAAAAAAAAAAGAGAGAGAGACAGAGAA	-
lnc-ZNF322-2:1	1624	1688	61	+	0.047	d2d4d56	0.36	-1	GGTGTGAAGAAGAAGAAGAGGAAGAAGAAAAAGAGGAAGAAGAAGAAGGAGGAAAATAAAAAGA	-
lnc-ZNF322-2:1	1627	1693	63	+	0.045	d1d53d61	0.32	-1	GTGAAGAAGAAGAAGAGGAAGAAGAAAAAGAGGAAGAAGAAGAAGGAGGAAAATAAAAAGACAAAA	-
lnc-ARMC6-1:1	863	894	30	+	0.032	d27	0.42	-1	AGGAAAGGAGAAGGAGAAAGGAGAAGATGAA	-
PTPRD-AS1:4	39	82	41	-	0.047	d17d40	0.56	-1	AGCAGGAAGGAGGAAAGAGGAGAGGCGGAGGGAGGAGAGGAGA	-
PTPRD-AS1:4	37	79	40	-	0.048	d1d19	0.57	-1	AGGAAGGAGGAAAGAGGAGAGGCGGAGGGAGGAGAGGAGACG	-
SOX2-OT:12	150	183	32	+	0.03	d24	0.48	-1	GGAAAAAGGAGAAGGGGAGAGAAACGGGGGAAA	-
lnc-ZNF8-2:1	648	681	33	-	0		0.12	-1	AAAAGAAAAAAAAAAAAAAGAAAAGAAAAGAAA	-
lnc-ZNF8-2:1	1463	1496	32	-	0.03	d31	0.091	-1	ACAAAAAAAAAAAAGAAAAAGAAAAAAGAAAAA	-
LINC02135:5	1701	1739	37	+	0.026	d1	0.16	-1	ATAAGAAGGAAAAGGAAAAAAAAAAAAAAAAAAGAAAA	-
lnc-BTG4-2:1	853	893	38	+	0.05	d10d36	0.45	-1	AAAGAGGGGACAGGAAGAGGAAGAGGAAGAGAGAAGCAAG	-
lnc-TNFRSF13B-1:1	1005	1052	45	+	0.043	d14d33	0.3	-1	AAAGGAAAAAAAGATAAAAGAGAAGAAAAAGAGCAAAAGGGAAGGGA	-
lnc-RAB15-1:1	223	260	36	-	0.027	d7	0.68	-1	GGGGAGGGAAGGGAGAGGGGAGGAGAGAGCAGAGGGG	-
lnc-NUP107-26:1	202	233	30	+	0.032	d7	0.29	-1	AAAAAGGTAAAAAAAAAAGAGAGAGAGAGAG	-
lnc-CALM2-2:4	241	281	38	+	0.05	d8d11	0.4	-1	AGAGAAGGTAACAGAGAAGGAAAGAGAGAGGAAGAAAGAG	-
lnc-CALM2-2:4	250	294	42	+	0.045	d2d31	0.41	-1	AACAGAGAAGGAAAGAGAGAGGAAGAAAGAGTGAGAGAGAGAGA	-
LINC01234:1	128	183	53	+	0.036	d3d47	0.45	-1	AAATGAAAGAGAGAGGGAGAGAAAGGAAGGAAGAGAAGGAGGGAGAATGGAAGGA	-
LINC01234:1	132	185	51	+	0.038	d43d51	0.49	-1	GAAAGAGAGAGGGAGAGAAAGGAAGGAAGAGAAGGAGGGAGAATGGAAGGATG	-
LINC01305:3	1603	1635	31	+	0.031	d27	0.094	-1	AAAAAAAAAAAAAAAAGAAAAAAAAGATGAAA	-
lnc-HPCAL1-2:1	524	570	45	+	0.022	d41	0.11	-1	AAAAAAAAAAAAAAAAAAAAAAAAAAAAGAGAAAAAAGAGATAGAA	-
lnc-HPCAL1-2:1	896	926	30	+	0		0.17	-1	AAAAAAAAGAAAAAGAAGAAAAAGAAGAAA	-
TMEM72-AS1:1	2228	2261	32	-	0.03	d1	0.58	-1	GGGGAGGGGAGGGGAGAAGAGAAAAGAAGGATG	-
LINC01801:13	635	665	29	-	0.033	d12	0.6	-1	GAGGAGGAGGAGGAGGATGAAAAGGAGGGG	-
CASC2:7	2798	2928	126	+	0.031	d4d11d30d34	0.42	-1	GAGGTGGGGGGTAGGAGAAAGAGAGGAAAGCAAGCAAGAAGAAAGAGAAAGAGAGAAGAAGAAAGGAAGAGGAAAGAAAGAGAGAAAGAGAAAGAGAAGGAAGGAAGGAGAAAGAGAAGGAAAGAAGGAG	-
PCED1B-AS1:1	130	171	39	+	0.049	d19d33	0.41	-1	AGAAGGGGAAAGGAGGAAGTGAGAAGAAAGAAACAGGGAAA	-
lnc-TMEM88B-1:1	0	93	89	+	0.043	d22d37d83d88	0.66	-1	GGGGAGGGGAGGGGAGGGGAGGCAAAGAGAGGGGAGGTGAGGGAAAGAGAGGAGAGGGGAGGGGAAGAGAGGGGAGGGAAGGGCAGGGCAGGG	-
lnc-TMEM88B-1:1	38	98	57	+	0.05	d45d50d55	0.62	-1	GAGGGAAAGAGAGGAGAGGGGAGGGGAAGAGAGGGGAGGGAAGGGCAGGGCAGGGCAGAG	-
LINC02401:11	508	548	38	+	0.05	d3d28	0.45	-1	AGGCAGAGAGGAAGAAAGGAAGAGAGGATAAAGGGAGGAA	-
LINC02401:11	512	552	38	+	0.05	d24d36	0.4	-1	AGAGAGGAAGAAAGGAAGAGAGGATAAAGGGAGGAATAAA	-
lnc-MYBBP1A-2:1	1011	1045	33	+	0.029	d5	0.24	-1	AAAAGTAAAAAAAAAAAAAAAGAGAGAGAGAGAG	-
lnc-MYBBP1A-2:1	1017	1048	30	+	0.032	d28	0.26	-1	AAAAAAAAAAAAAAAGAGAGAGAGAGAGCAG	-
lnc-FAM228B-1:1	975	1009	33	+	0.029	d25	0.56	-1	AGAGGGAAGGGAAGGAAGGGGAGAACAGAGAGGG	-
lnc-GRHL2-9:1	2958	2989	31	-	0		0.065	-1	AAAAAAAAAAAAAAAAGAAAAAGAAAAAAAA	-
lnc-TUB-1:1	254	294	38	+	0.05	d9d20	0.5	-1	GGGGAGGGGTGGGAAGAAAATAGAGGAAAGAGGAAGAAGA	-
lnc-HIST1H2AI-3:4	1316	1347	30	-	0.032	d1	0.16	-1	AAAAAAAAAAAAAAAAAGAGAGAAAAAGATG	-
lnc-HIST1H2AI-3:4	1656	1704	46	-	0.042	d7d18	0.29	-1	AAAAAAAAAAAGAGAGAGAGAGAGAGGAATGGAAGAAGAATAAAAAGA	-
lnc-HIST1H2AI-3:4	2040	2120	76	-	0.05	d15d24d47d55	0.38	-1	AAAAAAGAAGGAAAAAAAGAAAAATAGAGAAACAGAAAGAGAGGAAGGAAGGAAGCAAGGAAAGTAGGGAGGGAGGGAGG	-
LINC00954:3	2072	2106	33	+	0.029	d29	0.12	-1	AAAAAAAAAAAAAAAAAAAAAAAAAAAAGCAGGG	-
HIPK1-AS1:4	1173	1218	44	+	0.022	d30	0.11	-1	AAAAAAAAAAAAAAGAAAGAAAGAAAGAAATAAAAAAAAAAGAAA	-
lnc-DDX39A-1:1	1414	1449	34	+	0.029	d17	0.49	-1	GGAGAGAGAGAGGGAGACAGAGAGGAGAAAGAAGA	-
LINC01016:3	2044	2079	34	+	0.029	d19	0.43	-1	GGGAAGGAAGGAAGGAAAACAAAGGGGAAAGGAAA	-
lnc-P2RX7-1:1	1547	1578	30	-	0.032	d1	0.42	-1	AAGAGGAAGAGGAGGGGAGAAAAGAGAAACA	-
L3MBTL4-AS1:2	672	732	57	-	0.05	d36d45d56	0.37	-1	GGGCAAAAGAAGAATGAAGGAGATGGAGAAGGAGAAAGGAGAAGAAAAAAGAAGAAAAAG	-
L3MBTL4-AS1:2	665	728	60	-	0.048	d6d43d52	0.3	-1	AAAAGAAGAATGAAGGAGATGGAGAAGGAGAAAGGAGAAGAAAAAAGAAGAAAAAGTAAAAAA	-
L3MBTL4-AS1:2	658	708	48	-	0.04	d6d13	0.26	-1	GGAGAAGGAGAAAGGAGAAGAAAAAAGAAGAAAAAGTAAAAAATAAAAAA	-
lnc-JCAD-2:1	2186	2216	29	+	0.033	d4	0.57	-1	GAAGCAGGAGGAAGAGAGAGAAGGGGGAGG	-
lnc-JCAD-2:1	1889	1920	31	-	0		0.58	-1	AGGGGGGAGAGAGAGAGAGAGAGAGAGAGAG	-
LINC01224:13	1952	1992	40	-	0		0.17	-1	AAAAAAAAAAAAAAAAAAAGGAAAGAAAAGAAAAGAAGAG	-
LINC01224:13	2671	2704	32	-	0.03	d15	0.33	-1	AAAGAAAAAAAGGAAAACAAAAGGGGAAGGGGA	-
WDFY3-AS2:4	388	436	46	-	0.042	d9d30	0.54	-1	GAGGGAAGGGAAGGAAGTAAGGAAAGAGGAAGGAAAGGCAGGAGGGGG	-
lnc-MLXIP-1:1	734	775	39	+	0.049	d4d8	0.32	-1	AAAACAAACAGAGAGAGAGAGAGAGAGAGAGAGAAAAGAAA	-
lnc-MLXIP-1:1	743	777	33	+	0.029	d32	0.38	-1	AGAGAGAGAGAGAGAGAGAGAGAGAAAAGAAATA	-
lnc-RBBP6-1:5	105	147	42	+	0		0.048	-1	AAAAAAAAAAAAAAAAAAAAAAAAAAAAAAGAAAGAAAAAAA	-
lnc-ERV3-1-10:9	1893	1937	44	+	0		0.66	-1	GGGAAGGGGAGAGGAGGGGAGGGGAGGGGAGAAGGAAGGAAGGA	-
lnc-ERV3-1-10:9	1939	1994	54	+	0.018	d10	0.4	-1	GAAAGAAAGACAAAGAAGGAAGGGAGAGAGAGAGGGGGAAAGAAAGAAAGAAAAG	-
HDAC2-AS2:104	236	267	30	+	0.032	d23	0.39	-1	AAAAGGAAAAAAAAAGGAGGGGATAGGGAAG	-
lnc-ANXA2R-1:8	517	570	51	+	0.038	d23d43	0.36	-1	AAGGAAGAAGGAAGGAAAAAAGGCAGAAGAGGAAGAAAGGAAGCAAGAAAAGA	-
lnc-MFAP5-1:1	1148	1192	42	+	0.045	d36d40	0.14	-1	AAGAAGAAAAAAAAAAAAAAAAAAAAAAAAAGAAAGCAAGCAAG	-
lnc-CDH6-3:1	2129	2169	38	-	0.05	d30d38	0.47	-1	ATGAAAGGGCAAAGAGAGGGAAAGAGAGGGGAAGAGGAGA	-
lnc-CDH6-3:1	2111	2167	54	-	0.036	d17d48	0.48	-1	GAAAGGGCAAAGAGAGGGAAAGAGAGGGGAAGAGGAGACAGAGAGAGAGAGAGAGA	-
LINC01550:11	2325	2359	33	+	0.029	d5	0.088	-1	AAAAATAAAAAAAAAAAAAAAAAAGAAAAAAAGG	-
lnc-ZNF587-2:1	955	986	31	-	0		0.065	-1	AAAAAAAAAAAAAAAAAAAAAGAAAGAAAAA	-
GABPB1-AS1:15	791	828	36	-	0.027	d1	0.081	-1	AAAAAAAAAAAAAAAAAAAAAAAAGAAAGAAAGAATA	-
lnc-SRSF1-1:2	135	165	29	+	0.033	d24	0.5	-1	AAGGAGAAAAAAGGGAGAGGGGGATGGAGA	-
lnc-TBCC-1:1	758	798	38	+	0.05	d27d38	0.55	-1	AAAGAGGAAAGAAAGGGGAAAAGAAGGTGGGGGGGGGGTG	-
FGF13-AS1:2	813	849	35	+	0.028	d14	0.14	-1	AAAAAAAAGAAAAATAAGAAAAAAGAAAGAAAAGAA	-
LINC02418:9	1423	1467	42	-	0.045	d2d21	0.14	-1	AAAAAAAAAAGAAAAAAGAAAATAGAAAAAGAAAAAGAAAACGA	-
lnc-RPGRIP1-2:1	1201	1232	30	-	0.032	d27	0.39	-1	AAATAGAAAAGGGAGAGGAAAAAGGGAAGGA	-
MALINC1:75	2421	2455	33	+	0.029	d24	0.59	-1	GAGAAGGGGAGAGGAGAGGAGGGATGAAGAGAGG	-
LINC01562:1	767	807	40	+	0		0.17	-1	AAAAAAAAAAAAAAAGAAGAAGAAGAAGAAAGAAAAAAGA	-
lnc-GJA10-4:1	645	675	30	+	0		0.37	-1	AAAAGAAGAGGGGAGAAAAAAGGAGAAAAG	-
SOX2-OT:36	0	50	50	-	0		0.5	-1	AAAAGAGAGAGAGAGAGAGAGAGGGAGAGGGAGAGAGAGAAGAGAGAGAG	-
lnc-CTDSP2-1:2	1634	1666	31	-	0.031	d6	0.28	-1	AAAAAAAAAAAGAGAGAGAGAGAGACAGAAAG	-
lnc-RPP40-1:2	446	476	29	+	0.033	d11	0.5	-1	GAGAGAGGAAGCAAGAGAGAGAGGAGGAGA	-
lnc-RPP40-1:2	225	261	35	-	0.028	d17	0.5	-1	AGGGAGGAAGAAAAGGGGTGGGAAAGGAAGGAAAGA	-
lnc-TIMP3-2:1	0	214	211	+	0.014	d9d47d154	0.34	-1	GGAAGAAAACAAAGAAAGAAAAGAAAGAAAGAAAGAAAGAAAGAAAACAAAGAAAGGAAAGAAAGAAAAAAAAAGAAAGAAAGAAGGAAAGAAAGAAAGAGGGAGGGAGGGAGAGAGGGAGAGAGGGAAGGAAGGAAGGAGAGAGAGAGAGAGACAGAAAGAAAGAAAGAAAGAAAGAGAAAGAAAGAGAGAAAGAAAGAAAGAAAGAAAGAGA	-
lnc-SLC15A3-2:1	1848	1894	44	-	0.043	d2d21	0.41	-1	AAGGGGAAAAGGAGAAAGGAAGGGTAAAAGAAGAGAGGGAAAGTAA	-
POT1-AS1:8	1863	1929	63	-	0.045	d17d24d64	0.18	-1	GCAAAAAAAAAAAAAAAAAAAAAAAAAGAGAGAGAGAGAAACAAAAAACAAAGGAAAAGAAGAAAG	-
POT1-AS1:8	1844	1927	79	-	0.048	d9d18d36d43	0.2	-1	AAAAAAAAAAAAAAAAAAAAAAAAAGAGAGAGAGAGAAACAAAAAACAAAGGAAAAGAAGAAAGCAAAGGAAGCAAAGAAGGA	-
lnc-MRPS17-1:1	625	662	36	+	0.027	d3	0.22	-1	AAGCAAAAAAAAAGAAAGAAAGAAAGAAAGAAAAAGG	-
LINC00391:4	524	609	81	-	0.047	d37d61d69d75	0.33	-1	GAAAAGAAACGAAAATAGAAGAATAAAAGGAAGGGAAAGAAGAAAGATGGAAGGAAGGAAGGAGAGAGAAGGAAAGAAAGAAAAA	-
LINC00391:4	516	599	79	-	0.048	d7d45d69d77	0.35	-1	GAAAATAGAAGAATAAAAGGAAGGGAAAGAAGAAAGATGGAAGGAAGGAAGGAGAGAGAAGGAAAGAAAGAAAAATGGAGAAA	-
LINC00391:4	504	593	85	-	0.045	d11d19d57d81	0.38	-1	AGAAGAATAAAAGGAAGGGAAAGAAGAAAGATGGAAGGAAGGAAGGAGAGAGAAGGAAAGAAAGAAAAATGGAGAAACAGGGAGAGAGA	-
LINC00391:4	498	585	83	-	0.046	d5d17d25d63	0.4	-1	AAAAGGAAGGGAAAGAAGAAAGATGGAAGGAAGGAAGGAGAGAGAAGGAAAGAAAGAAAAATGGAGAAACAGGGAGAGAGACGGAGA	-
LINC00698:6	1867	1908	39	-	0.049	d11d15	0.49	-1	GGAAGGAAAGGGAAGAAAGAAGAAGTGGGTAGAAGGAGAGG	-
lnc-TSPYL6-1:1	4525	4555	29	+	0.033	d4	0.33	-1	AGGATGAAAAGAGAGAGAGAAAAAAAAGAG	-
lnc-JAM3-3:9	882	954	69	+	0.042	d24d30d67	0.36	-1	AAAGGGAAAGAGAAAGAGGAAAGATAAGAATGAGGGAGAAAGAGGAAGAGAGAAAGAAAAAGAGAAATAGAG	-
lnc-ASCC2-1:1	18	73	53	+	0.036	d5d50	0.53	-1	GGGGGTGGGGGGGAAGAGGGGGAAGAAGAAAAAAAAAAGAGGAGGGGAGGCAAAA	-
lnc-HIST1H2AI-1:3	368	446	77	-	0.013	d11	0.24	-1	AAAAAAAAAAAAAAGAAAAAAAAGAAAAGAAAAGAAAAGAAAAGAAAAGAAAAGAAAGAAAGAAAATGGGAGGGGGAG	-
LINC00886:5	56	99	42	+	0.023	d11	0.51	-1	GAAAGAGAGGGTGGGAGAGGAAAGGAAAGAGAAGGGGAAAGGA	-
ZNF528-AS1:9	147	203	54	+	0.036	d5d29	0.38	-1	GGAAGCAGAAAGAGAGAGAAGAGAGAGAGTAAAGAGAAAGAGAAAAGAAAGAGAAG	-
ZNF528-AS1:9	2709	2771	61	+	0.016	d4	0.37	-1	AAAGTGAAAGAAAAGAAAGAGAGAGAGAAAGGGAGGAAGGAAAGAGAGAAAGAGAAAGAAAG	-
ZNF528-AS1:9	3552	3595	41	-	0.047	d17d29	0.49	-1	GGAAGAGAAGGAATAGAGGGAAGAGCAGGAGAAGGAAGAAGGG	-
SOX2-OT:10	107	138	30	+	0.032	d22	0.42	-1	GAAGGAGGGAAGAAAGGAGAGACAGAGAAAA	-
LINC02418:13	400	444	42	-	0.045	d2d21	0.14	-1	AAAAAAAAAAGAAAAAAGAAAATAGAAAAAGAAAAAGAAAACGA	-
lnc-DCTD-65:31	29	62	32	-	0.03	d6	0.45	-1	AAAGAAAGAGGAAGAGGAAGGGGAGGTAGAGAA	-
VASH1-AS1:11	544	581	37	+	0		0.14	-1	AAAAAAAAAAAAAGAAAAGAAAAGAAAAGAAAGAAAA	-
lnc-KLRG2-1:1	3	37	33	+	0.029	d32	0.088	-1	AAAAAAAAAAAAAAGAAAAAGAAAAAAAGAAATA	-
lnc-VEZF1-1:1	909	952	41	+	0.047	d14d26	0.49	-1	GAAAGGGGAGAAAGTGAAAGGAGAGGTGGGAAGAAAGAGGAAG	-
lnc-GAS2L2-1:1	2003	2034	30	+	0.032	d17	0.032	-1	GAAAAAAAAAAAAAAAACAAAAAAAAAAAAA	-
LINC02397:24	5882	5913	30	+	0.032	d28	0.23	-1	AAAAAGGAGAGAGAGAAAAAAAGAAAAACAA	-
LINC00599:1	634	697	60	-	0.048	d6d10d29	0.49	-1	GAGGAAGGAAAGGAGGAAGGAAGGAAGGAAAGGTGAAAGAAAGGAAGAGGGGTGGGTAGAAGA	-
lnc-TEAD2-1:1	130	161	30	-	0.032	d6	0.23	-1	AAAAAAAAAAAAAAAAGAAAGAAATGGGGGA	-
SMC2-AS1:2	3295	3342	45	-	0.043	d35d44	0.3	-1	AACAGAAAAGATAGAAAAGAGAAAGGAAAGAAAGAAAGGGAGAAAAG	-
SMC2-AS1:2	3293	3339	44	-	0.043	d1d37	0.3	-1	AGAAAAGATAGAAAAGAGAAAGGAAAGAAAGAAAGGGAGAAAAGCA	-
LINC00656:2	544	575	30	-	0.032	d8	0.55	-1	AGGGGAAGGGAAGGGAGGGGGATGAGAAAAA	-
lnc-DCAF8-1:1	57	88	30	-	0.032	d15	0.58	-1	GGAAGGAGAGGGAGGCAGGAAGGAAGGAAGG	-
lnc-GNG2-1:2	1847	1890	41	+	0.047	d11d34	0.28	-1	AAGAAGAAGAATAGAAAAAAGGAAGAGGAAGAAACAAAAGGAA	-
lnc-GNG2-1:2	5277	5319	41	-	0.024	d35	0.45	-1	GAAAGACAGAGAGAGAGAGAGAGAGAGAGAGAGAGAGAGAGA	-
LINC01224:7	1329	1369	40	-	0		0.17	-1	AAAAAAAAAAAAAAAAAAAGGAAAGAAAAGAAAAGAAGAG	-
LINC01224:7	2048	2081	32	-	0.03	d15	0.33	-1	AAAGAAAAAAAGGAAAACAAAAGGGGAAGGGGA	-
MEF2C-AS1:5	59	101	40	-	0.048	d3d9	0.67	-1	GGGAGAAAAGGGGGGGGGGAAGGGGGGGGAAGCAGAGACGGG	-
LINC00683:4	258	299	39	+	0.049	d6d28	0.63	-1	GGGGGGCGGGGAGGGAGAGGAAGAGGGATGAAAAGGGAAGG	-
lnc-RUNDC3B-1:1	5868	5908	38	+	0.05	d36d38	0.45	-1	GAGAAAGAGAGAGAGAGAGGGAGAGAGAGGAAAGAATATG	-
lnc-C17orf58-4:1	1891	1923	31	+	0.031	d26	0	-1	AAAAAAAAAAAAAAAAAAAAAAAAAACAAAAA	-
lnc-KANSL1-2:1	2723	2756	32	+	0.03	d31	0.061	-1	AAAAAAAAAAAAAAAAAAAAAAAAAAAGAGACA	-
OSER1-DT:29	916	955	38	-	0.026	d32	0.23	-1	AAGAGATAGGAAAAGAAAAAAAAGGGAAAAAGAAAAAAA	-
lnc-GLTP-1:1	227	258	30	-	0.032	d20	0.61	-1	GGGGGAGAGGTGGGAAGGAAAAGGGGAAGAG	-
lnc-ARL5B-1:1	322	353	30	-	0.032	d8	0.13	-1	AAAAAAAAAAAAAAAAAAAGAGCAGAGAAAA	-
lnc-STARD9-1:1	1565	1599	33	+	0.029	d29	0.47	-1	AGGAAGAGGAGAAGAGAGGGAGAGAAAAGTGGAA	-
lnc-NLRP2B-1:1	740	771	30	+	0.032	d27	0.48	-1	AGGAAAGGGAGGGGAGAGGGAAGAAAGTAAA	-
lnc-ZNF286A-2:1	1627	1657	29	+	0.033	d25	0.47	-1	AGGAAGAAGGGAAGAGGAGAAAGAGCAGAG	-
lnc-AK4-1:1	1199	1241	41	+	0.024	d6	0.095	-1	AAAAAATAAAAAAAAAAAAAAAAAAAGAAAGAAAAAAAAAGG	-
lnc-ZNF280D-3:4	1412	1444	31	-	0.031	d5	0.22	-1	AAAAAAGAAAAAAAGAAAAAGAAAAACGGGGA	-
LINC00461:7	15	61	44	+	0.043	d1d4	0.46	-1	GTGACAGAGAGAGAGAGAGAGAGAGAGAGAGAGAGAGAGAGAGAAA	-
LINC00461:7	17	65	46	+	0.042	d2d44	0.46	-1	GACAGAGAGAGAGAGAGAGAGAGAGAGAGAGAGAGAGAGAGAAACGAG	-
lnc-ANKRD9-1:1	1379	1411	31	+	0.031	d30	0.12	-1	AAAAAAAAAGAAAAGAAAAGAAAAAGAAAACA	-
lnc-NCOA3-3:1	245	277	31	+	0.031	d23	0.44	-1	AGGAGAGAGAAGGGGAAAGAGGGCAAAAGAAA	-
lnc-PGPEP1L-26:1	125	160	35	+	0		0.37	-1	AGAAAGAAAAAAAAGAGAGAGAGAGAGAGAGAGAG	-
lnc-PGPEP1L-26:1	2110	2140	29	+	0.033	d23	0.067	-1	AAAAAAAAAAAAAAAAAAAAAGATAGAAAA	-
lnc-PGPEP1L-26:1	3103	3133	29	+	0.033	d10	0.47	-1	AGGAGAAGGATGGGGGAGGAAAAGAGAAAA	-
LINC01102:9	995	1040	43	+	0.044	d18d37	0.4	-1	GGAAAAGAAAAAAAAAAGCGGGGGGAGAGGAGAGAAACAGAGAAG	-
SOX2-OT:6	165	196	30	+	0.032	d22	0.42	-1	GAAGGAGGGAAGAAAGGAGAGACAGAGAAAA	-
lnc-BRD1-2:1	3406	3457	49	+	0.039	d38d49	0.49	-1	AGGAAGGAGAAAGGAAGAAAAAGGAGAAGAAAGGGAAGTGGAGGGGAGGTG	-
lnc-C12orf74-3:28	1843	1910	65	-	0.03	d1d44	0.52	-1	AAAAGAAGAAGGAGGAGGAGGATGAGGAGGAGGAGGAGGAGGAAGAAGGGGAGGAGAGGAAGAAATG	-
PCED1B-AS1:6	227	268	39	+	0.049	d19d33	0.41	-1	AGAAGGGGAAAGGAGGAAGTGAGAAGAAAGAAACAGGGAAA	-
lnc-MIB2-1:4	1554	1588	33	+	0.029	d32	0.088	-1	AAAAAAAAAAAAAGAAAAGAAAAAAGAAAAAACA	-
lnc-MMP28-4:2	475	512	37	-	0		0.16	-1	AAAAAAAAAAAAAAAAAAAAAAAAAGAGAGAGAGAGA	-
lnc-HOGA1-1:1	2091	2129	37	+	0.026	d17	0.24	-1	AAAAAAAAAAAAAAAAACGGAAGAAGAAGAAGAGGGAA	-
LINC00476:8	1077	1117	40	+	0		0.15	-1	AAAAAGAAAAAAAAAAGAAAAAGAAAAAGGAAAGAAAAAA	-
MEF2C-AS1:9	0	35	34	-	0.029	d2	0.69	-1	GGGAGAAAAGGGGGGGGGGAAGGGGGGGGAAGCAG	-
lnc-SPTBN5-2:1	428	458	29	-	0.033	d1	0.067	-1	AAAAAAAAAAAAAAAAAAAAAAAAAAAGCG	-
GMDS-DT:129	1134	1188	52	-	0.037	d38d51	0.39	-1	AATGGGAGGGAAAGGCAAGAGGGAAGAAAAAGAGGGAGAGAAGAAAAAGAAAAA	-
GMDS-DT:129	1117	1185	65	-	0.044	d11d16d55	0.34	-1	GGGAGGGAAAGGCAAGAGGGAAGAAAAAGAGGGAGAGAAGAAAAAGAAAAATAAAACAAAGAAGAAAA	-
MEF2C-AS1:1	0	40	39	+	0.025	d37	0.57	-1	GAGGAAGAGAAGGAGGAGGAGGAGGAGGAGGAGAAAGTGG	-
lnc-PRKN-4:2	2255	2318	61	+	0.032	d1d61	0.16	-1	ATAAAAAAAAAAAAAAGAAAGAAAGAAAGAAAGAAAGAAAGAAAAGAAAAAGAAAAAAAGATA	-
lnc-PRKN-4:2	3220	3260	38	-	0.05	d5d30	0.35	-1	GGAGAAAGATAAAAAGAAGGGAAAGAAAAGAGAACGGGAA	-
lnc-GPR180-2:1	1893	1926	32	+	0.03	d30	0.03	-1	GAAAAAAAAAAAAAAAAAAAAAAAAAAAAACAA	-
RUNX2-AS1:23	2018	2053	34	+	0.029	d12	0.46	-1	GAGGGGGGAAAATAGAGAAAGAAGAGAGAGAGAGA	-
lnc-AEBP2-1:1	1310	1340	29	+	0.033	d2	0.37	-1	AGTGAGAGAGAGGAAAAAAAGAGAAGAAAG	-
lnc-AEBP2-1:1	1313	1343	29	+	0.033	d27	0.33	-1	GAGAGAGAGGAAAAAAAGAGAAGAAAGCAA	-
lnc-PRKD1-1:4	108	146	37	+	0.026	d2	0.18	-1	AACAAAAAGAAAAGAAAAGAAAAGAAAAGAAAAAGAAG	-
lnc-IGF2BP3-1:1	489	543	52	-	0.037	d3d7	0.3	-1	AAAAAAAAAAAAAAGAAAGAAAGAAAGAAAAAGGAAGGAAGGAAGGTAGGTAGG	-
PCED1B-AS1:8	42	83	39	+	0.049	d19d33	0.41	-1	AGAAGGGGAAAGGAGGAAGTGAGAAGAAAGAAACAGGGAAA	-
PTPRD-AS1:3	43	86	41	-	0.047	d17d40	0.56	-1	AGCAGGAAGGAGGAAAGAGGAGAGGCGGAGGGAGGAGAGGAGA	-
PTPRD-AS1:3	41	83	40	-	0.048	d1d19	0.57	-1	AGGAAGGAGGAAAGAGGAGAGGCGGAGGGAGGAGAGGAGACG	-
lnc-CCT7-1:1	901	949	46	-	0.042	d2d31	0.5	-1	AAAAGGAGAAGGGAAACAGAAAGGGGAAGGAGGAGGGAAGGAAGGTGG	-
lnc-STYXL1-1:1	1484	1565	77	-	0.049	d2d72d75d78	0.25	-1	AACAACAACAAAAAAAAAAAAAAGAGAGAGAGAGAAAGAAAGAAGAGAGAGAGAAAGAAAGAAAAGAAAAAGAAGAAGTAG	-
LINC00473:6	291	322	30	-	0.032	d4	0.29	-1	GAGAGAAAGAAAAAGAAAAAAAAAGGCAAGG	-
lnc-LRRFIP2-1:1	666	710	42	+	0.045	d23d36	0.3	-1	GGAAAAGAAAAAGGAAAAGAGAATAAAGAAAGGGGGCAAAAAAA	-
LINC00461:6	17	63	44	+	0.043	d1d4	0.46	-1	GTGACAGAGAGAGAGAGAGAGAGAGAGAGAGAGAGAGAGAGAGAAA	-
LINC00461:6	19	67	46	+	0.042	d2d44	0.46	-1	GACAGAGAGAGAGAGAGAGAGAGAGAGAGAGAGAGAGAGAGAAACGAG	-
lnc-PTS-1:3	1236	1363	124	-	0.024	d5d44d121	0.47	-1	AGAAACAAAAGAAAAAGGAAGGAAGGAAGGAAGGAAGGAAGGAAGGAAGGAAGGAAGGAAAGAAGGAAGGAAGGAAGGAGGGCAAGAAGGGGAAGGGGAAGAGAAGGGAGGGAGGGAGGGATGAAAA	-
lnc-KCNG3-2:1	3563	3597	33	+	0.029	d31	0.088	-1	AAAAAAAAAAAAAAAAAGAAAAGAAAAGAAATAA	-
NR2F1-AS1:13	1760	1791	30	-	0.032	d22	0.39	-1	AAGAGGAGCAGAGGAGGAAAGAAAAGAGAAA	-
lnc-RAB11FIP4-4:1	590	623	32	+	0.03	d31	0.091	-1	AAAAAAAAAAAAAAAAAAAAAGGAAAGAAAATA	-
lnc-RAB11FIP4-4:1	2785	2817	32	+	0		0.062	-1	AAAGAAAAAAAAAAAAAAAAAAAAAAAAAAAG	-
ZNF528-AS1:3	172	228	54	+	0.036	d5d29	0.38	-1	GGAAGCAGAAAGAGAGAGAAGAGAGAGAGTAAAGAGAAAGAGAAAAGAAAGAGAAG	-
lnc-FAM168B-1:1	1634	1667	32	+	0.03	d20	0.7	-1	GAGGAGGAGAAGGGAGGAGGTGGGGGAGGAGGG	-
lnc-SEMA4B-2:1	2521	2555	33	+	0.029	d31	0.18	-1	AAAAAAAAAAAAAAAAAGAAGAGAAAAGAAATGG	-
LINC01915:6	149	179	29	+	0.033	d11	0.33	-1	AGAGGGAAAAACAAAGAGAGAAAAGGAGAA	-
POT1-AS1:6	1181	1247	63	-	0.045	d17d24d64	0.18	-1	GCAAAAAAAAAAAAAAAAAAAAAAAAAGAGAGAGAGAGAAACAAAAAACAAAGGAAAAGAAGAAAG	-
POT1-AS1:6	1162	1245	79	-	0.048	d9d18d36d43	0.2	-1	AAAAAAAAAAAAAAAAAAAAAAAAAGAGAGAGAGAGAAACAAAAAACAAAGGAAAAGAAGAAAGCAAAGGAAGCAAAGAAGGA	-
lnc-CPN2-4:3	2083	2113	29	-	0.033	d27	0.3	-1	GGCGAGAGAGAAAAAGAAAAGAAAAGAAAA	-
lnc-CPN2-4:3	2080	2110	29	-	0.033	d2	0.3	-1	GAGAGAGAAAAAGAAAAGAAAAGAAAATGG	-
OSER1-DT:34	835	874	38	-	0.026	d32	0.23	-1	AAGAGATAGGAAAAGAAAAAAAAGGGAAAAAGAAAAAAA	-
lnc-CPNE8-1:1	54	92	37	+	0.026	d24	0.13	-1	AAAAAAAAAAAAAAAAAAGAAAGACAGAAAGAAAGAAA	-
lnc-ZNF527-1:9	1199	1236	36	+	0.027	d24	0.32	-1	AAAAAAAGAAAAAAAGAGAAAGGGTGGAAAAGAGGGA	-
lnc-ZNF527-1:9	1468	1503	34	-	0.029	d14	0.51	-1	GAGAGGGAGAAGGGGAAAGACAGAAAGGGAGGAAG	-
lnc-VSX1-1:4	2165	2200	34	+	0.029	d13	0.46	-1	GGGGAAAGAGAAATGAGAGAGAGAGAGAGAGAGAA	-
OSER1-DT:27	794	833	38	-	0.026	d32	0.23	-1	AAGAGATAGGAAAAGAAAAAAAAGGGAAAAAGAAAAAAA	-
EPHA5-AS1:4	0	31	30	-	0.032	d6	0.68	-1	GGGAAGAGGAGGAGGGAAGGAGGGTGGGAGG	-
lnc-CA7-4:1	706	748	40	+	0.048	d11d26	0.43	-1	GGGGAGAAAAATAAAAGGAAAGGGGATGGAAAAGGGAAAGAG	-
LINC00479:4	489	532	42	-	0.023	d40	0.6	-1	AATAGAAGAGGAGAGGGGAGGGAAGGAGGGAAGGGGGAAGGGG	-
lnc-PCBP1-2:1	1574	1622	46	+	0.042	d37d45	0.12	-1	AAAAAAAAAAAAAAAAAAAAAAGAAAAAGAAAAAGAGTGAAAAGACAA	-
NR2F2-AS1:5	886	932	44	-	0.043	d21d35	0.15	-1	AGAAAAAAAATAGAAAAGAAGAAATAGAAGAAAAAAAAAAGAAAAA	-
NR2F2-AS1:5	880	921	39	-	0.049	d5d27	0.15	-1	AGAAAAGAAGAAATAGAAGAAAAAAAAAAGAAAAACAAAAA	-
lnc-GYPE-1:1	1019	1052	33	+	0		0.18	-1	AAAAAAAGAAAAAGAAAAAAGAAAAGAAAGAAG	-
lnc-ZNF136-1:4	169	199	29	+	0.033	d27	0.47	-1	AAAGAGGAGAGAGAAAGGGAGGAAAGGCAG	-
lnc-LRRC42-1:1	1911	1946	34	+	0.029	d25	0.46	-1	AGGAGAGGAGAGAGAAGGGGAGGGACAGAAAAAAA	-
lnc-FTO-1:1	1305	1340	34	+	0.029	d32	0.26	-1	AAGAAGGAGAAGAAAAAAAGAGGAGAAAAAAATAA	-
lnc-KLLN-1:1	1116	1158	40	+	0.048	d3d28	0.095	-1	AAGCAAAAAAAAAAAAAAAAAAAAAAAACAAAAAAAGGGAAA	-
lnc-KLLN-1:1	1120	1162	40	+	0.048	d24d38	0.071	-1	AAAAAAAAAAAAAAAAAAAAAAAACAAAAAAAGGGAAATAAA	-
lnc-KLLN-1:1	1010	1050	38	-	0.05	d1d38	0.15	-1	GCAAAAAAAAAGAAAAGAAAAAGAAAAGAAAAGAAAAACA	-
lnc-KLLN-1:1	1008	1048	38	-	0.05	d1d3	0.12	-1	AAAAAAAAAGAAAAGAAAAAGAAAAGAAAAGAAAAACACA	-
lnc-MAP1LC3B2-28:14	240	273	32	-	0.03	d1	0.7	-1	GGGGGGAGAAGGAGGAGGAGGAGGGGAGGAGCG	-
lnc-PROC-1:1	823	866	42	-	0.023	d1	0.12	-1	AAAAAAAAAAAAAAAAAAAAAGAAAGAAAGAAAGAAAGAAACA	-
lnc-C1QL4-3:2	431	501	67	+	0.043	d3d27d64	0.59	-1	GAATGGGAGAGAGAGGGAAGGGGGAAATGGAGGGGGAAGAGAGGAGGGGAGAGGAGAAGGGAAATGGAGG	-
lnc-C1QL4-3:2	435	538	98	+	0.049	d23d60d66d73d76	0.6	-1	GGGAGAGAGAGGGAAGGGGGAAATGGAGGGGGAAGAGAGGAGGGGAGAGGAGAAGGGAAATGGAGGTGAGGGGTGGTGGAAAGAGGGGAGGAGGGAGGAAGAA	-
lnc-C1QL4-3:2	512	548	35	+	0.028	d26	0.5	-1	GGAAAGAGGGGAGGAGGGAGGAAGAATAGAGGAAAA	-
lnc-C1QL4-3:2	2218	2255	36	+	0.027	d34	0.24	-1	AAAAAAAAGAAAGAAAGAAAGAAAGAAAGAAGAACGG	-
LINC00987:1	138	170	31	-	0.031	d14	0.53	-1	GAAGAAGAGGAAGAAGGTGGGGAGGAAGAAGG	-
LINC00987:1	1845	1927	78	-	0.049	d8d33d53d70	0.41	-1	GAAAGAAAGAACAAAAGGAAGGAAAGAATGAAAGAAAAGAGGAAGAAATAAAGGGAGGGAGGGAAGGAGGGAGTAAGGGAGG	-
LINC00987:1	1830	1915	81	-	0.047	d14d23d48d68	0.41	-1	AAAAGGAAGGAAAGAATGAAAGAAAAGAGGAAGAAATAAAGGGAGGGAGGGAAGGAGGGAGTAAGGGAGGTAGGGAGAAAAAAAA	-
LINC00987:1	1929	1962	32	-	0.03	d29	0.52	-1	AAATAAAGGAAAGGGAAGGGGAGGGGAGGGAGA	-
lnc-OR8D4-1:1	747	779	31	-	0.031	d4	0.25	-1	GAAGAGGAGGGGAAAAAAAAAAAAAAACAAAA	-
lnc-CDRT15-1:1	1815	1856	39	-	0.049	d29d39	0.17	-1	ATGAAGAGAAGCAAAAAAAAAAAAAAAAAAAAAAAAAGGAG	-
lnc-CDRT15-1:1	1813	1854	39	-	0.049	d1d31	0.17	-1	GAAGAGAAGCAAAAAAAAAAAAAAAAAAAAAAAAAGGAGTA	-
lnc-ANXA2R-1:22	1975	2028	51	+	0.038	d23d43	0.36	-1	AAGGAAGAAGGAAGGAAAAAAGGCAGAAGAGGAAGAAAGGAAGCAAGAAAAGA	-
lnc-C1QTNF9-3:1	94	128	33	-	0.029	d2	0.059	-1	AAAAAAAAAAAAAAAAAAAAAAAAAAGAAAGCAA	-
LINC02401:13	476	516	38	+	0.05	d3d28	0.45	-1	AGGCAGAGAGGAAGAAAGGAAGAGAGGATAAAGGGAGGAA	-
LINC02401:13	480	520	38	+	0.05	d24d36	0.4	-1	AGAGAGGAAGAAAGGAAGAGAGGATAAAGGGAGGAATAAA	-
lnc-SPPL2A-1:1	1238	1273	34	+	0.029	d21	0.11	-1	AAAAAAAAAAAAAAAAAGAAACAGAAAAGAAAAGA	-
lnc-SPPL2A-1:1	1770	1800	29	-	0.033	d17	0.33	-1	AAAAAGGAGAAATAGGAAAGAAGAAAGGGA	-
ZNRF3-AS1:1	1592	1623	30	+	0.032	d26	0.19	-1	AAAAAAAAAAAAGAAAGAAAGAGAAATGGAA	-
SOX2-OT:35	1	53	52	-	0		0.52	-1	AAAAGAGAGAGAGAGAGAGAGAGGGAGAGGGAGAGAGAGAAGAGAGAGAGGG	-
lnc-PRKD1-1:5	11	49	37	+	0.026	d2	0.18	-1	AACAAAAAGAAAAGAAAAGAAAAGAAAAGAAAAAGAAG	-
lnc-CDK18-1:1	33	68	34	-	0.029	d32	0.54	-1	GGTGAGGGGGAGAGAGAGAGAAAGAGAGAGAGAGA	-
lnc-CDK18-1:1	22	65	41	-	0.047	d8d10	0.47	-1	GAGGGGGAGAGAGAGAGAAAGAGAGAGAGAGACACAAAGGAAG	-
lnc-ABT1-2:1	895	925	29	+	0.033	d26	0.067	-1	AAAAAGGAAAAAAAAAAAAAAAAAAACAAA	-
LINC01512:3	313	346	32	-	0.03	d16	0.36	-1	GAGAGAGAGAGAAAGACGAAGAAAGAGAGAAAA	-
lnc-SLC39A11-1:1	1158	1188	29	+	0.033	d18	0.43	-1	GAGGGGAGAAGAAGAGGATGGAGAAAAAAA	-
lnc-KBTBD6-1:1	1256	1287	30	+	0.032	d23	0.42	-1	GGGGGGAAAAAAAAGAGAAAAAGTGAGAGAG	-
SOX2-OT:2	111	164	51	+	0.038	d1d27	0.26	-1	GCGAAAAAGAAAAGAAGAAAAGAAAAGTAAAGAAAAGAAAAAAGGAAAAAGGG	-
SOX2-OT:2	113	168	53	+	0.036	d25d51	0.25	-1	GAAAAAGAAAAGAAGAAAAGAAAAGTAAAGAAAAGAAAAAAGGAAAAAGGGCAAG	-
lnc-SESN3-1:1	590	620	29	+	0.033	d28	0.17	-1	AAAAAAGAAAAGGAAAAGAAAAGAAAAACA	-
lnc-GNG2-1:5	578	620	41	-	0.024	d35	0.45	-1	GAAAGACAGAGAGAGAGAGAGAGAGAGAGAGAGAGAGAGAGA	-
lnc-CALHM3-2:1	4019	4050	30	-	0.032	d29	0.32	-1	GTGGGGAGAAAAAGAAAAGAAAAGAAAAGAA	-
lnc-CALHM3-2:1	4012	4048	35	-	0.028	d6	0.33	-1	GGGGAGAAAAAGAAAAGAAAAGAAAAGAATGGAAAG	-
lnc-NOD1-1:1	2825	2864	38	-	0.026	d4	0.31	-1	AAAAAAAAAAAAAAAAGAAGGGGGAGAAAGAGAGCAAGG	-
lnc-ERI1-32:7	832	864	31	-	0.031	d16	0.19	-1	AAAAAAAAAAAAGAACAGGAAAGAAAGGAAAA	-
SATB2-AS1:7	451	492	39	-	0.049	d21d34	0.59	-1	AGGGAGTGAAGGAAGGGGGTAAAGGGGAGAGGAGGAAGGGA	-
LINC00485:1	1897	1927	29	-	0.033	d1	0.2	-1	GAAGAAAGAAAGAAAAGAAAAAAAAAAGTA	-
SOX2-OT:26	73	162	89	+	0		0.15	-1	AAAAAAAAAAAAAAAAAAAAAAAAAAGAAAGAAAAGAAAGAAAGAAAAGAAAGAAAGAAAGAAAAAAAAAGAAAAGAAAAAAAAGAGAA	-
lnc-SLC35C1-83:12	1475	1507	31	+	0.031	d1	0.062	-1	GTAAAAAAAAAAAAAAAAAAAAAAAAAAAAAG	-
lnc-SLC35C1-83:12	1477	1513	35	+	0.028	d30	0.083	-1	AAAAAAAAAAAAAAAAAAAAAAAAAAAAAGCAAGGA	-
LINC02248:8	995	1025	29	-	0.033	d22	0.27	-1	GGAAGAACAGAGAAAAAGAGAAGAAAAAAA	-
lnc-DYSF-1:1	932	965	33	+	0		0.39	-1	AAGGGAAGAAGGAAAGAGAAGAGAAGAGAAAAG	-
LINC01539:5	1065	1105	39	+	0.025	d32	0.33	-1	AAAAGAAGAAAAGGAGAAAAGAGAGGAGAAAGCAGAAAGA	-
lnc-CXorf51B-1:1	1180	1252	69	+	0.042	d1d22d70	0.42	-1	GTAGAAGAGAAAGAGAGGAGAGTGGAAGAAAAAAGAGAGGGAGAGGAGAAAGAAAGAGAGGAGAGAGAAACA	-
lnc-CXorf51B-1:1	1182	1256	71	+	0.041	d20d68d70	0.43	-1	AGAAGAGAAAGAGAGGAGAGTGGAAGAAAAAAGAGAGGGAGAGGAGAAAGAAAGAGAGGAGAGAGAAACATGGG	-
lnc-FBXL14-2:1	620	651	30	-	0.032	d3	0.097	-1	AAAAAAAAAAAAAAAAAAAAAAGGAAACAGA	-
lnc-FBXL14-2:1	1090	1120	29	-	0.033	d28	0.067	-1	ACAAAAAAAAAAAAAAAAAAAAAAAAAAGG	-
LINC01105:4	709	740	30	-	0.032	d8	0.55	-1	AAGAGAGGGAAGGAGGAGGAGATGAGAAGGG	-
lnc-SV2B-1:3	477	523	44	+	0.043	d5d7	0.5	-1	AAGGATGTGAGAAGAAGAAAGGAGGGGGGAGAGGAGGAGAAAAGGA	-
lnc-SV2B-1:3	483	525	40	+	0.048	d1d40	0.52	-1	GTGAGAAGAAGAAAGGAGGGGGGAGAGGAGGAGAAAAGGACG	-
lnc-SV2B-1:3	485	527	40	+	0.048	d38d40	0.52	-1	GAGAAGAAGAAAGGAGGGGGGAGAGGAGGAGAAAAGGACGTG	-
lnc-LRP5L-2:9	1525	1558	32	-	0.03	d8	0.45	-1	AAGAAAAAGGGAAAGAAGAGGGGGTGGAGAAAG	-
lnc-MRPS30-2:1	238	269	30	-	0.032	d28	0.26	-1	AGTGAAAAAAAAAAAAAGAGAGAGAGAGAAA	-
lnc-MRPS30-2:1	236	266	29	-	0.033	d1	0.27	-1	GAAAAAAAAAAAAAGAGAGAGAGAGAAATG	-
lnc-SIPA1L2-2:1	756	896	133	-	0.05	d111d114d119d123d127d132d136	0.39	-1	AAACAAACAAAACAAGCAGATAAAACAACAGAGAGAGAAAGAAAGAGAAAAGGGAGGGAGGGAGGGAGGGAAGAAGGAAGGAAGGAAGGAAGAAAGGAAAGAAGGAAGAAAGGAAGAAGGAAGGAAGGAAGGAAGAAGAG	-
lnc-PAH-3:3	373	405	32	+	0		0.5	-1	GAGAGGAAGAGGAAGAGAGAGGAAGAGAAGGA	-
lnc-TNP1-3:1	178	211	32	+	0.03	d9	0.48	-1	AAAGGAGAGCAAGGAGAAGGAAGAGGAAGAGGG	-
C5orf66-AS2:2	1	37	35	+	0.028	d24	0.64	-1	GGAGGAGGGGAGAGGAGAGGAAAGTGGGAGGAGAGG	-
C5orf66-AS2:2	1861	1904	41	+	0.047	d6d38	0.51	-1	AGAGGACGAGAGAGAGAGAGAGAGAGAGAGAGAAGGGGCAGGA	-
C5orf66-AS2:2	1868	1912	42	+	0.045	d31d36	0.5	-1	GAGAGAGAGAGAGAGAGAGAGAGAGAAGGGGCAGGACAGAAGAG	-
lnc-ARL4D-1:1	939	970	30	+	0.032	d28	0.19	-1	AAAAAAGAAAAAGAAAAAGAAAAAAAAGTGG	-
LINC01363:5	6	41	35	+	0		0.029	-1	AAAAAAAAAAAAAAAAAAAAAAAAAAAAAAAAAGA	-
lnc-PTPRU-11:1	689	764	72	+	0.04	d2d5d7	0.45	-1	GACAATATGAAGGAAGGAAGGAAGGAAGGAAGGAAGGAAGGAAGGAAGGAAGGAAGGAAGGAAGGAAGGAAAGAG	-
lnc-PTPRU-11:1	692	767	72	+	0.04	d2d4d72	0.44	-1	AATATGAAGGAAGGAAGGAAGGAAGGAAGGAAGGAAGGAAGGAAGGAAGGAAGGAAGGAAGGAAGGAAAGAGCAA	-
lnc-MBIP-1:1	677	713	36	-	0		0.22	-1	GAAAAAAAAAAGAAAAGAAAAAAAGGAAAGAAGGAA	-
lnc-SPRY4-1:1	363	399	36	-	0		0.19	-1	AAGAAAAAAAAAAGAAAAGAAAAAGGAAAAAAAAGG	-
lnc-CDYL2-5:1	64	107	42	+	0.023	d39	0.21	-1	AAGAAGAAGAAGAAGAAGAAGAAAAAAAAAAAAGGAAAACAAA	-
lnc-CHRNB4-1:4	0	35	34	+	0.029	d23	0.23	-1	AAAAAAGAAAAGAAAAAAGAAAGCGAGAAAGGAAA	-
lnc-XKR9-1:11	918	948	29	+	0.033	d27	0.2	-1	AAAGAAAAGAAAAGAAAAGAAAAGAAACAG	-
lnc-ING1-1:2	1415	1459	42	-	0.045	d3d9	0.55	-1	GAGAGGAGAGGAGAGGAGAGGAGGAGAGGAGAGGTAGAAGTAGA	-
lnc-DIAPH3-3:1	498	539	40	+	0.024	d31	0.2	-1	AAAAAAGAAAAAAAGGGAAGAAAAAAAAAGACGGAAAAAAA	-
lnc-FOXD4L6-6:1	2022	2052	29	-	0.033	d11	0.63	-1	AGAGAGGGGGAGAGAAGGTAGGGGAGGAGG	-
LINC01397:1	1429	1472	41	+	0.047	d25d36	0.58	-1	GGGGGAAAGGAGAGGAGGAAGGAAGTGAGGAAGGGACGGAAGG	-
lnc-ETV1-2:1	138	169	30	+	0.032	d18	0.35	-1	AAGAAAGAAAAGAGAAGGCAAAAGGAAGAGG	-
lnc-WDR3-2:1	523	562	39	+	0		0.21	-1	AAAAGGAAAAAAAAAAAAGAAAAGGAAAGAAGAAAAGAA	-
LINC01230:13	875	906	30	+	0.032	d15	0.65	-1	AAAGGGAGAGGGAGGCAGAGGGGGAAGGGGG	-
LINC01487:1	37	101	61	-	0.047	d36d56d60	0.52	-1	AGGCAGGTGGAGGAGGAAAGGAAGAAACGAAGGAGGAAGAAGAGGAGAAGGAGGAGGAGGAGGA	-
lnc-OARD1-1:4	372	426	52	-	0.037	d33d43	0.2	-1	AGAGAAGAAATGAAGAAGGGCAAAAAAAAAAAAAAAAAGAAAAAAAGAAAAAGA	-
lnc-OARD1-1:4	367	415	46	-	0.042	d4d38	0.25	-1	GAAGAAGGGCAAAAAAAAAAAAAAAAAGAAAAAAAGAAAAAGATGGGG	-
lnc-OARD1-1:4	365	405	38	-	0.05	d1d6	0.2	-1	AAAAAAAAAAAAAAAAAGAAAAAAAGAAAAAGATGGGGTG	-
lnc-AGTPBP1-3:1	612	647	35	+	0		0.14	-1	AAAAAAAAAAAAAAAAAAAAGAGAGAGAAAAAAAG	-
lnc-ZCWPW2-1:1	46	76	29	+	0.033	d14	0.33	-1	GAAGGAAGAAGAGGTAGAGAAAAAAGAAAA	-
lnc-CIR1-1:1	189	233	42	+	0.045	d2d19	0.39	-1	GACAGAGAAAGAGAAGGAACAGAGGAGAAGAGAAAGAGAAGGAA	-
lnc-CIR1-1:1	192	256	61	+	0.047	d16d41d56	0.41	-1	AGAGAAAGAGAAGGAACAGAGGAGAAGAGAAAGAGAAGGAACAGAGGAGAAGAGAACGAGAAGG	-
lnc-C22orf42-1:1	459	489	29	+	0.033	d12	0.4	-1	GGAAGAAAGAAACAGAGGGAGAAAAGAGAG	-
lnc-ECI2-2:1	1834	1891	55	-	0.035	d16d55	0.44	-1	ATAGAAAGGAGGGAGGAAGAGAGAAAGGAGAGAGAGGGAACAAGAGAGAGAGAAGAA	-
LINC01923:9	0	34	33	+	0.029	d25	0.56	-1	GGGAGGAGAAAGGGAGGAAAGGGAGTAGAGAAGG	-
lnc-KCNK10-1:1	1059	1100	39	+	0.049	d17d20	0.54	-1	GGGAAGGAAAGGAGGAATGGCAGGAGGGAGGGAAGGGAAAA	-
lnc-BCOR-2:1	727	778	51	+	0		0.45	-1	AGGGAAGGAAGAAGAGAGAGAGAAAGAGAAGAGAAGAGAGAGAGAGAGAGA	-
lnc-PRPS1-1:1	791	881	88	+	0.022	d1d35	0.44	-1	ACAAAGAAAGGAAGAAGGAAGGAAGGAAGGAAGGACAGAAAGGAAGGAAGGAAGGAAGGAAGGAAGGAAGGAAGGAAGGAAAGGAAGGAG	-
lnc-PRPS1-1:1	1151	1241	88	+	0.022	d70d85	0.39	-1	GAAAGAAGAAAGAAGAAAGGAAGGAAGGAAGGAAAGAAGGAAGGAAGGAAGGAAGGAAAAGAAGGGGAAATAAAAAGGGAAGAAATAAGG	-
lnc-PRPS1-1:1	315	345	29	-	0.033	d21	0.47	-1	GGAGAGGGCAGGAAAGGAAAGAGAAAGAGA	-
MIR3945HG:3	459	498	38	+	0.026	d1	0.15	-1	ACAAAAAAAAAAAAGAAAGAAAGAAAGAAAGAAAAGAAA	-
CCDC18-AS1:19	1362	1403	39	+	0.049	d35d38	0.27	-1	AGAGAGAAAAAAAAAAAAAAGGAAGGAGAAGAAAACAGTGA	-
lnc-CADM2-3:1	76	170	90	+	0.043	d17d27d41d67	0.33	-1	AAAAGAAAGAAAGAAAACAGAGAAAGGTGGGAAAAAAAAAACAAAGGAAGGAAGAGAGAAAAGAGAATGAGAGGAAGAGAAGGAAGGGGAAAAA	-
lnc-CADM2-3:1	94	175	77	+	0.049	d9d23d49d76	0.36	-1	AGAGAAAGGTGGGAAAAAAAAAACAAAGGAAGGAAGAGAGAAAAGAGAATGAGAGGAAGAGAAGGAAGGGGAAAAACAAGA	-
lnc-HOXA13-1:1	2019	2067	46	+	0.042	d16d44	0.56	-1	GGGGAAGAAAGGAGGGTAGAGAAGGGAGGGGAGAGGAAGGGAGATAAG	-
lnc-AAGAB-1:41	25	76	49	+	0.039	d1d49	0.41	-1	ATGAGAGAGAGAGAGAAAGAGAGAGAGAGAGAAAGAGAGAGAGAGAGAATA	-
lnc-AAGAB-1:41	27	78	49	+	0.039	d47d49	0.43	-1	GAGAGAGAGAGAGAAAGAGAGAGAGAGAGAAAGAGAGAGAGAGAGAATATG	-
lnc-CDC42EP5-1:1	969	1008	39	+	0		0	-1	AAAAAAAAAAAAAAAAAAAAAAAAAAAAAAAAAAAAAAA	-
PABPC1L2B-AS1:1	738	783	44	+	0.022	d6	0.42	-1	AGAGAGCAGAGGAGAAGAGAAGAAAAGAAGGAAGAAGGAAGAGGA	-
lnc-DAAM2-9:12	827	861	33	-	0.029	d12	0.47	-1	AAAAAGGGAAAAGAAGAGGGATGAAGGGAAGGGG	-
lnc-SEL1L3-2:1	126	315	188	+	0.0053	d1	0.27	-1	ATAGAAAGAAAGAAAAAGAAAGAAAGAAAGAAAGAAAGAAAGAAAGAAAGAAAGAAAGAAAGAAAGAGGAAGGAAGGAAAGAAAGAAAGAAGAAAGAAAAAGAAAGAAAGAAAGAAAGAAAGAAAGAAAGAAAGAAAGAAAGAAAGAAAGAAAGAAAGAAAGAAAGAAAGAAAGGGAAAGAAAGAAAAG	-
lnc-CADM2-3:6	76	170	90	+	0.043	d17d27d41d67	0.33	-1	AAAAGAAAGAAAGAAAACAGAGAAAGGTGGGAAAAAAAAAACAAAGGAAGGAAGAGAGAAAAGAGAATGAGAGGAAGAGAAGGAAGGGGAAAAA	-
lnc-CADM2-3:6	94	175	77	+	0.049	d9d23d49d76	0.36	-1	AGAGAAAGGTGGGAAAAAAAAAACAAAGGAAGGAAGAGAGAAAAGAGAATGAGAGGAAGAGAAGGAAGGGGAAAAACAAGA	-
lnc-CADM2-3:6	1372	1415	41	-	0.047	d27d39	0.4	-1	GAGTAAGAGAAAAGATAAGAAAGGGAAAGGAGAGAGAGGAAAG	-
lnc-CADM2-3:6	1370	1411	39	-	0.049	d1d29	0.37	-1	AAGAGAAAAGATAAGAAAGGGAAAGGAGAGAGAGGAAAGCA	-
lnc-MGAT1-4:2	39	75	35	+	0.028	d22	0.61	-1	GGGGAGGGGAGGAGGAGGGAAGCAAGGAGAGAGGAA	-
LINC01148:5	1306	1344	37	-	0.026	d7	0.21	-1	AAAAAAGAAAGAAAGAAAGAAAGAAAAAGACAGAAAGA	-
lnc-WDR5-2:1	861	894	32	-	0.03	d8	0.61	-1	AGAAGGAGAGAGAGGGGGAGAGAGCGGGAAGGG	-
lnc-CARD11-7:1	25	66	39	+	0.049	d9d12	0.2	-1	AGAAAAAGACAGTGAAAAAAAAAAAAAAGAAAGAAAAGAAG	-
lnc-CARD11-7:1	38	68	29	+	0.033	d28	0.17	-1	GAAAAAAAAAAAAAAGAAAGAAAAGAAGCA	-
lnc-VSX1-1:7	1458	1493	34	+	0.029	d13	0.46	-1	GGGGAAAGAGAAATGAGAGAGAGAGAGAGAGAGAA	-
lnc-EBF3-7:1	214	245	31	-	0		0.26	-1	AAAAAAAGAAGAAGAAGAAGAAGAAGAAGAA	-
lnc-CHD9-3:1	1056	1090	33	+	0.029	d2	0.088	-1	AACAAAAAAAAAAAAAAAAAAAAAAAAGAAAGAG	-
lnc-CHD9-3:1	1059	1093	33	+	0.029	d31	0.12	-1	AAAAAAAAAAAAAAAAAAAAAAAAGAAAGAGTAG	-
lnc-CADM2-3:5	76	170	90	+	0.043	d17d27d41d67	0.33	-1	AAAAGAAAGAAAGAAAACAGAGAAAGGTGGGAAAAAAAAAACAAAGGAAGGAAGAGAGAAAAGAGAATGAGAGGAAGAGAAGGAAGGGGAAAAA	-
lnc-CADM2-3:5	94	175	77	+	0.049	d9d23d49d76	0.36	-1	AGAGAAAGGTGGGAAAAAAAAAACAAAGGAAGGAAGAGAGAAAAGAGAATGAGAGGAAGAGAAGGAAGGGGAAAAACAAGA	-
lnc-CDC5L-2:1	1260	1291	31	-	0		0.065	-1	AAAAAAAAAAAAAGAAAAAAAGAAAAAAAAA	-
lnc-SORCS3-5:1	1697	1728	30	+	0.032	d21	0.29	-1	GAAAAAGAGAAGAGAAAGGAGCAGAAAAAAA	-
lnc-MAP1LC3B2-28:16	189	222	32	-	0.03	d1	0.7	-1	GGGGGGAGAAGGAGGAGGAGGAGGGGAGGAGCG	-
LINC01806:16	651	685	33	-	0.029	d12	0.44	-1	GAGGGAAAAAGAAAAAGGGAGTGAGAGAGGAAGA	-
lnc-SELENOP-1:4	0	51	49	-	0.039	d46d48	0.49	-1	GGCACAGAGGGAAAGAAAAAGAGAGAAAGGGGGAGAAAGGGAGAGAGGGAG	-
lnc-RND3-4:1	791	850	58	-	0.017	d15	0.2	-1	AAAAAAAAAAAAAAGAAAAAAAGAAAGAAAGAAAGAAAGGAAATAAGAAAGAAAGGAAG	-
lnc-BRD3-2:1	112	145	32	+	0.03	d24	0.61	-1	AGAAGGAGAGAGAGGGGGAGAGAGCGGGAAGGG	-
lnc-ASCL1-6:12	578	613	34	+	0.029	d2	0.43	-1	GGCGAAGAAAGGAAGGAAGGAAGAAAGAAAAGGAG	-
LINC02188:14	2150	2269	117	-	0.017	d80d105	0.36	-1	GAGAGAAGAAAGATAGAAAGAAAGGAAAGAAAGAAAGGTAAAGAGAAAGAAAAGAAAGAGAGAAAGAGAAAGAAAGAAGAGAGAGAGGAAGGAAGGAAGGAAGAAAGGAAGGAAGGAAA	-
lnc-AKT3-2:1	87	117	29	+	0.033	d22	0.8	-1	GGGGGAGGGGGAGGGGAGGGGGCGGGAGGA	-
lnc-AKT3-2:1	173	203	29	-	0.033	d16	0.7	-1	GGAGGGAGGGAGGCAGGGGAAGGAGAGGGG	-
MIR3945HG:4	317	356	38	+	0.026	d1	0.15	-1	ACAAAAAAAAAAAAGAAAGAAAGAAAGAAAGAAAAGAAA	-
MIR3945HG:4	492	524	31	+	0.031	d27	0.094	-1	AAAAAAAAAAAAAAAAAAAGAAAAGAATAAGA	-
lnc-OSBPL1A-7:1	56	105	47	-	0.041	d13d43	0.51	-1	AAAGACAGAGAGGAAAGGAGGGAGGGGGAGAGGGACAGAGAGGGAAAGA	-
lnc-OSBPL1A-7:1	50	99	47	-	0.041	d5d19	0.55	-1	AGAGAGGAAAGGAGGGAGGGGGAGAGGGACAGAGAGGGAAAGATGGAGA	-
lnc-ACP1-3:4	724	764	38	-	0.05	d22d30	0.6	-1	AGGGAGGGGCAGAGAGGTAAGAGGGGAGAGGAAGGGAGAG	-
lnc-RBFOX1-1:1	235	277	40	+	0.048	d15d23	0.43	-1	AGAAAGGGAGGAGAATAGAGAAATAAAAGGGAGGGGAGAAGA	-
lnc-ZWINT-1:1	55	128	70	+	0.041	d1d3d43	0.36	-1	ATATGAAGAAAGGGAAAGAGAGAGAAAGAAGAAAAGAAAGGGACAAAAGAGGGAAGAGAGGAAAAGAGGAAAA	-
lnc-ZWINT-1:1	57	130	70	+	0.041	d1d41d71	0.36	-1	ATGAAGAAAGGGAAAGAGAGAGAAAGAAGAAAAGAAAGGGACAAAAGAGGGAAGAGAGGAAAAGAGGAAAACA	-
LINC02274:3	130	163	32	+	0.03	d3	0.36	-1	AAATGGGAGAGAAGAGGAAAAGAAGGAAAGAAA	-
LINC02274:3	134	169	34	+	0.029	d29	0.43	-1	GGGAGAGAAGAGGAAAAGAAGGAAAGAAATGAGAG	-
LINC02473:7	241	276	34	+	0.029	d18	0.34	-1	GAAAGAAGAAGAAAAAGATGAAGAGGGAGAAGAAA	-
lnc-LRRC8C-2:3	200	231	30	+	0.032	d27	0.032	-1	AAAAAAAAAAAAAAAAAAAAAAAAAAGTAAA	-
LINC00954:4	2072	2106	33	+	0.029	d29	0.12	-1	AAAAAAAAAAAAAAAAAAAAAAAAAAAAGCAGGG	-
lnc-PTS-1:31	903	947	43	+	0.023	d10	0.2	-1	GAAAAAAAAATAAGAAAAGAAAAAGGAAAAGGAAAAGAAAAAAG	-
lnc-CERKL-2:1	690	738	46	+	0.042	d40d46	0.17	-1	GAAAAAAAAAAAAAAAAAGAAAGAAAGAAAGAAAGAAAAGTGAAAACA	-
lnc-ADGRB3-2:2	316	348	31	+	0.031	d8	0.56	-1	GGGGGAGGCGGAAGAGAAAGAGAGAGAGAGGA	-
lnc-DR1-1:1	3185	3268	80	+	0.036	d9d31d81	0.4	-1	AAAAAAAGATAAAGAAAAAAGAAAGAGAGAGCAAAGAAGGGAAAGAGGGAGGGAGGAAAGAAGGGAGGGAGGAAGGAAGGACA	-
lnc-DR1-1:1	3568	3603	34	-	0.029	d3	0.23	-1	AGAAAAAAGAAAAAAAGAAAAAGAAAAAGGGCAAG	-
lnc-DR1-1:1	3754	3793	39	-	0		0.026	-1	AAAAAAAAAAAAAAAAAAAAAAAAAAAAAAAAAAAAAAG	-
lnc-DR1-1:1	7652	7693	39	-	0.049	d2d5	0.27	-1	AGAGAGAAAAAAAAAAAAAAGGAAGGAGAAGAAAACAGTGA	-
lnc-ADGRL3-2:8	3472	3521	47	-	0.041	d4d41	0.31	-1	AAAAGAACAGGGAAAAAGAAAGAGAAAAAGAGAAAGAGAGAAAATGAGG	-
lnc-ADGRL3-2:8	3466	3513	45	-	0.043	d5d10	0.34	-1	AGGGAAAAAGAAAGAGAAAAAGAGAAAGAGAGAAAATGAGGTGGAAA	-
lnc-ZFP64-4:1	338	378	38	-	0.05	d3d5	0.25	-1	AAAAAAGAAAAAGAAGAAGAAAAAGAAAAAGAGGCACAGG	-
LUCAT1:13	293	398	100	+	0.048	d1d3d5d40d82	0.38	-1	ATACATGAAAAGAAAGAAGGAGAGAAGGAAGAAAGGAGGGCGGAAGGAAAGGAAGAAGGGAGAGAAGAAGAGAAGAAAGAAGCAGAGAAAGGAAGAGAAAAGAAA	-
LUCAT1:13	684	720	36	+	0		0.19	-1	AGAAAAAAAAAAAAAGAAAGAAAGAAAGAAAGAAAG	-
LUCAT1:13	2512	2555	42	+	0.023	d27	0.14	-1	AAAAAAAAAAAAAAAAAAGAAAGAAAGTAAGAAAAAGAAGAAA	-
lnc-GALNT15-1:1	980	1010	30	+	0		0.067	-1	AAAAAAAAAAAAAAAAAAAAAAAAAAAGGA	-
LINC00370:4	151	201	48	+	0.04	d8d22	0.44	-1	AGAAAGAGCAAGGAAAGGAGGATGAGAAAGGAAGAGAGGGAGGGAGAAAA	-
LINC02208:31	56	86	29	+	0.033	d9	0.37	-1	AAGAAAGGATGGGAAGAAGGAGAAGAAAAA	-
LINC01622:5	664	699	34	+	0.029	d25	0.46	-1	GGAAGGAAGGAGAGAAAAAGAGAGACAGGAGAGAG	-
lnc-PAH-3:2	1042	1074	32	+	0		0.5	-1	GAGAGGAAGAGGAAGAGAGAGGAAGAGAAGGA	-
lnc-BEND7-5:6	18	51	33	+	0		0.15	-1	AAAAAAAAGAAAAAAGAAAAGAAAGAAAAGAAA	-
lnc-CYSTM1-1:5	12	45	33	+	0		0.15	-1	AAAAAAAAAAAAAAGAAAGAAAGAAAGAAGAAA	-
LINC01104:1	2090	2122	31	-	0.031	d30	0.5	-1	GTGAGAGAGAGAGAGAGAGAGAGAGAAAGAGG	-
LINC01622:1	26	77	49	+	0.039	d17d25	0.55	-1	GGGAGAGGAGAGAGAGATGAAGAGATAGAGAGGAGGAGAGGGAAGGGAGGA	-
LINC01622:1	101	141	38	+	0.05	d6d23	0.4	-1	AGAGAGTGAAAGGAAGAGAGAGATAAGAGAGAAGGAAAGA	-
LINC01622:1	108	156	46	+	0.042	d16d33	0.44	-1	GAAAGGAAGAGAGAGATAAGAGAGAAGGAAAGATGAGAGGGAGGAAGA	-
LINC01622:1	125	165	38	+	0.05	d16d31	0.45	-1	AAGAGAGAAGGAAAGATGAGAGGGAGGAAGATGGAGAAAG	-
LINC01622:1	188	225	36	+	0.027	d35	0.43	-1	GGAGAGAGAGAAAGAAGGAGAGAGAGAAAGAGAGACA	-
lnc-GPBP1-2:4	78	118	38	+	0.05	d4d35	0.35	-1	AGAGTGGGAAGAAGAGAAAAAAGAAAGAAGGAGAGCAAAA	-
lnc-ZCCHC17-1:1	403	437	33	-	0.029	d8	0.56	-1	AGGAAGAAGAAGGGAAAGAAGGGGGTGAGGGAGG	-
lnc-BMP7-1:1	916	956	39	+	0.025	d38	0.17	-1	GAAAAAAAAAAAAAAGAAAGAAAGAAAGAAAAAAGAAATG	-
lnc-PTPN14-2:2	1964	2005	39	+	0.049	d2d6	0.44	-1	AATAAATAAAGAAGGAGAAGGAGGAGGAGGAAGGGGAGAAG	-
lnc-PTPN14-2:2	1967	2007	38	+	0.05	d3d38	0.45	-1	AAATAAAGAAGGAGAAGGAGGAGGAGGAAGGGGAGAAGTA	-
lnc-PTPN14-2:2	6627	6661	33	+	0.029	d27	0.059	-1	AAAAAAAAAAAAAAAAAAAAAAAGAAATAAAAGA	-
LINC00332:1	692	725	32	+	0.03	d11	0.33	-1	AGAGAGAAAAGTAAAAAGGGAAAAGAAGGAAAG	-
lnc-ZPLD1-2:1	329	435	101	+	0.047	d73d85d93d97d103	0.25	-1	AAAAGAAAGAAGAAGAGAGAGAGGAGAAAAGAAGAAAAGAAAAGAAAAGAAAAGAAAGAAAAGAAAAGAGAAATGAAAAAAAAAATAGGAAAACAGGTGAAGACAA	-
lnc-ZPR1-1:1	213	249	36	-	0		0.028	-1	AAAAAAAAAAAAAAAAAAAAAAAAAAAAAAAAAAAG	-
lnc-RUNX1T1-4:5	52	86	33	+	0.029	d7	0.47	-1	GGAAGAATAGAGAGAGGAGGGAGGAAAGGAAGAA	-
lnc-RUNX1T1-4:5	60	90	29	+	0.033	d26	0.47	-1	AGAGAGAGGAGGGAGGAAAGGAAGAATAGA	-
LINC00261:2	2949	3016	66	-	0.015	d65	0.27	-1	GCAAGAAAGAAAGAAAGGAAAGAAAGAAAGAAAGAAAGAAAGAAAGAAAGAAAGAAAGAAAGAGAAA	-
lnc-ONECUT1-1:4	96	136	40	-	0		0.42	-1	GGAGAGGAGAAAGGGAAAAAGAAAGGAGAAAAGAGAAGGA	-
lnc-CNOT8-1:1	455	485	29	-	0.033	d3	0.33	-1	AAGGGAAAGAGAAGAGGAAAAAAAGACAGA	-
lnc-ZNF131-2:15	2998	3029	30	+	0.032	d6	0.26	-1	GAAAAATAAAGAGAGAAAAGAGAGAAAGAAA	-
lnc-MAP3K9-3:5	765	798	32	-	0.03	d16	0.64	-1	GGGGGAGAGGGAGGAGTGAAGGAGGGGAAGGAA	-
lnc-MAP3K9-3:5	1753	1784	30	-	0.032	d6	0.26	-1	AAAAAAAAAAGAAAGAAAGAGAAGTGAGAAG	-
lnc-COL4A1-2:1	2801	2842	39	-	0.049	d31d36	0.56	-1	AGGGTGAGATGGAGGGGAGGAGAGAAGGAAGAAAGAGGAGG	-
lnc-NDEL1-2:1	675	706	30	-	0.032	d6	0.19	-1	AAAGGAAAAAAAAAAAAGAAAGAATAAGAGA	-
lnc-BRF2-9:10	2392	2457	62	+	0.046	d8d54d61	0.58	-1	AGAAGGGATGAGGGAGAGAGGAGAGAGGAGAGGAAAGGGAAGGAGAGGGGAGGGCAGGGGATAGG	-
lnc-BRF2-9:10	2401	2470	66	+	0.043	d45d52d56	0.58	-1	GAGGGAGAGAGGAGAGAGGAGAGGAAAGGGAAGGAGAGGGGAGGGCAGGGGATAGGTAGAGGAGAGAGA	-
lnc-BRF2-9:10	2474	2504	29	+	0.033	d9	0.13	-1	AAGAAAAAATAGAAAAAAAAAAAAAGGAAA	-
lnc-BRF2-9:10	2541	2582	39	+	0.049	d13d28	0.44	-1	AGAAGAAGGGAGGCAGAAGAGGGAGAAACAGAGAAGAGGAA	-
lnc-BRF2-9:10	2618	2658	38	+	0.05	d3d21	0.45	-1	AGGCAGGAGGGAGAAAAGGAACAAGGAGAAAGGAAGGAAG	-
lnc-BRF2-9:10	2622	2663	39	+	0.049	d17d36	0.44	-1	AGGAGGGAGAAAAGGAACAAGGAGAAAGGAAGGAAGTGAGA	-
lnc-BRF2-9:10	3204	3239	34	+	0.029	d21	0.51	-1	GGAGGAAAAAAAAAGGAAGAGTGGGGAGAAGGGGG	-
lnc-LRRC46-1:1	647	693	44	+	0.043	d36d42	0.54	-1	AGAAGGGGAGAGGGAGAGAGGGGGAGAGAAGGAGAGCGAAAGCAAG	-
lnc-PAXIP1-23:4	187	218	30	-	0.032	d13	0.39	-1	AAAGGAGGAAGAAAGAACAAAGGAAGAAGGG	-
lnc-VTI1A-1:1	1460	1494	34	+	0		0.41	-1	AAAAGGAAGAAAGGAAGGAAGAAAGGAAGGAAGG	-
lnc-VTI1A-1:1	4703	4737	33	-	0.029	d27	0.56	-1	GGGGGACAGAGAGAGGAGAAGAAGGGGAGAGAAG	-
lnc-CA5A-4:1	1211	1243	31	-	0.031	d24	0.62	-1	AGGGAAATGAGAGAGGGGAGGGAGGAGGAGGG	-
lnc-RAB6C-3:1	3927	3963	36	+	0		0	-1	AAAAAAAAAAAAAAAAAAAAAAAAAAAAAAAAAAAA	-
lnc-RAB6C-3:1	5552	5586	33	+	0.029	d2	0.5	-1	AATGAGGGAGAGGAAAGGGGAAGAAAGGAAGGGA	-
lnc-RAB6C-3:1	5555	5589	33	+	0.029	d31	0.53	-1	GAGGGAGAGGAAAGGGGAAGAAAGGAAGGGATGA	-
lnc-HSBP1L1-1:1	3384	3417	32	+	0.03	d24	0.52	-1	GGAAGGAGGAAAGAGGAGAAGGGGCAGGAGAAA	-
lnc-IFITM3-1:2	462	504	40	-	0.048	d7d9	0.57	-1	AGGGGAGGGGGAAGGAAGAGAGGGAGAGAGGACACAGGGAAG	-
lnc-KLF3-2:1	342	389	45	-	0.043	d41d44	0.49	-1	GGTGGCAGGAGAGAGAGAAAGAGAGAAAGAGAGAGAGAAGGGGAAAG	-
lnc-KLF3-2:1	340	386	44	-	0.043	d1d43	0.48	-1	GGCAGGAGAGAGAGAAAGAGAGAAAGAGAGAGAGAAGGGGAAAGTG	-
lnc-KDM4C-7:1	3104	3138	33	+	0.029	d30	0.44	-1	AGAAGAGAGAGAGAGAGAGAAGAGAGAGAGCAAG	-
LINC01102:11	777	822	43	+	0.044	d18d37	0.4	-1	GGAAAAGAAAAAAAAAAGCGGGGGGAGAGGAGAGAAACAGAGAAG	-
lnc-VPS37C-3:2	2278	2395	114	+	0.026	d79d84d104	0.38	-1	AAAAGAAAGAAAGAGAGAGAGAGGAGAGGAGGGAAGGAAGGAAGGAGAAAGAGAAAAAGAAAGAGAGAGAGAAAGAGAGCGAGATAAAGGAAGAAAAGAAAGAATGGAAAGAAAGAA	-
lnc-VPS37C-3:2	2544	2578	33	+	0.029	d30	0.18	-1	AGAAAAAAAAAAAGAAAAAGAAAGAAAGAACAAG	-
lnc-ABRA-4:1	238	288	48	+	0.04	d1d20	0.32	-1	ATGAGGAAGAAGAAAAGAAGTAGAAAGAGGAAGAGAAGAAGGAAAAAAAA	-
lnc-ABRA-4:1	240	324	80	+	0.048	d18d48d55d76	0.32	-1	GAGGAAGAAGAAAAGAAGTAGAAAGAGGAAGAGAAGAAGGAAAAAAAATAAAGAATAGGGAAGAGGAAGAAAAAGACAAAGAGA	-
RRS1-AS1:1	495	531	36	+	0		0.33	-1	AAAAAAAAAGAAAGAAAGAAAGAAAAAGGAGGGGGG	-
lnc-RPL13-1:8	486	531	44	+	0.022	d5	0.11	-1	GGGAGTAAAAAAAAAAAAAAAAAAAAAAAAAAAAAAAAAAAAAAG	-
lnc-GCLC-1:3	2376	2416	38	+	0.05	d8d13	0.4	-1	AGGAAAAATGGGGTGAGGGGAAGGAAAAGAAGGAAAAAAA	-
lnc-GNG2-1:3	1688	1730	41	-	0.024	d35	0.45	-1	GAAAGACAGAGAGAGAGAGAGAGAGAGAGAGAGAGAGAGAGA	-
ZNF236-DT:21	1233	1264	30	-	0.032	d2	0.097	-1	AAAAAAAAAAAAAAAAAAAAAAAAGAAGTGA	-
LINC00662:3	881	922	39	+	0.049	d1d25	0.24	-1	ATAGGAAAAGAGAGAGAGAAAAGAACAAAGAAAAAAAAGAA	-
LINC00662:3	883	925	40	+	0.048	d23d39	0.26	-1	AGGAAAAGAGAGAGAGAAAAGAACAAAGAAAAAAAAGAATAG	-
lnc-ACP1-3:3	618	658	38	-	0.05	d22d30	0.6	-1	AGGGAGGGGCAGAGAGGTAAGAGGGGAGAGGAAGGGAGAG	-
CISTR:3	65	107	40	+	0.048	d14d31	0.57	-1	AAGGAGAGAGGGAGCGGGGGAGGAAAAGAGGCGGGAGAGAGA	-
LINC00284:8	1771	1835	62	-	0.031	d13d34	0.3	-1	AGAGGAAAGAGAAGAGAAGAAAAGGAAAGTAAAAGAGAAAAAGAAAGAAACGAAGGAGAAAAAA	-
LINC01543:4	12	53	39	-	0.049	d20d28	0.39	-1	GAAGGAAGAAAATGAAGAAGCAAGGGAGAGGGAGAGAAAAA	-
lnc-SPATA31A1-5:7	119	191	70	+	0.028	d2d43	0.49	-1	AGTAGGAGGGGAAGGAGGAAGGAAGGAGAAGAAAGAGGAAGAATAGGAGGAGAAGAGGAAGAGAGGAAGAAG	-
lnc-FTCDNL1-1:1	1622	1656	34	-	0		0.088	-1	AAAAAAAAAAAAAAAAAAAAAAAAAAAAGGAGAA	-
LINC00348:2	234	268	33	-	0.029	d11	0.088	-1	AAAAAAAAAAAAAAAAAAGAAACGGAAAAAAAAA	-
lnc-TMEFF2-2:1	192	222	29	+	0.033	d26	0.5	-1	AGAAGGAGGAGGGAGAAAAGAGAGAATGGG	-
LINC00396:2	1057	1110	51	-	0.038	d29d37	0.15	-1	AAAGAAAAAAAGGAGCAAAGGGGCAAAAAAAAAAAAAAAAAAAAAAAAAAAAA	-
lnc-CA5A-4:6	661	693	31	-	0.031	d24	0.62	-1	AGGGAAATGAGAGAGGGGAGGGAGGAGGAGGG	-
lnc-SLC35B4-2:1	43	87	42	+	0.045	d5d17	0.36	-1	AGAAATGAAAGAAAGGATAAAAGGAAAAGAAAGGGAAGGAGAGG	-
lnc-SLC35B4-2:1	49	89	38	+	0.05	d11d38	0.4	-1	GAAAGAAAGGATAAAAGGAAAAGAAAGGGAAGGAGAGGTG	-
lnc-RYR2-2:1	82	112	29	+	0.033	d6	0.43	-1	AGAGAACAGAGAAGGGGAGAAGAGGAAAAG	-
LINC01016:5	3020	3055	34	+	0.029	d19	0.43	-1	GGGAAGGAAGGAAGGAAAACAAAGGGGAAAGGAAA	-
LINC01116:7	408	438	30	+	0		0.1	-1	AAAAAAAAAAAAAAAAAAAGAAAAGAAAAG	-
lnc-NR3C2-1:1	30	63	32	+	0.03	d11	0.52	-1	GAGAGAGGAAGCAAAAGAGAGAGGAGAGGGAGG	-
lnc-FAM160A1-5:2	1544	1604	58	+	0.033	d27d55	0.1	-1	AAAAAAAAAAAAAAAAAAAAAAAAAAACAAGAAAAGAAAAAAGAAAAAAAAGGAATAGAA	-
lnc-RPS4Y1-2:4	1897	1957	57	-	0.05	d19d21d25	0.4	-1	GGGGGGAGAGAGAGAGAGAGAGAGAAAGAAGAGATAGATACAAAGAGAGAAAGAAAGAAA	-
LINC01143:1	52	92	38	-	0.05	d3d32	0.5	-1	GAAAGGACAGGAAAGGAAGGAGAGGGGAGAGAGAAGCAGG	-
lnc-GOLGA7B-2:1	355	408	51	-	0.038	d35d51	0.66	-1	GTGGAAAGGGGAGAGGGCGAGGGAGAGGGAGAGGGAGAGGGAGAGGGAGAGGG	-
lnc-MGAT1-4:1	104	140	35	+	0.028	d22	0.61	-1	GGGGAGGGGAGGAGGAGGGAAGCAAGGAGAGAGGAA	-
LINC01539:6	598	638	39	+	0.025	d32	0.33	-1	AAAAGAAGAAAAGGAGAAAAGAGAGGAGAAAGCAGAAAGA	-
LINC01539:6	900	952	50	+	0.038	d23d48	0.42	-1	GAGAAAGAGAAGGAGAGGGAAAGCAAGGAAGAGGAAGAGAAAGAGAAATGGA	-
LINC01989:13	466	503	36	+	0.027	d13	0.35	-1	AGGAGAAAGGGAGCAAAGAAGAAGAAGAAAGGAAAAA	-
lnc-DAAM2-9:4	666	700	33	-	0.029	d12	0.47	-1	AAAAAGGGAAAAGAAGAGGGATGAAGGGAAGGGG	-
lnc-ZNF507-5:1	1309	1382	70	+	0.041	d29d36d53	0.55	-1	AGGAAGGGAGAGGGAGAAAAGGAGGAGAACAGGAGACGAGAAGGAGGGGAGAGTGAGGAGAGGAGGAGAGAGG	-
lnc-COX7C-4:2	399	432	32	+	0.03	d28	0.36	-1	GAAAAGAAAAAAGAAGAAAGGGGAAAAGTGGAG	-
lnc-B3GNT10-2:1	89	120	30	+	0.032	d16	0.58	-1	GGAGGAGGAGGAGAAGCGAGAGGAGGAGAGA	-
lnc-B3GNT10-2:1	560	592	31	+	0.031	d2	0.41	-1	GACAAAGAGAAAGGGAGAAAGAGAGGAGAAGA	-
lnc-B3GNT10-2:1	563	594	30	+	0.032	d29	0.39	-1	AAAGAGAAAGGGAGAAAGAGAGGAGAAGACA	-
lnc-B3GNT10-2:1	637	667	29	+	0.033	d27	0.6	-1	GAGGGGAGAGGAAAGGGAGAGGAGGAGCAG	-
lnc-B3GNT10-2:1	960	1004	42	-	0.045	d38d42	0.39	-1	ACAGACAGAAAGAGAGAGAGAGAAAAGAAAGAAAGGAGGAGAGG	-
lnc-B3GNT10-2:1	953	1002	47	-	0.041	d6d45	0.39	-1	AGACAGAAAGAGAGAGAGAGAAAAGAAAGAAAGGAGGAGAGGCAAGAGA	-
lnc-B3GNT10-2:1	950	998	46	-	0.042	d2d9	0.4	-1	AGAAAGAGAGAGAGAGAAAAGAAAGAAAGGAGGAGAGGCAAGAGATAG	-
lnc-STX18-1:2	223	290	64	+	0.045	d22d34d64	0.45	-1	AAAGAGAAGGGAGGAGGAAGGATGAAAGGAAAGACAGAGGAGGAAGGAAGAGAAGAAAGAAGAGTGG	-
lnc-CYSTM1-1:2	1827	1860	33	+	0		0.15	-1	AAAAAAAAAAAAAAGAAAGAAAGAAAGAAGAAA	-
lnc-SEPT7-1:7	582	622	38	-	0.05	d24d35	0.45	-1	AGAATGAGAAGGAGGCAGAGAGAGAAGAAAGGGGGAAGAA	-
lnc-POTEF-4:1	512	546	33	-	0.029	d31	0.5	-1	AATGAGGGAGAGGAAAGGGGAAGAAAGGAAGGGA	-
lnc-POTEF-4:1	509	543	33	-	0.029	d2	0.53	-1	GAGGGAGAGGAAAGGGGAAGAAAGGAAGGGATGA	-
lnc-POTEF-4:1	2135	2171	36	-	0		0	-1	AAAAAAAAAAAAAAAAAAAAAAAAAAAAAAAAAAAA	-
lnc-BCL3-1:1	1293	1334	39	+	0.049	d4d31	0.68	-1	GGGGCGGGGAGAGGGAGAGGAGGGGAGGAGACGGGGAAGAG	-
LINC00687:5	250	343	89	+	0.043	d24d36d66d90	0.42	-1	GAAGAAGGAGGAGAAGGAGAAGGATGAGAAGAAAAACAAGAAGAGGAAGGAGAAGGAGGAGGAAAATGAGAAGGAGAAGAAGAGAAGGAACAG	-
LINC00687:5	351	391	38	+	0.05	d1d38	0.6	-1	GCAGGAGGAGGAGAAAGAGGAGGAGGAGGAGGAGGGAGTG	-
LINC00687:5	353	393	38	+	0.05	d36d38	0.6	-1	AGGAGGAGGAGAAAGAGGAGGAGGAGGAGGAGGGAGTGTG	-
lnc-JAK1-2:1	175	211	36	+	0		0.61	-1	GGAGGAGGAGGAGGAGGGAGGGAGAAGAGAGGAAGA	-
LINC01879:5	1187	1219	31	-	0.031	d1	0.062	-1	AAAAAAAAAAAAAAAAAAAAAAAAAAAGAGTA	-
lnc-DENND1A-2:1	173	205	31	-	0.031	d18	0.5	-1	GAGGAGAGAGGGGTAAGAGAAAAAGAGAGAGG	-
lnc-FOXD4L6-1:10	1121	1156	35	-	0		0.11	-1	AAAAAAAAAAAAAAAGAAAGAAAGAAAAAAGAAAA	-
LINC01487:3	416	477	58	+	0.049	d13d37d55	0.57	-1	GAGAGAGAGAGGGTGGGGGAGGGAGGGAGAGAGAGAGTGAGAGAGGGAGAAAGAGTGGAAA	-
LINC01487:3	35	99	61	-	0.047	d36d56d60	0.52	-1	AGGCAGGTGGAGGAGGAAAGGAAGAAACGAAGGAGGAAGAAGAGGAGAAGGAGGAGGAGGAGGA	-
LINC00284:16	2941	3005	62	-	0.031	d13d34	0.3	-1	AGAGGAAAGAGAAGAGAAGAAAAGGAAAGTAAAAGAGAAAAAGAAAGAAACGAAGGAGAAAAAA	-
LINC02289:37	1455	1493	38	-	0		0.079	-1	AAAAAAAAAAAAAAAAAAAAAGAAGAAAGAAAAAAAAA	-
lnc-XRCC2-4:1	245	406	155	+	0.037	d2d4d6d8d29d141	0.24	-1	GACACATACAAAAAGAAAGAAAGAAAAGACAGAAAGAAAAGAAAGAAAGAGAAAGAAGAAAGAAAAAGAAAGAAAGAAAGAAAGAAAGAAAGAAAAGAAAGAAAGAAAGGAAAGAAAGAAAGAAAGAGAAAGAAAGAAAGACAGAGAAAGAAAGAAAGAAA	-
LINC00485:2	1897	1927	29	-	0.033	d1	0.2	-1	GAAGAAAGAAAGAAAAGAAAAAAAAAAGTA	-
lnc-STX18-1:4	321	388	64	+	0.045	d22d34d64	0.45	-1	AAAGAGAAGGGAGGAGGAAGGATGAAAGGAAAGACAGAGGAGGAAGGAAGAGAAGAAAGAAGAGTGG	-
lnc-C12orf42-1:1	140	174	33	+	0.029	d1	0.029	-1	ATAAAAAAAAAAAAAAAAAAAAAAAAAAAAAAAG	-
lnc-KIAA1210-2:1	57	115	56	+	0.034	d52d54	0.12	-1	AAAAAAAAAAAAAAAAAAAAAAAAAAAAAAAAAAAAAGGAAAAGAAAAGAAATGTAGG	-
ILF3-DT:15	1387	1417	29	+	0.033	d28	0.1	-1	AAAAAAAAAAAAAAAAAAAAAAAAGAAGTG	-
LINC01714:29	550	596	45	+	0.022	d43	0.15	-1	AAAAAAAAAAAAAAAAGAAAAGAAAAGAAAGAAAAAAGAGAAATAG	-
lnc-ANKRD46-1:3	1176	1206	29	+	0.033	d16	0.067	-1	AAAAAAAAAAAAAAAGTAAAAAAAAAAGAA	-
lnc-MIXL1-1:1	58	108	48	+	0.04	d31d42	0.5	-1	AAGAGAAGAGGGGGAAAGAAAGGAGAAGGGGTGGAAGGAAGATGGAAGAG	-
PWRN1:23	436	468	31	+	0.031	d8	0.38	-1	AGGAAGAATAAAAGGAGAGAGAGAGAGAAAGA	-
lnc-ZIC1-5:4	387	563	173	-	0.017	d78d143d174	0.45	-1	ATAGAGAAAGAAAGAAAGAAAGAGAAAGAAAGTAAGAAAGAAAGAAGGAGGAAGAGGAAGGGGAAGGGGAAGAGGAAGAAGAGGAAGAGGAAGAAGACGGAGGAGGAGGAGAGGGAGGGAGGAAGGAAGGAAGGAGAAGAGAAGAGAAAAAGGAAGGAAGGAAGGAAGGAAGGAAA	-
lnc-CRABP2-2:1	1578	1610	31	-	0.031	d4	0.47	-1	AAAGAGAGAGGAGGGAAAGGGAAAGAATGAGG	-
lnc-CRABP2-2:1	1666	1707	39	-	0.049	d29d31	0.68	-1	GGAGGGGGGCGCAGAGAGGGAAGGAGGAGGGGAGAGGGGAG	-
LINC01060:3	0	33	32	+	0.03	d28	0.61	-1	GAGGGAGGGAGGGAGAGGGAGAGAGAGACAAGG	-
lnc-NAALADL2-1:15	46	77	30	-	0.032	d28	0.39	-1	GATGAAAAGGGAGAGGGAAAGAAAAGGAAAA	-
lnc-NAALADL2-1:15	43	74	30	-	0.032	d2	0.35	-1	GAAAAGGGAGAGGGAAAGAAAAGGAAAATAA	-
lnc-XRCC4-1:2	63	104	39	+	0.049	d7d30	0.39	-1	AAGAAAATGGGGAGAAAGAAAAGGGGGAAACAGGAAGAAGA	-
lnc-XRCC4-1:2	71	141	67	+	0.043	d22d33d45	0.39	-1	GGGGAGAAAGAAAAGGGGGAAACAGGAAGAAGATAAAGGAGAGAACAGAAAAAGAAGGAAAGAAGAAAGG	-
lnc-XRCC4-1:2	105	149	42	+	0.045	d11d36	0.34	-1	AAAGGAGAGAACAGAAAAAGAAGGAAAGAAGAAAGGCAGGAAAG	-
lnc-XRCC4-1:2	117	160	41	+	0.047	d24d32	0.37	-1	AGAAAAAGAAGGAAAGAAGAAAGGCAGGAAAGCAGGAAGGAAG	-
lnc-XRCC4-1:2	301	339	37	+	0.026	d36	0.18	-1	GAAAAAAAAAAGAAAGAAAAAGAAAAAAGAGAGAAACA	-
LINC02519:23	4312	4362	48	+	0.04	d45d47	0.14	-1	AAAAAAAAAAAAAAAAAAAAAAAAAGAAGAGAAAGAAAAAGAAAACACGG	-
lnc-DLK1-35:107	206	250	42	+	0.045	d40d42	0.11	-1	AAAAAAAAAAAAAAAAAGAAAAAAAAAGAAAAGAAAAAAACGTG	-
lnc-RBL2-1:3	2017	2052	34	-	0.029	d5	0.086	-1	AAAAAAAAAAAAAAAAGAAAAGAAAAGAATAAAAA	-
lnc-SALL1-6:4	967	999	31	-	0.031	d6	0.66	-1	GAGGAGGAGGAGGAGGAGGAGGAAGTGGAGGG	-
SIX3-AS1:5	37	79	41	+	0.024	d4	0.6	-1	GAGACAGAGAGGGAGAGGGAGAGGGAGAGAGGAGAGGGAGAG	-
lnc-GCLC-1:4	2433	2473	38	+	0.05	d8d13	0.4	-1	AGGAAAAATGGGGTGAGGGGAAGGAAAAGAAGGAAAAAAA	-
lnc-PABPC1L2B-1:1	738	783	44	+	0.022	d6	0.42	-1	AGAGAGCAGAGGAGAAGAGAAGAAAAGAAGGAAGAAGGAAGAGGA	-
lnc-CSTF3-1:1	366	401	34	+	0.029	d26	0.086	-1	AAAAAAAAAAAAAAAAAAAAAAGAAATAGAAAAAG	-
lnc-HS3ST5-2:6	167	287	119	+	0.0083	d32	0.28	-1	AAAAAAGAAAAAAAAAAGAAGAGAAAAGAGAACAGAAAAGAAGAAAAGAAAAGAAAGAAAGGAGAAGAGAGAGAAAGAGAGAAGAGAAGAGAAGAGAAAAGAAGAAAAGAAAAGAAAAGA	-
LINC00642:14	430	460	29	+	0.033	d14	0.23	-1	GGAAGGAAAAGGAATAAAAGAAAAAAAAAA	-
MANCR:34	464	496	31	+	0.031	d7	0.19	-1	GAAGGAACAAAAAAAAAAAAAAAAAGGGAAAA	-
lnc-CMPK2-5:60	849	889	38	+	0.05	d12d19	0.42	-1	GAGGAAGAAAGATGAAGAATGAGGAGGAAGAAGGAAGGAA	-
lnc-CMPK2-5:60	869	900	30	+	0.032	d20	0.52	-1	GAGGAGGAAGAAGGAAGGAACGAGAGAGAGG	-
lnc-TGS1-2:1	74	114	38	+	0.05	d14d20	0.42	-1	AGGAGAGAGAGAGACAGAAATAGAGAGAGAAAGGGAGAGA	-
lnc-CEBPB-11:1	0	54	52	-	0.037	d48d52	0.31	-1	GTGAATGAAAGAGAGAGAGAAAAAAAAAGAGAAGAGAAGAGAAAAGAAGAAAAG	-
LINC01477:1	497	529	31	+	0.031	d30	0.38	-1	GGAGAGGAAAGAAAAGGGGGAAAAAAAGAACA	-
lnc-ADAMTS19-2:1	1147	1188	39	+	0.049	d32d36	0.37	-1	AGAAGAAAGAGGGAAGAGAAGAGGGAAGGAAACAAGTAAAA	-
lnc-NKX2-3-1:1	54	96	40	+	0.048	d15d26	0.55	-1	GAGGAAGAAAGGAAGTGGGGGAAGGGCAGAAGGGAAAAGGGG	-
lnc-CDH5-4:1	4797	4841	42	+	0.045	d1d14	0.52	-1	ATAGGAAGAGAGGGTAGGAAGAGAGGAGAGGAGAGGAGAGGAGA	-
lnc-CDH5-4:1	4799	4854	53	+	0.036	d12d42	0.55	-1	AGGAAGAGAGGGTAGGAAGAGAGGAGAGGAGAGGAGAGGAGATGAGAGGAGAGGA	-
lnc-CDH5-4:1	4812	4856	42	+	0.045	d29d42	0.52	-1	AGGAAGAGAGGAGAGGAGAGGAGAGGAGATGAGAGGAGAGGACA	-
lnc-CCR8-1:2	421	451	29	-	0.033	d7	0.47	-1	AGAAGAGAGAAAAGAAGAGGGATGAGGGGA	-
lnc-SLITRK5-1:1	440	480	38	-	0.05	d24d37	0.33	-1	AATGAAGAAAAAAGATAAAAAAGAGAAAGGAGGGAAGGAG	-
lnc-SLITRK5-1:1	436	477	39	-	0.049	d3d28	0.34	-1	GAAGAAAAAAGATAAAAAAGAGAAAGGAGGGAAGGAGCAGA	-
lnc-KCNN4-1:1	102	134	31	+	0.031	d5	0.31	-1	AGAAATGAAGAAAAAAGGAGAAAGGAGAAAAG	-
lnc-KCNN4-1:1	319	439	114	+	0.05	d92d98d101d104d106d108	0.26	-1	AAAAAGAGAGAGAGAGAAGAAAGAAAGAAAGAAAAGAAAAAAGAAAGAGAGAGAGAAAGAAGAAAGAAAGAAAAAGAGAAAGAAAGAAAAAACAAGGACAATGATATACAGAGAGAAAAA	-
lnc-PGPEP1L-10:1	956	989	32	+	0.03	d17	0.58	-1	AAGGGAGAGGGAAGGGATAGAAGAGGGAGAGGG	-
lnc-RNASEH1-5:1	43	74	30	+	0.032	d21	0.45	-1	GAAGGGAAAGGAGAAAGGAGGCAGAAGAGAA	-
lnc-DAAM2-9:9	948	982	33	-	0.029	d12	0.47	-1	AAAAAGGGAAAAGAAGAGGGATGAAGGGAAGGGG	-
LINC02208:20	123	153	29	+	0.033	d9	0.37	-1	AAGAAAGGATGGGAAGAAGGAGAAGAAAAA	-
LINC02076:11	11	41	29	+	0.033	d21	0.73	-1	GGGGAGAGGGGGAGGAGGGGACGGAGAGGG	-
LINC01550:5	2184	2218	33	+	0.029	d5	0.088	-1	AAAAATAAAAAAAAAAAAAAAAAAGAAAAAAAGG	-
lnc-ZNF492-3:1	861	895	34	-	0		0.26	-1	GAAAAGAAAGAAAAGAAAAGAAAAGAAAAAGGAG	-
lnc-ALDH1A3-1:7	1321	1367	44	+	0.043	d41d43	0.13	-1	AAAAAAAAAAAAAAAAGAAAGAAAGAAAGAAAAAAGAAAAGCATAA	-
lnc-ORAOV1-4:1	598	645	45	+	0.043	d29d44	0.11	-1	AAAAAAAAAAAAAAAAAAAAAAAAAAAGGTAAAGAAAAGAGAAACAA	-
lnc-SLC25A32-3:2	1850	1902	50	-	0.038	d2d8	0.12	-1	AAAAAAAAAAAAAAAAAAAAGAAAGAAAGAAAAAGAAAAAAAATGGAAATAA	-
lnc-SEMA6C-2:1	582	619	37	+	0		0.14	-1	AAAAAAAAAAAAAAAAGAAAAGAAAAGAAAAGAAAAG	-
lnc-ITGA11-2:1	985	1210	221	-	0.018	d15d18d75d172	0.4	-1	GAGAGAAAGAAGAAAGGAGGAAAGAAAGAAAGAGAAGGAAGGGAGGAAGGAATGAAGGAAGGAAGGAAAGAAAGAAAGAGAAAGAAAGAAAGAAAGGAAAAGGAAGAAAGAGAGAAAGAAAGAGAGAGAGAAAGAGAGAAGAAGAGAGACAGGAAGAAAGAGAGAGAGGGAGGAAGGAAGGAAGGAAAGGAAGGAAGGAAGGAGAGCAACAGAGAAAAAAGAAAG	-
lnc-CYSTM1-1:3	1311	1344	33	+	0		0.15	-1	AAAAAAAAAAAAAAGAAAGAAAGAAAGAAGAAA	-
lnc-CXCR4-1:1	0	42	40	+	0.048	d18d35	0.48	-1	GAAGAGAGGAGGAAAGAACAGAGGGGAAGAGAAAATGGGGAG	-
lnc-DCTD-9:1	306	347	39	+	0.049	d25d32	0.34	-1	GAAAAAGGAAGAAAAGAAAAAGAAACAGAGGATGAGAGGAG	-
LINC02554:9	1453	1518	62	+	0.046	d11d28d57	0.54	-1	AGGGGAGAGGACAGGAGGAAAGAAGGAGCGAGAGAAAGGGGAGAGAGAGAGAGGAGACGGGAGAG	-
LINC02554:9	1641	1684	41	+	0.047	d20d32	0.6	-1	GGAGGAGAGAGAAGGAGGGGCAGAGAGGGGAACAAGGAGGGGG	-
lnc-SRD5A3-1:1	117	169	52	+	0		0.13	-1	AAAAAAAAAAAAAAAAAAAAAAGAAAGAAAGAAAAAGAAGAAAAAAAAAAGG	-
lnc-ANXA2R-1:29	395	435	38	+	0.05	d4d9	0.17	-1	AAAACAAAACAAAAGGAAAAGAAGAGAAAAGAAAAAGAAA	-
lnc-ANXA2R-1:29	405	437	31	+	0.031	d30	0.25	-1	AAAAGGAAAAGAAGAGAAAAGAAAAAGAAACG	-
lnc-MCRIP1-1:3	656	710	52	-	0.037	d1d15	0.63	-1	AGGGAGAAGGGAGGAGGGGGAAGGAGAAGGGGAGGAAGTGGGAGGAGGAGAGTG	-
LINC01146:14	144	188	42	+	0.045	d9d24	0.48	-1	AGAAGAGAGTGGGGAGGGAGAGAGCAGGAAGAAGAAAGGAAGAA	-
LINC01146:14	2479	2511	31	-	0.031	d29	0.12	-1	AGCAAAAAAGAAAAAAAAAAAAAAAAAGAAAG	-
lnc-HLA-DQA2-1:3	161	192	30	+	0.032	d6	0.48	-1	GAGAGATGAAGGAAGAGAAAGAGGAGGAAGG	-
lnc-FOXD4L6-1:3	2129	2164	35	-	0		0.11	-1	AAAAAAAAAAAAAAAGAAAGAAAGAAAAAAGAAAA	-
lnc-KLF7-1:10	3681	3711	29	+	0.033	d28	0.53	-1	GGAGAGAGAGAGAGAGAGAGAGAGAGAGTG	-
lnc-KLF7-1:10	2916	2960	42	-	0.045	d2d6	0.091	-1	AAAAAAAAAAAAAAAAGAAAGAAAAAGAAAAAAGAAACAAATAA	-
lnc-KLF7-1:10	10268	10302	33	-	0.029	d30	0.44	-1	AGATAAAGGGGAGAAGGAGGAAAGGGAAAAGAAG	-
lnc-KLF7-1:10	10266	10298	31	-	0.031	d1	0.47	-1	AAAGGGGAGAAGGAGGAAAGGGAAAAGAAGTG	-
lnc-PDGFB-1:1	943	986	43	+	0		0.07	-1	AAAAAAAAAAAAAAAAAAAAAAAAAAGAAAGAAAGAAAAAAAA	-
lnc-ZNF507-5:2	1035	1108	70	+	0.041	d29d36d53	0.55	-1	AGGAAGGGAGAGGGAGAAAAGGAGGAGAACAGGAGACGAGAAGGAGGGGAGAGTGAGGAGAGGAGGAGAGAGG	-
lnc-ERI1-32:21	94	126	31	-	0.031	d16	0.19	-1	AAAAAAAAAAAAGAACAGGAAAGAAAGGAAAA	-
lnc-PTS-1:30	785	824	39	-	0		0.44	-1	AGGGAAGAAAGAAAGGAAGAAAAGAAGGAAGAAGGGGGA	-
lnc-TSHB-2:1	510	544	33	+	0.029	d31	0.12	-1	AAAAAAAAAAAAAAAAAAAAGAAGAAGAAGATAA	-
LINC00930:1	10788	10821	33	+	0		0.18	-1	GGAGAAAAAAAAAAAAAAAAAAAAAGAAAAGGA	-
LINC00930:1	12288	12329	39	-	0.049	d21d32	0.39	-1	AGGAAGAACAGGAAGGAAGCAAAAGAAGGAAGGAAAGGAAG	-
lnc-TINCR-1:9	1557	1592	35	+	0		0.63	-1	GAGAGGAGGGGGAGAAGGAGGGGAAGAGAGAGGAG	-
lnc-GDE1-3:3	47	77	29	-	0.033	d11	0.6	-1	GGGAGGGGGAGGAAGGGATGAGGAAAAGGA	-
LINC02102:17	0	77	76	+	0.013	d74	0.49	-1	GGGAGAGGGAGGGAGGAGGAGGGGAAGGAAAGGAAAGGAAAGGAAAAAGGAAAGGAAAAAGAAAAGGAAAGGGGCAG	-
lnc-TCL1B-2:4	487	525	38	+	0		0.13	-1	AAAAAAAAAAAAAAAAGAAAAAAAGAAAAAAGAAGAAG	-
lnc-ZNF837-1:12	1432	1463	30	-	0.032	d3	0.61	-1	AGGGGGAGGGGGAGGAGGGAAGAGGAACAGA	-
PWRN1:19	472	504	31	+	0.031	d8	0.38	-1	AGGAAGAATAAAAGGAGAGAGAGAGAGAAAGA	-
lnc-MTERF1-4:1	127	257	124	+	0.046	d1d3d116d119d125d128	0.41	-1	GTATGAAAAAGAAAAAAGAAAAAGAAGGAGGAGGAAGAAGAAGAAGAAAGAAGAAAAAGGAGAGGAAGAAGAAGAAGGAGGAGGAGGAGAAGAAGAGGAGGAGGAGGAGGAGGAAATGGCAGAGACAATG	-
lnc-MTERF1-4:1	129	259	124	+	0.046	d1d114d117d123d126d128	0.4	-1	ATGAAAAAGAAAAAAGAAAAAGAAGGAGGAGGAAGAAGAAGAAGAAAGAAGAAAAAGGAGAGGAAGAAGAAGAAGGAGGAGGAGGAGAAGAAGAGGAGGAGGAGGAGGAGGAAATGGCAGAGACAATGTA	-
lnc-MTERF1-4:1	131	261	124	+	0.046	d112d115d121d124d126d128	0.41	-1	GAAAAAGAAAAAAGAAAAAGAAGGAGGAGGAAGAAGAAGAAGAAAGAAGAAAAAGGAGAGGAAGAAGAAGAAGGAGGAGGAGGAGAAGAAGAGGAGGAGGAGGAGGAGGAAATGGCAGAGACAATGTATG	-
lnc-CDKN1B-1:1	760	790	29	+	0.033	d4	0.1	-1	GAAGTAAAAAAAAAAAAAAAAAAAAAAAAG	-
lnc-SHB-1:2	512	554	40	-	0.048	d38d40	0.5	-1	GTGTGAGAGAGAGAGAGAGAGAGAGAGAGAGAGAGAGAGAGA	-
lnc-SHB-1:2	510	552	40	-	0.048	d1d40	0.5	-1	GTGAGAGAGAGAGAGAGAGAGAGAGAGAGAGAGAGAGAGATG	-
lnc-SHB-1:2	507	550	41	-	0.047	d2d4	0.49	-1	GAGAGAGAGAGAGAGAGAGAGAGAGAGAGAGAGAGAGATGTGA	-
lnc-ANO10-2:1	193	228	34	+	0.029	d12	0.49	-1	AAGAGAAGAGGACAGAGAAGGGGAGAGGAAGGAAG	-
lnc-RIPK1-159:1	194	224	29	+	0.033	d20	0.4	-1	AAAGAAGGAGGAGGAAAAGGTGAGAAAGAA	-
lnc-PLCB4-1:1	0	43	41	+	0.047	d2d26	0.47	-1	GATGGAAGGAAGGAAGGAAAGAAGGATGGAAGGAAGGGAGAAA	-
lnc-PLCB4-1:1	3	51	46	+	0.042	d23d40	0.46	-1	GGAAGGAAGGAAGGAAAGAAGGATGGAAGGAAGGGAGAAACAGAGGAA	-
lnc-FGFR2-3:1	232	268	35	-	0.028	d5	0.39	-1	GGGAAGGAGAGAGAGAAAAAAGGAAAGAAGCAAAGA	-
lnc-ARFGEF2-4:1	537	578	39	+	0.049	d20d30	0.37	-1	GAGGAAAAAGGAGAAGGAGGCAGAAAAGGATGAAAAGAAAA	-
lnc-ZNF30-3:2	4902	4945	41	+	0.047	d1d33	0.3	-1	GTAGAAAAGAGGAAAGGAAAAAAGGAAGAAAAACAGAGGAAAA	-
lnc-ZNF30-3:2	4904	4947	41	+	0.047	d31d41	0.28	-1	AGAAAAGAGGAAAGGAAAAAAGGAAGAAAAACAGAGGAAAATA	-
LINC01981:4	330	417	83	+	0.046	d27d46d65d79	0.41	-1	GAAGGAAGAGAGAAAAAGAAGGAGAAATAAGAAGAGGAGGAAGAGACGGAAGGAAAAGGGGGAAACAGGAAGAGGAGAACAAAGAGG	-
lnc-NCAM2-7:1	567	597	29	-	0.033	d2	0.033	-1	AAAAAAAAAAAAAAAAAAAAAAAAAAGTAA	-
lnc-SORCS3-5:4	10	41	30	+	0.032	d21	0.29	-1	GAAAAAGAGAAGAGAAAGGAGCAGAAAAAAA	-
lnc-CPNE8-1:2	54	92	37	+	0.026	d24	0.13	-1	AAAAAAAAAAAAAAAAAAGAAAGACAGAAAGAAAGAAA	-
lnc-ANXA2R-1:17	2178	2231	51	+	0.038	d23d43	0.36	-1	AAGGAAGAAGGAAGGAAAAAAGGCAGAAGAGGAAGAAAGGAAGCAAGAAAAGA	-
lnc-EXOC4-7:4	1569	1609	38	-	0.05	d32d35	0.47	-1	GAAACAGTGGGAAGAGGAGAGAGAAGAAGGGAGAGAAAGG	-
lnc-EXOC4-7:4	1566	1601	34	-	0.029	d2	0.54	-1	GGGAAGAGGAGAGAGAAGAAGGGAGAGAAAGGTGG	-
lnc-ROCK2-3:6	856	893	37	-	0		0.24	-1	AAAAAGAAAGAAAAGAAAAAGAAAGAAAGAAAAGAGG	-
lnc-CDH3-3:1	53	86	32	+	0.03	d24	0.12	-1	AAAAAAAAAAAAAAAAAAAAAAAATAGAGGGAA	-
lnc-FAM84B-15:119	576	617	39	-	0.049	d9d16	0.12	-1	AAAAAAAGAAAAAGGAGAAAAAAATAAAAAATAAAGAAAAA	-
lnc-FAM84B-15:119	3742	3800	57	-	0.017	d2	0.086	-1	AAAAAAAAAAAAAAAAAAAAAAAAAAAAAAAAGAAAAAGGAAAAAGAAAAAAAAGCAA	-
lnc-ATP8A1-1:1	271	307	35	-	0.028	d29	0.36	-1	AAGGGATAAAAGAAAGGAGAGAGAGAAAGAAAAGAG	-
lnc-TMEM116-1:1	84	114	29	+	0.033	d27	0.1	-1	AAAAAAAAAAAAAAAAAAAAAAGGAAGCAA	-
lnc-ATP23-89:2	127	161	33	+	0.029	d2	0.44	-1	AATAGAAGAGGGAAGAGGAAAGGAAAGAAAGGGG	-
lnc-SLC44A3-2:3	341	386	43	-	0.044	d34d43	0.36	-1	GTGGAAAGAATGAAAAAGGAGGAGGAGAGAGAAAAGAAAAGAAAA	-
lnc-SLC44A3-2:3	339	384	43	-	0.044	d1d36	0.33	-1	GGAAAGAATGAAAAAGGAGGAGGAGAGAGAAAAGAAAAGAAAACA	-
LINC01141:12	931	991	57	-	0.05	d13d22d34	0.42	-1	AGGAAGGAGGGAAGAAGAGAAGAGGTAAAAGAGAAGACAAGAGGGACAGAGAAGGAAGAA	-
LINC01141:12	904	944	38	-	0.05	d20d26	0.45	-1	AGAGAAGGAAGAATGAGGGCAAGAGAGGAAGAAGGAAAGG	-
STK24-AS1:1	282	312	29	+	0.033	d19	0.5	-1	AGGGAGGAAGGGAAGAGAATGGAAGGAAAG	-
lnc-DOK7-2:4	289	321	31	+	0.031	d1	0.16	-1	ATAAGAAGAAGAAGAAAAAGAAAAAAAAAAAA	-
lnc-SPATA31A1-5:2	307	379	70	+	0.028	d2d43	0.49	-1	AGTAGGAGGGGAAGGAGGAAGGAAGGAGAAGAAAGAGGAAGAATAGGAGGAGAAGAGGAAGAGAGGAAGAAG	-
LINC00899:2	512	542	29	-	0.033	d1	0.2	-1	AGGAAAAAGAAAGAAAGAAAAAAAGAAATA	-
LINC00967:7	1	48	45	-	0.043	d1d35	0.26	-1	AAGAGAGAGGATGAGAGAAAAAAAAAAAAAGAAAGAAAGAAAAGACA	-
lnc-STOX2-1:2	1141	1188	45	+	0.043	d38d45	0.17	-1	AAAAAAAAAAAAAAAAAAAGAAAGAAAAAAAAGAAAGGTAAGAGGTA	-
lnc-TNFRSF19-2:1	1997	2048	49	+	0.039	d1d22	0.47	-1	ACAGAGAGAGAGAGAGAGAGAGCGAGAGAGAGAGAGAGAGAGAGAGAGAAG	-
lnc-GPR183-47:12	758	788	29	+	0.033	d19	0	-1	AAAAAAAAAAAAAAAAAAACAAAAAAAAAA	-
LINC02084:10	672	702	29	-	0.033	d28	0.5	-1	GCGAGGGAAAAAAGGAAGAAGGGGGGAAAG	-
LINC02084:10	669	700	30	-	0.032	d2	0.48	-1	GAGGGAAAAAAGGAAGAAGGGGGGAAAGCAG	-
lnc-MIB2-1:2	913	966	51	+	0.038	d23d33	0.62	-1	AAGGAAGGAAGGAGGGAAGGGGACAGGGAGGGGTGAGGAGGAGAGGGAGGGAG	-
NRIR:7	395	440	43	-	0.044	d28d42	0.29	-1	AATGAGAAAAGAAAGATGAAAAAAAGGAAGGAGGAAAAGAAGAAA	-
NRIR:7	393	437	42	-	0.045	d1d30	0.32	-1	GAGAAAAGAAAGATGAAAAAAAGGAAGGAGGAAAAGAAGAAATG	-
NRIR:7	382	423	39	-	0.049	d10d12	0.37	-1	GAAAAAAAGGAAGGAGGAAAAGAAGAAATGCAGGGAGAGAA	-
NRIR:7	264	392	122	-	0.047	d34d76d100d104d115d117	0.44	-1	AGGGAGAGAATGCAGAGGAGGAGTAAATGGAGGAGGGAAGAAAAGAAAGAGTAAAGAAGGGAGGAAGGAAGAGAGGAAAAAAGAAAAGGAAGACAGAAAGGAAAGAAGAAAAGGGGGGAAAGGAGGGG	-
lnc-SLC39A11-10:50	1498	1529	30	-	0.032	d20	0.29	-1	GGAAGAAAGGTAGAGAAAAAGAAAAAGAAAA	-
lnc-ANXA2R-1:15	390	443	51	+	0.038	d23d43	0.36	-1	AAGGAAGAAGGAAGGAAAAAAGGCAGAAGAGGAAGAAAGGAAGCAAGAAAAGA	-
lnc-MS4A4A-1:1	46	151	105	+	0		0.32	-1	AAGAGAAAGAAAGAAAGAAAGAAGAAAAGAAAGAAAGGAGAAAGAAAGAAAGAGAAAGAAAGAGAAGAGAAGAGAAGGAAAGAAAGAAGGAAGGAAAGAGAGAAA	-
lnc-POLR3G-1:2	719	750	30	+	0.032	d11	0.39	-1	GAAAGAGAGAACAAGAGGAGGAGGAGAAAAA	-
lnc-ECI2-2:2	1822	1879	55	-	0.035	d16d55	0.44	-1	ATAGAAAGGAGGGAGGAAGAGAGAAAGGAGAGAGAGGGAACAAGAGAGAGAGAAGAA	-
LINC01020:10	254	340	82	+	0.047	d2d9d16d40	0.44	-1	GATGGAAGACAGGAAGCAAAAAGGAGAGGAAGGAAAGGGATAGGAAGGAGGGGAAGGAAAGGGAAAGGAAGGAAAAGAAAGGAAAG	-
LINC01020:10	257	344	83	+	0.046	d6d13d37d83	0.44	-1	GGAAGACAGGAAGCAAAAAGGAGAGGAAGGAAAGGGATAGGAAGGAGGGGAAGGAAAGGGAAAGGAAGGAAAAGAAAGGAAAGTGAA	-
lnc-SDK1-2:1	890	1058	164	+	0.024	d18d36d65d165	0.51	-1	GAGGGAGAGAGAGGGGAGCAGGGGAAAGAGAGGGAATAGGAGAGAGAGGGGAGAGGGAGGAGAGGCAGAAGAGAGGGAGGAGAGAGGGAGAAGAAAGGAGAAGGAGAGGAGAGAGAGAGAGAAGGAGGGAGAAGAGAGAGAAAGGAAAGAGAGAGAAAAAGAAAGCAA	-
lnc-SDK1-2:1	1344	1385	40	+	0.024	d19	0.22	-1	GAAAAGAAAAAAGAAAAGACAAGAAGAGAAAAGAAAAGAAA	-
lnc-SDK1-2:1	1797	1849	50	+	0.038	d42d48	0.12	-1	AAAAAAAAAAAAAAAAAAAGAAAGAAAAAGAAAAAAGAAAAATAGAAATAGA	-
lnc-SDK1-2:1	2144	2176	31	+	0.031	d30	0.094	-1	AAAAAAAAAAAAAAAAGAAAAAAGAAAGAATA	-
lnc-CMPK2-5:65	460	500	38	+	0.05	d12d19	0.42	-1	GAGGAAGAAAGATGAAGAATGAGGAGGAAGAAGGAAGGAA	-
lnc-CMPK2-5:65	480	511	30	+	0.032	d20	0.52	-1	GAGGAGGAAGAAGGAAGGAACGAGAGAGAGG	-
lnc-LINC02203-8:1	132	274	135	-	0.049	d2d15d52d90d93d102d105	0.39	-1	GAAAGAAAAGAAAAAAGAGAAAGAGAGAAAGAGAAACAGTGGAAGGGATAATGAAGGAGAGAAAGAAGAGAAAGGAAGAGGAAGAAAAGTAAAAGAGGAGGAGGGGGAAGGAGGAAGGAAGAAAGGTGAAAAGAAAGAATGG	-
lnc-LINC02203-8:1	128	222	90	-	0.043	d3d6d19d56	0.41	-1	GAAGGAGAGAAAGAAGAGAAAGGAAGAGGAAGAAAAGTAAAAGAGGAGGAGGGGGAAGGAGGAAGGAAGAAAGGTGAAAAGAAAGAATGGTAAA	-
LINC01081:8	628	670	40	-	0.048	d38d40	0.43	-1	ATACGAGAGAGAGAGAGAGAGAGAGAGAGAGAGAGGAAGAAA	-
lnc-FAM71A-1:3	250	281	30	-	0.032	d28	0.35	-1	AGCAAGAGAAAGGAGAAGAAAAAGAAAAGGG	-
lnc-FAM71A-1:3	248	278	29	-	0.033	d1	0.37	-1	AAGAGAAAGGAGAAGAAAAAGAAAAGGGTG	-
LINC01507:7	132	178	44	+	0.043	d6d21	0.35	-1	AGAGAACAAGGAAAAGAAGAACAGAGGAAGGAGAAAAGGAGAAAAG	-
lnc-ASCL1-6:13	628	663	34	+	0.029	d2	0.43	-1	GGCGAAGAAAGGAAGGAAGGAAGAAAGAAAAGGAG	-
lnc-HEPH-2:1	213	281	65	+	0.044	d8d18d43	0.35	-1	GGAGAAGATAGGAGAAAGTGAAGAAGGGAAGAAGAGAAAAAAACAGAGAAGAAAGAAGGAAAAGAAGA	-
lnc-HEPH-2:1	222	289	64	+	0.045	d9d34d59	0.36	-1	AGGAGAAAGTGAAGAAGGGAAGAAGAGAAAAAAACAGAGAAGAAAGAAGGAAAAGAAGATAGAGGGA	-
lnc-HEPH-2:1	232	318	82	+	0.047	d24d49d57d61	0.35	-1	GAAGAAGGGAAGAAGAGAAAAAAACAGAGAAGAAAGAAGGAAAAGAAGATAGAGGGACAAGTAGAAGAAGGAAAGGAAAGGAAAAG	-
lnc-HEPH-2:1	290	331	39	+	0.049	d3d28	0.34	-1	AAGTAGAAGAAGGAAAGGAAAGGAAAAGCAAGGAAAAAGGA	-
lnc-HEPH-2:1	294	334	38	+	0.05	d24d37	0.33	-1	AGAAGAAGGAAAGGAAAGGAAAAGCAAGGAAAAAGGATAA	-
GAS1RR:3	1248	1284	35	-	0.028	d7	0.39	-1	GAGAGGGAGAAAGAAAAGAGAGAGAGAGTAAAGAAA	-
lnc-FAM20C-5:1	29	91	59	-	0.048	d10d28d37	0.52	-1	AGAAGAGGAGGAAGAAAAGGAAGACGAGGAGGACAAGGGGGAGGGAGAGGACAAGGAGGAGG	-
lnc-FAM20C-5:1	16	57	39	-	0.049	d12d23	0.56	-1	AAGGGGGAGGGAGAGGACAAGGAGGAGGCAGAGGAGGAGAA	-
lnc-KLHL32-4:2	316	347	30	+	0.032	d3	0.35	-1	AGGTAAGGAGGAGAAAAGAAAGAAGGAAAAA	-
LINC01572:10	2144	2175	30	+	0.032	d8	0.42	-1	AGAGAGAGCGAAAGAGAGAAGGAAGGAAAGA	-
LINC01020:11	0	62	60	+	0.032	d12d58	0.45	-1	GAAGGAAAGGGATAGGAAGGAGGGGAAGGAAAGGGAAAGGAAGGAAAAGAAAGGAAAGTGAA	-
SPATA3-AS1:7	2008	2053	43	-	0.044	d17d41	0.53	-1	GGACAGGGAGAGAGAGAGAGGGAGAGACAGAGGAAGAGAGAGAGG	-
SPATA3-AS1:7	2401	2431	30	-	0		0.8	-1	GGGGGAGAGGGGAGGAAGGGGGGGGGGAGG	-
SPATA3-AS1:7	2667	2697	29	-	0.033	d24	0.6	-1	GGAGATGAAGGGAGGGAGGGAGGAGGGAAA	-
lnc-IMPACT-1:1	614	645	30	-	0.032	d22	0.097	-1	AAAAAAAATAAAGAAAAAAAAAAAGAAAAAG	-
lnc-CPEB2-2:2	147	178	30	+	0.032	d19	0.42	-1	AGAGAGGAAAGAAGAAAGATGAGAGGGAAAG	-
lnc-CADM2-3:7	76	170	90	+	0.043	d17d27d41d67	0.33	-1	AAAAGAAAGAAAGAAAACAGAGAAAGGTGGGAAAAAAAAAACAAAGGAAGGAAGAGAGAAAAGAGAATGAGAGGAAGAGAAGGAAGGGGAAAAA	-
lnc-CADM2-3:7	94	175	77	+	0.049	d9d23d49d76	0.36	-1	AGAGAAAGGTGGGAAAAAAAAAACAAAGGAAGGAAGAGAGAAAAGAGAATGAGAGGAAGAGAAGGAAGGGGAAAAACAAGA	-
lnc-CADM2-3:7	1255	1298	41	-	0.047	d27d39	0.4	-1	GAGTAAGAGAAAAGATAAGAAAGGGAAAGGAGAGAGAGGAAAG	-
lnc-CADM2-3:7	1253	1294	39	-	0.049	d1d29	0.37	-1	AAGAGAAAAGATAAGAAAGGGAAAGGAGAGAGAGGAAAGCA	-
LINC01558:1	1115	1150	34	-	0.029	d15	0.63	-1	GAGAGGAGAGGAGGGAGGACGGGAAAGGGAAGGGG	-
lnc-FOXD4L6-1:11	1121	1156	35	-	0		0.11	-1	AAAAAAAAAAAAAAAGAAAGAAAGAAAAAAGAAAA	-
lnc-MBOAT1-2:23	443	475	31	+	0.031	d15	0.47	-1	AAAGAGAGAAAGGGATGGGGAGAGAAAGGAGA	-
lnc-MBOAT1-2:23	1079	1119	38	-	0.05	d10d35	0.38	-1	GGAACAAGAGAAGGAGAAAGAAAAGGGAATAAAGAGAGAG	-
lnc-MBOAT1-2:23	1064	1114	48	-	0.04	d14d25	0.36	-1	AAGAGAAGGAGAAAGAAAAGGGAATAAAGAGAGAGTGAGAAAAGAGAAAG	-
lnc-WDR91-4:6	1343	1388	43	-	0.044	d8d14	0.24	-1	AAAAAAAAAAAAAAAAAAAGAAGAAGAAGACAGAGGTGGAAAGAG	-
lnc-WDR91-4:6	1462	1512	48	-	0.04	d8d14	0.24	-1	AAAAAAAAAAAAAAAAAAAAAGAAGAAGAAGAAGACAGAGGTGGAAAGAG	-
CALML3-AS1:5	1632	1665	32	-	0.03	d7	0.39	-1	AAAAAGAGAGAGAGAGAGAGAGAGATGAGAAGA	-
lnc-CYSTM1-1:6	12	45	33	+	0		0.15	-1	AAAAAAAAAAAAAAGAAAGAAAGAAAGAAGAAA	-
LINC02401:12	508	548	38	+	0.05	d3d28	0.45	-1	AGGCAGAGAGGAAGAAAGGAAGAGAGGATAAAGGGAGGAA	-
LINC02401:12	512	552	38	+	0.05	d24d36	0.4	-1	AGAGAGGAAGAAAGGAAGAGAGGATAAAGGGAGGAATAAA	-
lnc-GGTLC1-2:1	1164	1224	58	+	0.033	d38d57	0.12	-1	AAAAAAAAAAAAAAAAAAAAAAAAAAAAAAAAAAAGAATAAAAGAGAGAGAGAAAAACAG	-
LINC01351:6	1058	1089	30	-	0.032	d27	0.16	-1	AGGTAAGAAAAAGAAAAAAAAAAAAAAGAAA	-
lnc-ONECUT1-1:5	96	136	40	-	0		0.42	-1	GGAGAGGAGAAAGGGAAAAAGAAAGGAGAAAAGAGAAGGA	-
lnc-ARHGAP26-4:36	473	506	32	+	0.03	d31	0.12	-1	AAAAGAAAAAAAAAGAAAAAAGAAAAAGAAATA	-
lnc-GNAO1-1:1	807	839	31	+	0.031	d30	0.19	-1	AAAAAAAAAAAGGAAGAAAGAAAAAAAAAGTG	-
LINC02044:4	1149	1180	30	-	0.032	d18	0.42	-1	GGGAGAAAGAAGCAGAGAAGGAAAAGAAGGA	-
lnc-ZBED2-6:1	306	336	29	+	0.033	d20	0.33	-1	AAAAAAGAAGAGAGAGAGAACAAGAGAGAG	-
LINC01020:2	498	584	82	+	0.047	d2d9d16d40	0.44	-1	GATGGAAGACAGGAAGCAAAAAGGAGAGGAAGGAAAGGGATAGGAAGGAGGGGAAGGAAAGGGAAAGGAAGGAAAAGAAAGGAAAG	-
LINC01020:2	501	588	83	+	0.046	d6d13d37d83	0.44	-1	GGAAGACAGGAAGCAAAAAGGAGAGGAAGGAAAGGGATAGGAAGGAGGGGAAGGAAAGGGAAAGGAAGGAAAAGAAAGGAAAGTGAA	-
LINC00489:1	328	403	72	+	0.04	d42d66d69	0.48	-1	AGAAGGAAGGAAGAGAAAGAGAGGGAGGGAAGAAGGAAGAAATGGAAGGAGAGAGGGAAGGAGAGATGATGAGGA	-
lnc-F13A1-3:15	94	124	29	-	0.033	d24	0.63	-1	AGAGGTGAGAGGAAAGGGGAGGGGAGGGAG	-
lnc-FGF9-3:4	685	754	66	-	0.043	d5d60d67	0.46	-1	ATAAGGGATGGAGGAAGAAAGGAAGGAAGGAAGGAAGGAAGGAAGGAAGGAAGGAAAAGAGGATGGGAA	-
lnc-FGF9-3:4	683	752	66	-	0.043	d1d7d62	0.46	-1	AAGGGATGGAGGAAGAAAGGAAGGAAGGAAGGAAGGAAGGAAGGAAGGAAGGAAAAGAGGATGGGAACA	-
lnc-FGF9-3:4	678	745	64	-	0.045	d4d6d12	0.48	-1	GGAGGAAGAAAGGAAGGAAGGAAGGAAGGAAGGAAGGAAGGAAGGAAAAGAGGATGGGAACACAGGG	-
lnc-MTHFSD-62:1	1194	1232	38	+	0		0.58	-1	AGAGAGAGAGAGAGGGAGAGAGAGGGAGAGAGAGGGAG	-
lnc-JAM3-3:2	1327	1399	69	+	0.042	d24d30d67	0.36	-1	AAAGGGAAAGAGAAAGAGGAAAGATAAGAATGAGGGAGAAAGAGGAAGAGAGAAAGAAAAAGAGAAATAGAG	-
lnc-MAP1LC3B2-28:21	188	224	35	-	0.028	d33	0.22	-1	GACAAGGAGAAAAGGAAAAAAAAAAAAAAGAAAGAA	-
lnc-SH3BP4-1:1	228	271	41	+	0.047	d37d41	0.44	-1	AAAGAGGAGGGAGGAAGAAGAGGAAGGAGGAAAGAGGCAAACA	-
lnc-ZNF727-7:1	733	781	47	-	0.021	d7	0.21	-1	AAAAAAAAAAAAAAAAAAAAGAAAGAAAGAAAGAAAAGAGTGAGGAGA	-
lnc-ZNF727-7:1	2084	2118	34	-	0		0.15	-1	AAAAAAAAAAGAAAAGAAAAGAAAAGAAAAGAAA	-
PURPL:52	3317	3370	52	+	0.019	d9	0.36	-1	AGGAAAGAACAAAGAAAGGAGGGGAGAGGAAAAAAAGAGAGAAAGAAAGAGAA	-
PURPL:52	274	307	32	-	0.03	d26	0.36	-1	AGAGGACAGAGGAAGAAAAAGGAAAAAAGAAGG	-
lnc-ZNF680-5:1	276	310	34	+	0		0.15	-1	AAAAAAAAAAGAAAAGAAAAGAAAAGAAAAGAAA	-
lnc-BTN2A1-1:2	808	872	61	-	0.047	d7d59d61	0.36	-1	GGTGTGAAGAAGAAGAAGAGGAAGAAGAAAAAGAGGAAGAAGAAGAAGGAGGAAAATAAAAAGA	-
lnc-BTN2A1-1:2	803	869	63	-	0.045	d4d12d64	0.32	-1	GTGAAGAAGAAGAAGAGGAAGAAGAAAAAGAGGAAGAAGAAGAAGGAGGAAAATAAAAAGACAAAA	-
lnc-SLC35A5-1:1	4912	4952	38	+	0.05	d34d37	0.17	-1	AAAAAAAGAAAAAAAAAAAGAGAAAAAAAAGAAGCAGCAG	-
lnc-KLHL32-4:4	212	243	30	+	0.032	d3	0.35	-1	AGGTAAGGAGGAGAAAAGAAAGAAGGAAAAA	-
lnc-DAAM2-9:8	869	903	33	-	0.029	d12	0.47	-1	AAAAAGGGAAAAGAAGAGGGATGAAGGGAAGGGG	-
lnc-ANKUB1-1:1	684	728	42	+	0.045	d2d7	0.14	-1	AACAGAGTGAAAAAAAAAAAAAAAAAAAAAAAAAGAAGAAGAAA	-
SIX3-AS1:8	20	80	57	-	0.05	d48d51d54	0.52	-1	AGAGACAGCGGTAGAGAAAAGAGGAGAGAGAGGGAGAAGAGAGAAGAGAGGAGGGGGAGG	-
SIX3-AS1:8	17	71	52	-	0.037	d2d51	0.54	-1	GGTAGAGAAAAGAGGAGAGAGAGGGAGAAGAGAGAAGAGAGGAGGGGGAGGTAG	-
SIX3-AS1:8	12	68	54	-	0.036	d4d7	0.52	-1	AGAGAAAAGAGGAGAGAGAGGGAGAAGAGAGAAGAGAGGAGGGGGAGGTAGCGAGA	-
lnc-EPB41-1:1	180	340	160	+	0		0.38	-1	AAAAAAAAAAAAAGAAAAAGAAAAAAAAAAGAAAGAGAAAGGAGAGGAGAAGGAAAGAAGAAAGGAAGGAAGGAAGGAAGGAAAAAAGGAAGGAGAAAGAAAAAGGGAAAGAAAGAAGAAAGAGAAGAGGAGGAAGAAGGGAGGGAGGGAGGGAGGGAAA	-
lnc-DAAM2-9:10	764	798	33	-	0.029	d12	0.47	-1	AAAAAGGGAAAAGAAGAGGGATGAAGGGAAGGGG	-
lnc-RUNX1T1-4:2	659	693	33	+	0.029	d7	0.47	-1	GGAAGAATAGAGAGAGGAGGGAGGAAAGGAAGAA	-
lnc-RUNX1T1-4:2	667	697	29	+	0.033	d26	0.47	-1	AGAGAGAGGAGGGAGGAAAGGAAGAATAGA	-
LUCAT1:14	1019	1127	103	+	0.046	d4d6d8d43d85	0.38	-1	AAGATACATGAAAAGAAAGAAGGAGAGAAGGAAGAAAGGAGGGCGGAAGGAAAGGAAGAAGGGAGAGAAGAAGAGAAGAAAGAAGCAGAGAAAGGAAGAGAAAAGAAA	-
LUCAT1:14	1413	1449	36	+	0		0.19	-1	AGAAAAAAAAAAAAAGAAAGAAAGAAAGAAAGAAAG	-
LUCAT1:14	3241	3284	42	+	0.023	d27	0.14	-1	AAAAAAAAAAAAAAAAAAGAAAGAAAGTAAGAAAAAGAAGAAA	-
LUCAT1:14	7123	7166	41	+	0.047	d34d40	0.19	-1	AAAAAAAAAAAAAAAGGAAGAAAAGAAAAGAAAATGGGAATAA	-
lnc-QRSL1-2:1	1078	1109	30	-	0.032	d15	0.29	-1	AAAAGAGGAAAAGAATAGGAAAAAAGAAGGA	-
EPHA5-AS1:3	569	600	30	-	0.032	d6	0.68	-1	GGGAAGAGGAGGAGGGAAGGAGGGTGGGAGG	-
lnc-YEATS4-1:1	321	363	40	-	0.048	d1d8	0.048	-1	AAAAAAAAAAAAAAAAAAAAAAAAAAAAAAAGACAAAAAGTA	-
lnc-SLITRK5-1:2	5175	5212	37	+	0		0.027	-1	AAAAAAAAAAAAAAAAAAAAAAAAAAAAAAAAAAAGA	-
lnc-IGFBP2-7:2	456	496	38	-	0.05	d4d34	0.42	-1	AAAGGCAGGAAAGAAGAGAAAGAAAGAGAAGGAGGTGGAG	-
lnc-NEURL1B-3:10	673	735	61	+	0.016	d60	0.13	-1	AAAAAAAAAAAAAAAAAAAAAAAAAAAAAAAAAAAAAAAAAAAAGAGAGAGAGAGAAAGGCA	-
lnc-PHLDA3-2:1	1433	1465	31	+	0.031	d28	0.094	-1	AAAAAAAAAAAGAAAAAAAAAAAAAAGACAGA	-
lnc-GLI2-5:1	291	324	32	+	0.03	d6	0.24	-1	AAAAGATAAAAGAAAAGAAAAAAGGGGGAAAAA	-
lnc-FOXD4L6-1:9	1174	1209	35	-	0		0.11	-1	AAAAAAAAAAAAAAAGAAAGAAAGAAAAAAGAAAA	-
lnc-ADAM29-5:5	1491	1532	40	+	0.024	d39	0.2	-1	AAAAAAAAAAAAAGAAAAGAAAGAAAGAAAAAAGGAAGGTA	-
lnc-PCDH18-3:1	270	406	132	+	0.029	d19d25d43d131	0.27	-1	AAAAAAAGGAAAGAAAGAATGAAAGTGAGAAAGAAAGAAAGAACAAAAGAAAGAAAGAAAGAAGGAAAGAAAGAAGGAAAGAAAGAAAGAAAAAGAAAGAAAGGAAGGAAGAAAGAAAGAAAGAAAAGAAATGAAG	-
LINC01299:2	1403	1436	32	-	0.03	d19	0.3	-1	AGAAAAAAGAAGACAGAGGAAGAAAAGAGAAAG	-
lnc-CXCR5-1:2	1222	1267	44	+	0.022	d33	0.11	-1	AAAAAAAAAAAAAAAAAGAAAAAGAAAAAGAAATGAAAAAAAAAG	-
LINC00887:7	614	644	29	-	0.033	d14	0.5	-1	AGGGGGAGGGGAGAGTAGAAGGAAAAAAGA	-
lnc-GNAQ-2:1	270	300	29	+	0.033	d18	0.3	-1	GAAGAAGGAAGAAGAAAATAAAGAAGAGAA	-
lnc-HS3ST3A1-2:1	336	366	29	+	0.033	d20	0.47	-1	AGGAAGGGGAAAGAGGAGGGTAGAAAAGAA	-
lnc-IFT20-1:1	1811	1842	30	-	0.032	d22	0.23	-1	AGGAAAAATGGAAAAAAGAAGGAAAAAAAAA	-
LINC01102:17	445	490	43	+	0.044	d18d37	0.4	-1	GGAAAAGAAAAAAAAAAGCGGGGGGAGAGGAGAGAAACAGAGAAG	-
lnc-AMZ2-1:2	1269	1303	33	-	0.029	d18	0.24	-1	AAGAAAGAGAAAGAACGAAAGAAAAAAAGAAAGA	-
lnc-CENPP-1:1	875	926	49	+	0.039	d12d39	0.43	-1	AAAAAGGAAAGATAGAGGAAGGGAGGGAAGAAGGAAGGATGGAGAAGAGAA	-
lnc-CENPP-1:1	888	934	44	+	0.043	d26d38	0.46	-1	AGAGGAAGGGAGGGAAGAAGGAAGGATGGAGAAGAGAACAGAAAAG	-
lnc-NHLH2-1:1	255	319	61	+	0.047	d8d21d58	0.52	-1	AAGAGAGACGAAGAGGAAGAGCGAGAAAGAAAAGGAAGGAGGGAGAAAGGGGAGGAGGTGGGGG	-
lnc-NHLH2-1:1	277	323	44	+	0.043	d36d42	0.59	-1	GAGAAAGAAAAGGAAGGAGGGAGAAAGGGGAGGAGGTGGGGGTGGG	-
LINC02198:24	1596	1741	138	-	0.048	d76d79d84d86d88d140d143	0.47	-1	ACAGCAAGAGAAGAAAGAGAAAGAAAGGAAAGAAAGAAAGAGAGAAAGAGAGAGAGTGTGTAAGACAGCGAGAGAGAGAGAGAAAGGAGGGAAGGGAAGGGGAAGGGAAGGGAAAGGGGAAGGGAAGGGAAGGGAAGGGAAGGGG	-
LINC02198:24	1592	1739	140	-	0.048	d3d80d83d88d90d92d144	0.46	-1	AGCAAGAGAAGAAAGAGAAAGAAAGGAAAGAAAGAAAGAGAGAAAGAGAGAGAGTGTGTAAGACAGCGAGAGAGAGAGAGAAAGGAGGGAAGGGAAGGGGAAGGGAAGGGAAAGGGGAAGGGAAGGGAAGGGAAGGGAAGGGGCAAA	-
LINC02198:24	1590	1736	139	-	0.048	d1d5d82d85d90d92d94	0.46	-1	AAGAGAAGAAAGAGAAAGAAAGGAAAGAAAGAAAGAGAGAAAGAGAGAGAGTGTGTAAGACAGCGAGAGAGAGAGAGAAAGGAGGGAAGGGAAGGGGAAGGGAAGGGAAAGGGGAAGGGAAGGGAAGGGAAGGGAAGGGGCAAACA	-
LINC02198:24	1588	1675	83	-	0.046	d1d3d7d84	0.54	-1	AGCGAGAGAGAGAGAGAAAGGAGGGAAGGGAAGGGGAAGGGAAGGGAAAGGGGAAGGGAAGGGAAGGGAAGGGAAGGGGCAAACATG	-
lnc-ITPR3-1:1	493	528	34	-	0.029	d15	0.43	-1	GGGAAGGAAGGAAGGAAAACAAAGGGGAAAGGAAA	-
lnc-PIEZO2-2:7	250	280	29	-	0.033	d9	0.4	-1	GGGAAGGGAGGAAAGAAAAATGAAAAAGGA	-
lnc-SPATA31A1-5:3	307	379	70	+	0.028	d2d43	0.49	-1	AGTAGGAGGGGAAGGAGGAAGGAAGGAGAAGAAAGAGGAAGAATAGGAGGAGAAGAGGAAGAGAGGAAGAAG	-
lnc-OSBPL8-1:1	574	606	31	-	0.031	d12	0.59	-1	AGGGGAGAGGGAAGGGAGACAGGGAGAGAGGA	-
LINC02084:9	516	546	29	-	0.033	d28	0.5	-1	GCGAGGGAAAAAAGGAAGAAGGGGGGAAAG	-
LINC02084:9	513	544	30	-	0.032	d2	0.48	-1	GAGGGAAAAAAGGAAGAAGGGGGGAAAGCAG	-
lnc-STX18-1:3	562	629	64	+	0.045	d22d34d64	0.45	-1	AAAGAGAAGGGAGGAGGAAGGATGAAAGGAAAGACAGAGGAGGAAGGAAGAGAAGAAAGAAGAGTGG	-
lnc-PARM1-1:1	1	186	177	+	0.043	d1d11d153d156d162d174d178d181	0.34	-1	GTAAGGAAAAACGAAAGAAAGAGAAAGGAAGGAAGGAAGGAGAGAGAGAAGGAAGGAAGGAAAGAAAGAAAGAGAAAGAAAGAAAGAAAGAAAAAGAAAGAAAGAAGAAAGAAAGAAAGAGAAGAAAGGAAGAAAGAAAGGGAGAAAGAAAGATGGTGGAGGCAGGAAAGAAAGCAGATAATAAA	-
lnc-CD300C-2:1	2319	2360	39	+	0.049	d28d36	0.41	-1	GAGAGAGAGAGAGAGAGAGAGAGAGAGATGAAAAAACAAGG	-
lnc-NDUFS6-5:3	673	708	34	+	0.029	d33	0.086	-1	AAAAAAAAAAAAAAAAAAAAAAAAAAAAAAGAGTG	-
FLVCR1-DT:19	726	756	30	+	0		0.33	-1	GGGAAAAAAAAAAAAAGAGAGAGAGAGAGA	-
FLVCR1-DT:19	1039	1072	32	-	0.03	d10	0.33	-1	AGGAAAGAAAGAAAAAAAAAAGCAGGGAAGGGA	-
FLVCR1-DT:19	1427	1486	59	-	0		0.39	-1	GAGAGAGAGAGAGAGAAGGAAAGAAAGAGAGAGAGAAAGAAAGAAAAGAAAGAAAGAGG	-
LINC02039:8	597	627	29	+	0.033	d26	0.43	-1	GAGGAAGAGAGGAGAAGGAAAAAAGGCAAG	-
LINC02039:8	632	662	29	+	0.033	d9	0.37	-1	AGGGAAGGACAGAGGAAAGAAAAAGAAAGA	-
lnc-FOXD4L6-1:4	1781	1816	35	-	0		0.11	-1	AAAAAAAAAAAAAAAGAAAGAAAGAAAAAAGAAAA	-
LINC02401:15	89	129	38	+	0.05	d3d28	0.45	-1	AGGCAGAGAGGAAGAAAGGAAGAGAGGATAAAGGGAGGAA	-
LINC02401:15	93	133	38	+	0.05	d24d36	0.4	-1	AGAGAGGAAGAAAGGAAGAGAGGATAAAGGGAGGAATAAA	-
LINC02401:15	582	625	41	+	0.047	d15d26	0.26	-1	GAAGAGAGAGAGAAACAAAAGAAAAATGAAAAAAGGAAAGAAA	-
lnc-IGFBP7-3:3	152	212	57	+	0.05	d2d27d50	0.32	-1	AGTGAAAAGAGAAAAGAAGAAAGAAAATAAAGAAGGAAGGAAAAGGGGAACAAAGAGGAA	-
LINC01333:12	1440	1583	136	-	0.049	d65d69d79d116d120d124d128	0.3	-1	AAAGAAAGGAAAGGCGAATGAATGGACAAGGGAAAGAAAGAGAAAGAAAAAAAGAAAGAAAAATGAAAGAGAATGAACAAAAGAAAGAAAAGAGAAAGGAAGGAAAGAAGGAAGAAAGAAAAGGAAGGAAGAAAGAAAGAGAA	-
LINC01333:12	1436	1564	122	-	0.047	d3d69d73d83d120d124	0.29	-1	GAATGGACAAGGGAAAGAAAGAGAAAGAAAAAAAGAAAGAAAAATGAAAGAGAATGAACAAAAGAAAGAAAAGAGAAAGGAAGGAAAGAAGGAAGAAAGAAAAGGAAGGAAGAAAGAAAGAGAACAAA	-
lnc-GNAT3-2:1	291	332	39	+	0.049	d1d33	0.2	-1	GTGAAAGAGAAAGAAGAAAAAAAGAAAAAAAAATAAAGAAA	-
lnc-AMPD2-1:1	119	149	29	-	0.033	d9	0.1	-1	AAAAAAAGAAAAAAGAAAAACAAGAAAAAA	-
lnc-GNB2-1:1	740	775	34	-	0.029	d26	0.49	-1	GAGGAGGGCAGGAGGAAAGAGAGAGGAAAAAGAAG	-
lnc-C9orf50-2:1	2007	2038	30	+	0.032	d26	0.065	-1	AAAAAAAAAAAAAAAAAAAGAAGAAATAAAA	-
lnc-GUSB-2:1	38	78	38	-	0.05	d2d38	0.5	-1	GTAAAGGAGGAGGAGGAGGAGGAGGAGGAGGAAAAAACAG	-
lnc-GUSB-2:1	105	148	41	-	0.047	d25d41	0.49	-1	GTAAAGGAGGAGGAGAATGAGGAGGAGGAGGAGAAGGAAGAAA	-
lnc-GUSB-2:1	102	146	42	-	0.045	d2d28	0.48	-1	AAAGGAGGAGGAGAATGAGGAGGAGGAGGAGAAGGAAGAAACAG	-
lnc-GUSB-2:1	215	337	119	-	0.025	d4d7d112	0.6	-1	AGAAGGAGGTGGAAGAGGAGGAAAGGAAGAAGGGAGGAGGAGGAAAGGAGGGGGAGGAGGGAGGGGGAGAAGAGGAGGAGGGGGAGAAGGAGGAGAGGGAGGAGGAGAAGGAAACGGCGAGG	-
LINC01622:8	564	599	34	+	0.029	d25	0.46	-1	GGAAGGAAGGAGAGAAAAAGAGAGACAGGAGAGAG	-
lnc-CIDEA-2:1	1626	1657	30	+	0.032	d27	0.097	-1	AAGAAAAAAAAAAAAAAAAAAAGAAAGTAAA	-
lnc-PAWR-5:1	310	340	29	+	0.033	d20	0.53	-1	GGAGAAGGAGGAAGAGAGAGCAGAGGAAGG	-
lnc-XCL2-2:1	1146	1176	29	+	0.033	d21	0.1	-1	AAAAAAAAAAAAAAAAAAAAACAGAAGAAG	-
lnc-CADM2-3:2	76	170	90	+	0.043	d17d27d41d67	0.33	-1	AAAAGAAAGAAAGAAAACAGAGAAAGGTGGGAAAAAAAAAACAAAGGAAGGAAGAGAGAAAAGAGAATGAGAGGAAGAGAAGGAAGGGGAAAAA	-
lnc-CADM2-3:2	94	175	77	+	0.049	d9d23d49d76	0.36	-1	AGAGAAAGGTGGGAAAAAAAAAACAAAGGAAGGAAGAGAGAAAAGAGAATGAGAGGAAGAGAAGGAAGGGGAAAAACAAGA	-
LINC00853:3	479	520	39	-	0.049	d1d39	0.46	-1	GCGAGAGAGAGAGAGAGAGAGAGAGAGAGAAGAGAGAGATA	-
LINC01016:10	1877	1912	34	+	0.029	d19	0.43	-1	GGGAAGGAAGGAAGGAAAACAAAGGGGAAAGGAAA	-
TAPT1-AS1:8	562	598	35	+	0.028	d5	0.33	-1	AAGAATGAAAGGGAAAGAAAGAAAAAGAGAGAGAAG	-
lnc-ALDH1B1-13:6	1532	1566	33	+	0.029	d22	0.47	-1	GGAAGAGGGAGAAAAGGAAGGATGAAGGAAAGAG	-
lnc-WDR26-1:2	1782	1815	32	+	0.03	d23	0.45	-1	AGGAGAGAGAAAGAGAGAGAGAGTGAAAGGGAA	-
LINC01934:17	871	917	44	+	0.043	d26d37	0.15	-1	GAAAAAAAAAAAAAAAAAAAAAAAAACAGAAAGGGAACAAGAGAAA	-
lnc-NDFIP2-8:1	589	626	37	+	0		0.14	-1	AAAAAAAAAAAAAAAAAAGAAAGAAAAGAAAAGAGAA	-
LINC02117:4	79	112	32	+	0.03	d14	0.45	-1	AGAGAGGGGAAGAATGAGAAGAGAAGAGAAGGA	-
lnc-CTDSP2-1:1	1636	1668	31	-	0.031	d6	0.28	-1	AAAAAAAAAAAGAGAGAGAGAGAGACAGAAAG	-
LINC01806:25	679	713	33	-	0.029	d12	0.44	-1	GAGGGAAAAAGAAAAAGGGAGTGAGAGAGGAAGA	-
lnc-FAM71A-1:2	389	420	30	-	0.032	d28	0.35	-1	AGCAAGAGAAAGGAGAAGAAAAAGAAAAGGG	-
lnc-FAM71A-1:2	387	417	29	-	0.033	d1	0.37	-1	AAGAGAAAGGAGAAGAAAAAGAAAAGGGTG	-
lnc-GRXCR1-5:1	1669	1720	49	+	0.039	d13d21	0.41	-1	GGAGAGGAAAAGACAGAAGGATAGAAAAAGAGAAGGAGGAGGAAAAGGAAG	-
lnc-GRXCR1-5:1	1691	1722	30	+	0.032	d29	0.39	-1	AGAAAAAGAGAAGGAGGAGGAAAAGGAAGTA	-
lnc-GRXCR1-5:1	124	157	32	-	0.03	d28	0.15	-1	GAAATAGAAAAAAAAAAAAAAGAAAAGAAAAGA	-
lnc-GRXCR1-5:1	121	152	30	-	0.032	d2	0.13	-1	AGAAAAAAAAAAAAAAGAAAAGAAAAGACAA	-
LINC00656:1	559	590	30	-	0.032	d8	0.55	-1	AGGGGAAGGGAAGGGAGGGGGATGAGAAAAA	-
lnc-MTR-1:2	6632	6665	33	+	0		0.64	-1	GAGGAGGAGGAGGAGGAAGAGGAAGAGGAGGGG	-
lnc-PMP22-2:3	80	110	29	-	0.033	d11	0.53	-1	GGGGGAAGAAAGAGAAGGTAGAGGGAGGAA	-
LINC00687:7	183	276	89	+	0.043	d24d36d66d90	0.42	-1	GAAGAAGGAGGAGAAGGAGAAGGATGAGAAGAAAAACAAGAAGAGGAAGGAGAAGGAGGAGGAAAATGAGAAGGAGAAGAAGAGAAGGAACAG	-
LINC00687:7	284	324	38	+	0.05	d1d38	0.6	-1	GCAGGAGGAGGAGAAAGAGGAGGAGGAGGAGGAGGGAGTG	-
LINC00687:7	286	326	38	+	0.05	d36d38	0.6	-1	AGGAGGAGGAGAAAGAGGAGGAGGAGGAGGAGGGAGTGTG	-
lnc-CDH16-1:2	1101	1133	32	-	0		0.12	-1	AAAAAAAAAAAAAAAAAAGAAAGAAAGAAAGA	-
LUCAT1:15	661	766	100	+	0.048	d1d3d5d40d82	0.38	-1	ATACATGAAAAGAAAGAAGGAGAGAAGGAAGAAAGGAGGGCGGAAGGAAAGGAAGAAGGGAGAGAAGAAGAGAAGAAAGAAGCAGAGAAAGGAAGAGAAAAGAAA	-
LUCAT1:15	1052	1088	36	+	0		0.19	-1	AGAAAAAAAAAAAAAGAAAGAAAGAAAGAAAGAAAG	-
lnc-TUBGCP3-6:6	0	242	239	+	0.012	d96d114d239	0.51	-1	AAGGAAGGGAAAGAGGGAGGGAGAGAGGAAGGAAGGAAGGGAAGAAGGGAAGGAAGGAAGGAAGGAAGAGGGGAAGGAGGGGGGAGGAGGAAGGAATGAAGAGAGAAAGGAAGGCAGGGAAGGAGGGGAGAGAGGGAGGAAGGGGGAAAGGAAAGAAGGAAGGAAGAAGGAAAGAAGAAAGGAAGGAAAAAAGGAAGGGAAAGAGGAAGGGAAAGAGGAAGGAAGGAAGGAAGGAAGGGCAA	-
lnc-BATF3-2:3	4993	5033	39	-	0.025	d35	0.12	-1	GGAGCAAAAAAAAAAAAAAAAAAAAAAAAAAAAGAAAAGA	-
lnc-SAFB-1:1	711	777	63	+	0.045	d18d25d51	0.48	-1	GAAGGAAGAAGAGAAAAATGGAAGATAGGGAGGGAGAGGAAAGGAAGGGGGCGAAGGAAGGGAGAA	-
lnc-SAFB-1:1	737	825	84	+	0.045	d25d40d44d72	0.55	-1	AGGGAGGGAGAGGAAAGGAAGGGGGCGAAGGAAGGGAGAACAGATGGGAAGGGAAGGGAAGGGAAGGGAAGACGGAGGAAGGAAAAGG	-
lnc-PTPN14-2:1	2509	2550	39	+	0.049	d2d6	0.44	-1	AATAAATAAAGAAGGAGAAGGAGGAGGAGGAAGGGGAGAAG	-
lnc-PTPN14-2:1	2512	2552	38	+	0.05	d3d38	0.45	-1	AAATAAAGAAGGAGAAGGAGGAGGAGGAAGGGGAGAAGTA	-
lnc-PTPN14-2:1	7172	7206	33	+	0.029	d27	0.059	-1	AAAAAAAAAAAAAAAAAAAAAAAGAAATAAAAGA	-
TTTY14:17	786	827	39	+	0.049	d17d38	0.15	-1	GAAAAGAAAAAAAAAAGTAAAAGAAAAAGAAAAGAAAATAA	-
lnc-PAXIP1-23:1	523	554	30	-	0.032	d13	0.39	-1	AAAGGAGGAAGAAAGAACAAAGGAAGAAGGG	-
lnc-UTP23-2:1	58	104	44	+	0.043	d9d12	0.26	-1	GAAAAAGAATAGCAGAAAAAGGAAAGGGAAAAAAAAAGAAAAGAGA	-
lnc-UTP23-2:1	68	109	39	+	0.049	d2d36	0.24	-1	AGCAGAAAAAGGAAAGGGAAAAAAAAAGAAAAGAGACAAAA	-
lnc-FER-1:1	1792	1832	38	-	0.05	d23d29	0.55	-1	GGGAAGGGGGTGGAGATGGAGAAGAGGAAGAAAGAAAGGG	-
lnc-LYPD5-1:2	489	545	54	-	0.036	d1d6	0.12	-1	AAAAAAAAAAAAAAAAAAGAAAGAAAGAAAAGAAAAAAGAAAAAGAAAATAAAATG	-
lnc-ECI2-2:3	1843	1900	55	-	0.035	d16d55	0.44	-1	ATAGAAAGGAGGGAGGAAGAGAGAAAGGAGAGAGAGGGAACAAGAGAGAGAGAAGAA	-
HOXA11-AS:3	0	43	43	-	0		0.53	-1	GGGAGGGAGGGGAGAGGAGGAAAAAAAAAAAAGGAAAGGGGGG	-
lnc-ASTN2-1:1	99	169	67	-	0.043	d23d47d64	0.46	-1	AAAAACAAGGGGAGGGGAAGAATAGAGAGGAAGAAGGAGGGAGGGACAGAGAGAAAAAGGGAAAGGGAGA	-
lnc-ASTN2-1:1	96	163	64	-	0.045	d2d26d50	0.48	-1	AAGGGGAGGGGAAGAATAGAGAGGAAGAAGGAGGGAGGGACAGAGAGAAAAAGGGAAAGGGAGATAA	-
lnc-MAP1LC3B2-28:8	116	149	32	-	0.03	d1	0.7	-1	GGGGGGAGAAGGAGGAGGAGGAGGGGAGGAGCG	-
LINC01102:14	723	768	43	+	0.044	d18d37	0.4	-1	GGAAAAGAAAAAAAAAAGCGGGGGGAGAGGAGAGAAACAGAGAAG	-
LINC01351:5	1033	1064	30	-	0.032	d27	0.16	-1	AGGTAAGAAAAAGAAAAAAAAAAAAAAGAAA	-
lnc-AHSP-5:9	347	379	31	-	0.031	d9	0.19	-1	AGAAGAGAGAAAAAAAAAAGAACAAAAAAAGA	-
lnc-AHSP-5:9	773	804	30	-	0.032	d1	0.19	-1	AAAGAAAAAAAAAAAGAAAAGAAAAGAAGTG	-
lnc-SPATA31A6-4:1	101	173	70	+	0.028	d2d43	0.49	-1	AGTAGGAGGGGAAGGAGGAAGGAAGGAGAAGAAAGAGGAAGAATAGGAGGAGAAGAGGAAGAGAGGAAGAAG	-
GMDS-DT:128	827	881	52	-	0.037	d38d51	0.39	-1	AATGGGAGGGAAAGGCAAGAGGGAAGAAAAAGAGGGAGAGAAGAAAAAGAAAAA	-
GMDS-DT:128	810	878	65	-	0.044	d11d16d55	0.34	-1	GGGAGGGAAAGGCAAGAGGGAAGAAAAAGAGGGAGAGAAGAAAAAGAAAAATAAAACAAAGAAGAAAA	-
LINC00311:2	1285	1323	38	+	0		0.13	-1	AAAAAAAAAAAAAAAAAAGAAAGAAAGAAAGAAAGAAA	-
lnc-AQP11-2:1	0	33	32	+	0.03	d19	0.12	-1	AAAAAAAAAAAAAAAAAAACAAAGAGAGAAAGA	-
LINC02208:21	123	153	29	+	0.033	d9	0.37	-1	AAGAAAGGATGGGAAGAAGGAGAAGAAAAA	-
lnc-KATNAL2-1:1	180	225	43	+	0.044	d29d42	0.24	-1	AAAAAGAAAAAAAAAGAAAAAAAAGAGGGCAGGAAGAGGAAACAA	-
lnc-SDSL-5:1	1176	1280	99	+	0.048	d13d33d73d84d99	0.59	-1	GAGAGAGGGAGAGTGAGAGGGAGAGAGGGAGAGTGAGAAGGAGAGAGAGAGAGGGAGAGGGAGAGAGAGAGAGTGAGAGGGAGACAGAGAGAGAGGGGGTGGGG	-
PWRN1:24	436	468	31	+	0.031	d8	0.38	-1	AGGAAGAATAAAAGGAGAGAGAGAGAGAAAGA	-
LINC01351:13	875	906	30	-	0.032	d27	0.16	-1	AGGTAAGAAAAAGAAAAAAAAAAAAAAGAAA	-
lnc-FBXW7-1:1	447	481	33	-	0.029	d9	0.47	-1	GGGGAGAGGGGAGAAAGAGAAAGACAGAGAGAAA	-
lnc-SLC44A5-4:1	273	313	38	-	0.05	d2d6	0.1	-1	AAAAAAAAAAAAAAAAAAAAAAAAAGGAAAAAATAAGCAG	-
LINC01837:23	670	703	32	+	0.03	d10	0.18	-1	AGAAAAAAAATAGAAAAAAGAAAGAGAAAAAGA	-
LINC01449:1	176	209	32	+	0.03	d13	0.42	-1	GGAGAAGAAAGGATAGGGGAAAAAGAAGAAAGG	-
lnc-GRK3-1:1	2110	2146	36	+	0		0.69	-1	GAGGGGGAGGGAGGGGAGGAGGAAGAGGAGGAGGAG	-
lnc-CPEB4-4:3	515	557	40	+	0.048	d3d31	0.48	-1	AGACAAGGAGAAGAGGAAGGGAGGAAGGGAACAGAGAGGAAG	-
lnc-CPEB4-4:3	519	566	45	+	0.043	d27d38	0.49	-1	AAGGAGAAGAGGAAGGGAGGAAGGGAACAGAGAGGAAGCAGAGAGAG	-
lnc-TMEM18-3:2	430	493	61	+	0.032	d1d5	0.24	-1	ATAGGTGAAAAAAAAAAGAAAGAAAAAAAAGAAAAGGAAAGAAAAGAAAAAGGAGAGAAAGAA	-
RBM26-AS1:13	3210	3246	35	-	0.028	d29	0.11	-1	AAAAAATAAAAAAAGAAAAAAAAAAAGAAGAAGAAA	-
lnc-HSF2-4:3	1365	1396	30	+	0.032	d26	0.097	-1	AAAAAAAAAAAAAGAAAAAAAAGAAACAAAG	-
lnc-RUNX3-4:1	5	46	39	+	0.049	d1d20	0.37	-1	ATGAAGGAGAAAGAAAAGGATAAGGGAGAAGAAAGAAAGGA	-
lnc-RUNX3-4:1	7	60	51	+	0.038	d18d39	0.34	-1	GAAGGAGAAAGAAAAGGATAAGGGAGAAGAAAGAAAGGACAGAGAGAAAAAAA	-
lnc-BMP6-106:137	3912	3955	41	-	0.047	d1d3	0.23	-1	AGAAAAAGAAAAAGAAAAAGAAAAAGAAAAAGAAAAGGGTGCA	-
LINC01596:5	297	327	29	+	0.033	d2	0.43	-1	GGCAGGGAAGAAAGAAGGAAGGAAAGAAGA	-
LINC01450:1	2520	2550	29	+	0.033	d3	0.3	-1	GAATAAAGGAAAAAAGAAAGAAAGAAGAGG	-
LINC01450:1	2524	2554	29	+	0.033	d26	0.33	-1	AAAGGAAAAAAGAAAGAAAGAAGAGGCAGG	-
lnc-ID4-1:1	138	201	63	+	0		0.33	-1	AAAAAAAAAAAGGGGAGAGAGAGAGAAAAAGAAAAGGAAGGAAGGAAGAAAGAAAGAGAGAAA	-
lnc-KCND3-1:1	1069	1104	34	-	0.029	d2	0.43	-1	AGGGGAAGAAAGAGAAGGGAAAAAAGAGAAGGCAG	-
lnc-KCND3-1:1	2025	2141	112	-	0.034	d2d91d96d106	0.48	-1	GAAAAGAAACAGAGAGAGACAGAATGAGGGAGGGAGGAAGGAGGAAGGAAGGAAGGAAGGAAGGAGGAAGGAAGGAAGGAAGGAAGGAAGAAGGAAGGAAGGAAGGGAGGGAATGA	-
LINC02063:3	419	451	31	+	0.031	d30	0.34	-1	AAAAAAGAAGAGGAAAGGAAAGAAGGAAAGTG	-
lnc-WASHC5-2:5	1140	1180	38	-	0.05	d13d29	0.47	-1	GGAGAGAAGGCAAAGAGAAAGAGGAGTGGGAGGAGAAAGA	-
LINC01989:16	118	158	38	+	0.05	d4d16	0.3	-1	AAAATGAGAAAGGGAGCAAAGAAGAAGAAGAAAGGAAAAA	-
lnc-KLF15-2:6	241	325	80	+	0.048	d1d6d52d82	0.49	-1	GTGAGACAGAGGAAGGAAGGAAGGAAGGAAGGAAGGAAGGAAGGAAGGAAGGTAGGAAGGAAGAAAGGAAGGAAGGAAGGGGCA	-
lnc-FBXO8-5:3	1427	1457	29	-	0.033	d1	0.33	-1	GAGAGAGAAAAAAAGGGAGAAAAAAGAATG	-
lnc-VSX1-1:8	1565	1600	34	+	0.029	d13	0.46	-1	GGGGAAAGAGAAATGAGAGAGAGAGAGAGAGAGAA	-
lnc-CYP7B1-3:1	756	811	54	+	0.018	d53	0.15	-1	AAAAAAAAAAAAAAAGAAAAGAAAAAAGAAAAAGAAAAAGAAAAGAAAAGAAATG	-
lnc-CCR8-1:1	473	503	29	-	0.033	d7	0.47	-1	AGAAGAGAGAAAAGAAGAGGGATGAGGGGA	-
lnc-RAB1A-1:1	944	988	42	+	0.045	d3d34	0.34	-1	AGATGAAAAAAAAAAAAGAAAAGAAAAAAAAAGGTGGGGGGGGG	-
lnc-RAB1A-1:1	948	991	41	+	0.047	d30d40	0.37	-1	GAAAAAAAAAAAAGAAAAGAAAAAAAAAGGTGGGGGGGGGCGG	-
lnc-RAB1A-1:1	993	1044	49	+	0.039	d2d36	0.37	-1	GGTAAGAAAAGAAAAAGGAAAAGAGGGGGGAGAAAGTGAAAAGAAGAGAAA	-
lnc-RAB1A-1:1	996	1046	48	+	0.04	d33d48	0.34	-1	AAGAAAAGAAAAAGGAAAAGAGGGGGGAGAAAGTGAAAAGAAGAGAAACA	-
lnc-CHL1-1:3	0	64	62	+	0.031	d20d62	0.39	-1	AAGAAGAAGAAGAGGAAGAACAAGGAAGAGGAGGAGGAGGAAGGGAGGAAGAAAAGAAAAAATA	-
lnc-CYSTM1-1:7	12	45	33	+	0		0.15	-1	AAAAAAAAAAAAAAGAAAGAAAGAAAGAAGAAA	-
LINC02086:20	939	982	41	-	0.047	d12d36	0.56	-1	AGGGGGTGGGAAGAGAGGGAGGGAGAGAAACAGAAGGGAAAGG	-
LINC00929:12	27	59	31	+	0.031	d1	0.38	-1	ACAGAGAGAGAGAGAAAGAGAGAAAGAGAGAA	-
LINC01102:12	947	992	43	+	0.044	d18d37	0.4	-1	GGAAAAGAAAAAAAAAAGCGGGGGGAGAGGAGAGAAACAGAGAAG	-
lnc-VAV3-1:1	277	442	161	+	0.024	d44d48d94d98	0.33	-1	AGAGAAAGAGAGAAAGAAAGAAAGAAAGAGAGAGAAAGAGAGAATGAATGAGAGAAAGAAAGAAAGAGGAAGAGAAAGAGAGAGGAAGAAAGAATAAATGAGAGAGAAAAAAAGAAGAAAGAAAGAAAAAAGAAAGGAAGAGAGGAAGAAAAGAGAGAGAAAGAA	-
lnc-FGF9-3:2	823	892	66	-	0.043	d5d60d67	0.46	-1	ATAAGGGATGGAGGAAGAAAGGAAGGAAGGAAGGAAGGAAGGAAGGAAGGAAGGAAAAGAGGATGGGAA	-
lnc-FGF9-3:2	821	890	66	-	0.043	d1d7d62	0.46	-1	AAGGGATGGAGGAAGAAAGGAAGGAAGGAAGGAAGGAAGGAAGGAAGGAAGGAAAAGAGGATGGGAACA	-
lnc-FGF9-3:2	816	883	64	-	0.045	d4d6d12	0.48	-1	GGAGGAAGAAAGGAAGGAAGGAAGGAAGGAAGGAAGGAAGGAAGGAAAAGAGGATGGGAACACAGGG	-
lnc-PLEKHA3-7:1	109	140	30	+	0.032	d19	0.39	-1	AGAGAAAGGGGGGAAAAAGCAGAAGAAAAAG	-
lnc-NEK10-1:1	135	165	29	+	0.033	d1	0.47	-1	ACAGAGAGAGGGAGAGAGAAAAAGGAGGGA	-
lnc-KCNMB2-3:1	28	68	38	+	0.05	d5d8	0.47	-1	GGAGGCAATGAGGAAAGGAGGGAAGAAGGAAGGAAGGAAA	-
lnc-CITED2-2:1	501	588	84	-	0.034	d4d39d73	0.32	-1	AGGAAGAAAAAAATAAAAAGAAGGAAAAAAGAGAGAGAGAGAAAGAACAGAGGGAAGAAAAAGAGAGAAAGAGAAGAGAAAATAGGG	-
lnc-SLC16A1-2:2	1978	2009	30	-	0.032	d13	0.065	-1	AAAAAAAAAAAAAAAAACAAAGAAAAGAAAA	-
lnc-CADM2-3:3	76	170	90	+	0.043	d17d27d41d67	0.33	-1	AAAAGAAAGAAAGAAAACAGAGAAAGGTGGGAAAAAAAAAACAAAGGAAGGAAGAGAGAAAAGAGAATGAGAGGAAGAGAAGGAAGGGGAAAAA	-
lnc-CADM2-3:3	94	175	77	+	0.049	d9d23d49d76	0.36	-1	AGAGAAAGGTGGGAAAAAAAAAACAAAGGAAGGAAGAGAGAAAAGAGAATGAGAGGAAGAGAAGGAAGGGGAAAAACAAGA	-
lnc-SERPINI1-3:1	474	505	30	+	0.032	d1	0.45	-1	GTGGAAGGAAAGAAGAAAGGAGGAAAGAGGA	-
lnc-ADAT1-1:1	2222	2256	33	+	0.029	d32	0.12	-1	AAAAAAAAAAAAAAAAAAAAGAAAAGAAAAGACG	-
lnc-ADAT1-1:1	4412	4442	29	+	0.033	d28	0.13	-1	AAAAAAAAAGAAAAGAAAAGAAAAGAAACA	-
lnc-RYBP-2:1	352	403	49	+	0.039	d17d38	0.51	-1	AAGAGAGAGGGAAAGGACAAGAGGAGGAGGAGGGAGGGCAAGGGAAGAAAG	-
lnc-SACS-1:1	33	137	100	-	0.038	d42d57d62d90	0.33	-1	GGAAAAGAAAGAATGAAAGAAAGAGAGAAAGGAGAGAAAGACAGAACAAGAAGAGAAAGAACAAGAAGGAAAGAGAGAAAGAAGAAGGAAAAGAAGGAAGAAAG	-
lnc-KLF15-3:1	105	200	94	+	0.011	d51	0.34	-1	AAGAAAAGAAGGAAAAAAGAAAAAAGGAAAGAGGAAAGGGAAAAAGAAGAATGAAGGAAGAAAGGAGGAAGGAAGAAGAAAAAGGAAGAAGAAAG	-
lnc-KLF15-3:1	202	248	44	+	0.043	d1d37	0.43	-1	GCAAGGAAGGAGGGAAAGAAGGAGGAAAGAGGAAGAACAGAAGGAA	-
lnc-SPACA7-2:1	391	426	34	-	0.029	d12	0.34	-1	AGAGAGAGAGAAAGAGAAAAGACAAGAGAAAGAGA	-
lnc-GPR27-2:1	1996	2041	43	-	0.044	d11d39	0.62	-1	GGGGGTGGGAGAGGGAAGGAGGAAGAGAAGGGGTGGGGGAAGAAA	-
lnc-GPR27-2:1	1991	2035	42	-	0.045	d4d16	0.59	-1	GGGAGAGGGAAGGAGGAAGAGAAGGGGTGGGGGAAGAAATGGGA	-
lnc-TNFAIP3-1:1	1096	1129	33	-	0		0.061	-1	AAAAAAAAAAAAAAAAAAAAAAAAAAAAAAGAG	-
LINC01146:20	233	277	42	+	0.045	d9d24	0.48	-1	AGAAGAGAGTGGGGAGGGAGAGAGCAGGAAGAAGAAAGGAAGAA	-
LINC01105:6	586	617	30	-	0.032	d8	0.55	-1	AAGAGAGGGAAGGAGGAGGAGATGAGAAGGG	-
lnc-ASAP1-2:1	3805	3876	69	+	0.028	d61d69	0.14	-1	AAAAAAAAAAAAAAAAAAAAAAGAAAGAAAGAAAGAAAAAAGAAAAAAAAAAAAGAGGGAATAAAAAAATG	-
lnc-ASAP1-2:1	3648	3694	45	-	0.022	d4	0.11	-1	AAAAAAAAAAAAAAAAAAAAAAAAAAAAAAAAAAAAAGAGACAGGG	-
lnc-ADHFE1-1:11	654	712	56	-	0.034	d12d39	0.24	-1	AAAAAAGAAAAAAAAAAATAGAAAAGAAAAAAAGGAAAAGAAGGGTAAAGGAGAGGAA	-
LINC00662:37	114	146	31	+	0.031	d4	0.38	-1	AGAGTGAGAGAGAGAGAGAAAAAAAAAGAAGG	-
lnc-FOXD4L6-1:5	1552	1587	35	-	0		0.11	-1	AAAAAAAAAAAAAAAGAAAGAAAGAAAAAAGAAAA	-
lnc-OGFOD3-1:2	423	459	35	+	0.028	d4	0.72	-1	GGGGTGGGAGGGGAGGAGGGGAGAGGAGGAGAAGGG	-
lnc-PITRM1-5:1	1627	1660	32	+	0.03	d1	0.48	-1	GTGAGAGAGAGAGAGAGAGAGAGAGAGAGAGAA	-
lnc-PITRM1-5:1	1629	1662	32	+	0.03	d31	0.45	-1	GAGAGAGAGAGAGAGAGAGAGAGAGAGAGAATA	-
lnc-SPRY2-132:9	458	489	30	+	0.032	d20	0.42	-1	AGAAGGAAGGAGGAAGAAGATGAAGAAAAGG	-
LINC01798:18	1705	1739	33	+	0.029	d1	0.35	-1	ACAGAGAGAGGGGGGAAAAAAAAGAAAGAAAAGA	-
lnc-HES1-2:6	513	557	43	-	0.023	d6	0.16	-1	AAAAAAAAAAAAAAAAAAAGAAAGAAAAAAAGAAAAATGGGGAA	-
LINC00520:5	702	732	29	+	0.033	d24	0.1	-1	AAAAAAAAAAAAAAAAGAAGAAGACAAAAA	-
lnc-NLRP3-3:1	53	90	37	+	0		0.19	-1	AAAAGAAAAAGAAAAGAAAAGAAAAAGAAAGAAGAAA	-
lnc-SPPL2A-1:13	813	848	34	+	0.029	d21	0.11	-1	AAAAAAAAAAAAAAAAAGAAACAGAAAAGAAAAGA	-
lnc-SPPL2A-1:13	1345	1375	29	-	0.033	d17	0.33	-1	AAAAAGGAGAAATAGGAAAGAAGAAAGGGA	-
LINC01146:3	254	298	42	+	0.045	d9d24	0.48	-1	AGAAGAGAGTGGGGAGGGAGAGAGCAGGAAGAAGAAAGGAAGAA	-
CCDC18-AS1:20	1343	1384	39	+	0.049	d35d38	0.27	-1	AGAGAGAAAAAAAAAAAAAAGGAAGGAGAAGAAAACAGTGA	-
lnc-AAGAB-1:42	25	76	49	+	0.039	d1d49	0.41	-1	ATGAGAGAGAGAGAGAAAGAGAGAGAGAGAGAAAGAGAGAGAGAGAGAATA	-
lnc-AAGAB-1:42	27	78	49	+	0.039	d47d49	0.43	-1	GAGAGAGAGAGAGAAAGAGAGAGAGAGAGAAAGAGAGAGAGAGAGAATATG	-
lnc-ETAA1-1:1	169	253	82	+	0.024	d39d72	0.45	-1	AAAGAAGAAAAGGAAGGGGGAAGGGAAGGAGGAGGAAGACGAAGAAGAAGAAAAGAAGAGAAGGAAAGGAGGTGGGAAGGAGAA	-
lnc-CEACAM20-2:6	63	104	39	-	0.049	d9d36	0.68	-1	GGGGCGGGGAGAGGGAGAGGAGGGGAGGAGACGGGGAAGAG	-
lnc-MCM5-1:1	363	407	42	-	0.045	d1d22	0.59	-1	AGGAGGGGAGAGGGAAAGGGACAGGGGAGGGAAAGAGAGAGGTG	-
lnc-MCM5-1:1	2002	2032	29	-	0.033	d21	0.53	-1	GAGGGGAGCAGGAGAGGGAAGAAAAAAGGG	-
lnc-TRIB2-4:1	337	370	32	-	0.03	d25	0.24	-1	AGAAAAACAGAGAGAGAGAGAAAAAAAAAAAAG	-
lnc-TRIB2-4:1	332	362	29	-	0.033	d4	0.3	-1	AGAGAGAGAGAGAAAAAAAAAAAAGCAGAG	-
lnc-PABPC4L-2:2	197	242	43	+	0.044	d9d29	0.47	-1	GAAGGGAAACAAGAAGGAAAAGAGAGAGGCAGAGGGAGAGGGAGA	-
lnc-BANP-14:3	910	942	31	+	0.031	d7	0.62	-1	AGGGAAATGAGAGAGGGGAGGGAGGAGGAGGG	-
lnc-CHST8-1:5	316	348	31	+	0.031	d26	0.66	-1	GGAGAGAGAGGAGGGAGGAGAGGAGGTGGGAG	-
lnc-ECI2-2:4	1838	1895	55	-	0.035	d16d55	0.44	-1	ATAGAAAGGAGGGAGGAAGAGAGAAAGGAGAGAGAGGGAACAAGAGAGAGAGAAGAA	-
LINC02533:5	142	172	29	+	0.033	d1	0.4	-1	GTGAAGAAAGGGAAGAAGGAAGAAAAAGGA	-
LINC02533:5	144	174	29	+	0.033	d28	0.37	-1	GAAGAAAGGGAAGAAGGAAGAAAAAGGATA	-
lnc-FRG2-4:1	29	62	32	+	0.03	d5	0.55	-1	GGGAGCAGAAGAGAGAGAGAGAGAGGGGAAGAG	-
LINC01614:2	1095	1161	63	+	0.045	d12d34d55	0.41	-1	AAAGGAGAGAGGCAGAGAAAGAAAAGGAGGAGGATAAAGAAGAGGAGGAAGAGGACGAAAGGAAAA	-
lnc-RAB23-53:32	3596	3627	30	+	0.032	d1	0.42	-1	ACAGAGAGAGAGAAAGAGAGAGAGAGAGAGA	-
lnc-VSX1-1:5	2165	2200	34	+	0.029	d13	0.46	-1	GGGGAAAGAGAAATGAGAGAGAGAGAGAGAGAGAA	-
LINC00929:9	218	250	31	+	0.031	d1	0.38	-1	ACAGAGAGAGAGAGAAAGAGAGAAAGAGAGAA	-
LINC00972:1	177	251	72	+	0.027	d23d34	0.38	-1	GAAAAAGAAAGGAAGAAAGAAAATGAAGAAGGAACGAAGGAGGAAAGGAAAGAAGGAAAGAAGGAAGGAAGGAG	-
LINC02015:18	1765	1795	29	+	0.033	d15	0.3	-1	AGAAAAAGAAAGAGATAAAGGGGAAGAAAA	-
lnc-SPATA31A1-5:1	421	493	70	+	0.028	d2d43	0.49	-1	AGTAGGAGGGGAAGGAGGAAGGAAGGAGAAGAAAGAGGAAGAATAGGAGGAGAAGAGGAAGAGAGGAAGAAG	-
lnc-RPS21-4:2	1283	1314	30	-	0.032	d7	0.65	-1	AGAGGAGGGAGGGAGGGGAGGAGTGGAGAGA	-
lnc-ZNF131-4:1	1866	2026	152	-	0.05	d2d4d10d16d38d65d133d148	0.19	-1	AAAAAAAAAAATAAAGAAAAAAGAAATAAAGAGAAAAAGAAAAAAAGGAAAGAGAGAAAGAAAGGAAAGAAGAAAGAAAAAGAAAAAGAAAGAATGAAAGAAAGAAAAAGAAAGAAAGAAATAAAAGAAAGAAAAGAAAGAAGCAGAAATAAAAATATAA	-
lnc-MRPS27-1:1	1028	1058	29	+	0.033	d4	0.5	-1	AGAGCAGGAGGAAGAGAGAGAAGGAAGAGG	-
lnc-NOVA1-3:1	495	535	38	+	0.05	d9d30	0.42	-1	AAGAGAAGATGAAGGAGGAAAAGAAGAAGATGGAGGAGGA	-
LINC01543:3	130	171	39	-	0.049	d20d28	0.39	-1	GAAGGAAGAAAATGAAGAAGCAAGGGAGAGGGAGAGAAAAA	-
lnc-SLC12A7-4:3	2584	2668	84	-	0		0.32	-1	GAAAGAAAAAAAGAAAGGAAGAGAGAAAGAGAGAAAGAAAGAGAGAAAGAGAGAAAGAAAGAAAGAGAAAGAAAGGGAAAGAAA	-
lnc-CLEC18B-1:1	0	69	68	+	0.014	d41	0.7	-1	GGGAGGGGAGGGGGAGGGGGAGGGGAGGGGAAGGGGGGAAGTAAGGGAAGGGAAAGGAGGAGAAGGGGG	-
lnc-ADARB2-1:1	153	184	30	+	0.032	d23	0.39	-1	GAGAAGAGAAAGAAAAAGAGGAGCGAGAAGA	-
lnc-FAM160A1-7:1	367	409	40	+	0.048	d5d25	0.36	-1	AGAGATAAAAAGAGAAAGGGAGAGACAGGAGAAAAGGAAGAA	-
lnc-CDHR4-1:1	0	74	72	+	0.027	d22d72	0.39	-1	AAAAAAAGAAAGGAAGAAGAAGCAGGAGGAGGAGAAGGAGAAGAAGGAGAAGGAGAAGAAGGAGAAGAAGAACA	-
lnc-PFAS-1:2	225	271	44	-	0.043	d10d18	0.48	-1	AAGAAAAGAAAAGAAGGAGAAAGGAGGTGAGGGGGTAGAGAGGAGG	-
lnc-FTCDNL1-1:4	1106	1140	34	-	0		0.088	-1	AAAAAAAAAAAAAAAAAAAAAAAAAAAAGGAGAA	-
lnc-CNST-1:2	706	743	37	+	0		0.14	-1	AAAAAAAAAAAAAAGAAAAAAAGAGAGAAAAAAAAAG	-
lnc-HLA-DQA2-1:1	248	279	30	+	0.032	d6	0.48	-1	GAGAGATGAAGGAAGAGAAAGAGGAGGAAGG	-
lnc-CRIPT-1:1	0	32	31	-	0.031	d4	0.56	-1	AGAAAGGGAGGGGGGAAGGAGAGAGAGTGAAG	-
CHKB-DT:52	1217	1258	39	+	0.049	d30d39	0.17	-1	AAAAAAAAAAAAAAAAAAAAAAAAAAAAGGCGAGGGGAATA	-
ILF3-DT:16	1295	1325	29	+	0.033	d28	0.1	-1	AAAAAAAAAAAAAAAAAAAAAAAAGAAGTG	-
LINC01397:2	291	322	30	+	0.032	d16	0.32	-1	GGAGAAAAAGGAGAAACAAAGAGAAAGAGAA	-
lnc-PDE4D-1:1	4058	4091	33	-	0		0.33	-1	AGGGAAGAAAGAAAGAAAGAAAGAAAGGAAAGA	-
lnc-VAV3-1:2	266	431	161	+	0.024	d44d48d94d98	0.33	-1	AGAGAAAGAGAGAAAGAAAGAAAGAAAGAGAGAGAAAGAGAGAATGAATGAGAGAAAGAAAGAAAGAGGAAGAGAAAGAGAGAGGAAGAAAGAATAAATGAGAGAGAAAAAAAGAAGAAAGAAAGAAAAAAGAAAGGAAGAGAGGAAGAAAAGAGAGAGAAAGAA	-
lnc-CALM1-2:1	408	439	30	-	0.032	d3	0.45	-1	GAGGAGGAGGAAAAAGAGGAGGGGAAACAAA	-
lnc-GJA8-1:2	422	462	38	+	0.05	d6d35	0.35	-1	AAAAAATAAAAAGAAGGAAGAGGAAGAAGAGAAGATGGGG	-
lnc-KIF13B-1:1	9242	9275	32	+	0.03	d13	0.18	-1	AAGAAAAGAAAAGCAAAGAAAAGAAAAGAAAAA	-
lnc-KIF13B-1:1	17395	17433	37	+	0.026	d31	0.11	-1	AAAAAAAAAAAAAAAAAAAAAGAAAGAAAAATGAAAAG	-
LINC02519:24	4136	4186	48	+	0.04	d45d47	0.14	-1	AAAAAAAAAAAAAAAAAAAAAAAAAGAAGAGAAAGAAAAAGAAAACACGG	-
lnc-SALL1-6:2	1591	1623	31	-	0.031	d6	0.66	-1	GAGGAGGAGGAGGAGGAGGAGGAAGTGGAGGG	-
lnc-VAV3-1:5	35	200	161	+	0.024	d44d48d94d98	0.33	-1	AGAGAAAGAGAGAAAGAAAGAAAGAAAGAGAGAGAAAGAGAGAATGAATGAGAGAAAGAAAGAAAGAGGAAGAGAAAGAGAGAGGAAGAAAGAATAAATGAGAGAGAAAAAAAGAAGAAAGAAAGAAAAAAGAAAGGAAGAGAGGAAGAAAAGAGAGAGAAAGAA	-
lnc-PRIMPOL-6:5	798	830	31	-	0.031	d4	0.094	-1	AAAAAAAAAAAAAAAAAAAGAAAAGAATAAGA	-
lnc-PRIMPOL-6:5	966	1005	38	-	0.026	d37	0.15	-1	ACAAAAAAAAAAAAGAAAGAAAGAAAGAAAGAAAAGAAA	-
lnc-TSPAN14-2:3	2749	2873	123	-	0.0081	d122	0.67	-1	GTGGGGAGAGGGAGAGGGAGAGGGAGAGGAGGGAGAGGGAGAGGAGGGAGAGGGAGAGGAGGGAGAGGGAGAGGAGGGAGAGGGAGAGGAGGGAGAGGGAGAGGAGGGAGAGGGAGAGGAGGAG	-
lnc-CMPK2-5:63	539	579	38	+	0.05	d12d19	0.42	-1	GAGGAAGAAAGATGAAGAATGAGGAGGAAGAAGGAAGGAA	-
lnc-CMPK2-5:63	559	590	30	+	0.032	d20	0.52	-1	GAGGAGGAAGAAGGAAGGAACGAGAGAGAGG	-
lnc-CYSTM1-1:8	12	45	33	+	0		0.15	-1	AAAAAAAAAAAAAAGAAAGAAAGAAAGAAGAAA	-
lnc-HDDC2-2:2	22	57	34	+	0.029	d26	0.4	-1	AGAGGAAAGGAAAGGAGGAAAAGGGACAGAAGAAA	-
lnc-CDYL-1:1	416	465	47	+	0.041	d24d37	0.39	-1	AAGGAGAGAGAAAGGAGGAAGAGATGAGAAAGGAAGACAGAGAAAGAAA	-
LINC01351:14	871	902	30	-	0.032	d27	0.16	-1	AGGTAAGAAAAAGAAAAAAAAAAAAAAGAAA	-
LINC00370:2	400	450	48	+	0.04	d8d22	0.44	-1	AGAAAGAGCAAGGAAAGGAGGATGAGAAAGGAAGAGAGGGAGGGAGAAAA	-
lnc-ARSF-1:2	232	265	32	-	0.03	d25	0.58	-1	GAGGAGGTGGAGGAAGAGGAGGAAGAGGAAGGA	-
lnc-FAM9A-1:2	181	227	44	+	0.043	d1d30	0.33	-1	GTGAGGAAAGAAGGGAAAGGAAAGGAAAAATAAGAAAAGAAGAAAA	-
lnc-FAM9A-1:2	183	229	44	+	0.043	d28d44	0.3	-1	GAGGAAAGAAGGGAAAGGAAAGGAAAAATAAGAAAAGAAGAAAACA	-
lnc-PMP22-2:1	118	148	29	-	0.033	d11	0.53	-1	GGGGGAAGAAAGAGAAGGTAGAGGGAGGAA	-
LINC01476:4	1000	1031	31	+	0		0.097	-1	GAAAGAAAAAAAAAAAAAAAAAAAAAAAGAA	-
lnc-CSF2RA-2:1	332	363	30	-	0.032	d18	0.32	-1	AAGAGAAAGAGACAGAAAAGAAGGAAAGGAA	-
lnc-CNN1-1:1	1	222	211	+	0.045	d2d28d86d89d92d95d98d214d217d219	0.38	-1	AGCAGAAGAAGAGGAAGAAGAAGGAGAACAAGAAGAAAAAGAGGAAGAGGAAGAAGAAGAGGAAGAAGAAGGAGAAGGAGAAGGAGCAGCAGCAGCAGCGGAAGAGGAAGAGGAAGAAAAGAAAGAAGAAAGAAGAAAGAAGGAGAAGGAGAAGGAGAAGAAAGAAGAAAGAAGAAAGAAGAAGAAGAAGAAGAGGGAGAAGAAGAAGAAGAAACAGCACA	-
lnc-NR4A2-3:1	80	143	60	-	0.048	d2d5d35	0.27	-1	AGAAAAAAGAAAAAAAAAAAGAAAAAATGAAGAAGAAGGAGAAGGAAAAGGAGAAGACGACGA	-
FZD10-DT:38	1602	1649	46	-	0.021	d3	0.15	-1	AAAAAAAAAAAAAAAAAAAAAAAAAAAAGAAGAAGAAGAAGAATGAG	-
LINC02401:19	456	499	41	+	0.047	d15d26	0.26	-1	GAAGAGAGAGAGAAACAAAAGAAAAATGAAAAAAGGAAAGAAA	-
HAR1A:1	260	512	241	-	0.044	d1d3d228d231d233d235d237d241d243d245d250	0.6	-1	GCAGGATGTGCAAATGTGTGTGACAGAGAGAGGAGGGAGAGAGAGGGGGAGAGAGAGGGAGAGAGAGGGAGAGAGAGGGAGGGGGAGAGAGGGAGAGGGAGAGGGGGAGAGGGAGGGAGAGGGAGGGGGGAGAGAGGGAGAGGGAGAGAGAGAGGGAGAGGGAGAGAGAGGGAGAGAGAGGGAGAGAGAGGGAGAGAGGGAGAGAGAGAGGGAGAGAGAGAGAGGGAGAGAGAGAGAGAGAGAGAGAATGTG	-
lnc-NCOA3-9:1	1952	2139	186	+	0.0053	d108	0.3	-1	AAGAAAGAGAGAGAGAGAGAGAAGAAAGAAAAAGAAAGAGAGAGAGAGAAAGAAAGAAAGAGAGAGAGAGAGAGAGAAAGAAAAGAAAGAAAGAAAAGAAAGAAAGAACGAAAGAAGAAAGAAAGAAAGAAAGAAAGAAAGAAAGAAAGAAAGAAAGAAAGAAAGAAAGAAAGAAAGAAAAGAAAGA	-
CHKB-DT:45	1170	1211	39	+	0.049	d30d39	0.17	-1	AAAAAAAAAAAAAAAAAAAAAAAAAAAAGGCGAGGGGAATA	-
lnc-HLA-DQA2-1:2	258	289	30	+	0.032	d6	0.48	-1	GAGAGATGAAGGAAGAGAAAGAGGAGGAAGG	-
lnc-ALDH1B1-13:7	1536	1570	33	+	0.029	d22	0.47	-1	GGAAGAGGGAGAAAAGGAAGGATGAAGGAAAGAG	-
lnc-HRH3-1:1	1477	1519	40	-	0.048	d34d36	0.26	-1	AAAGACATGGGAAAAAAAAAAAAGAGAGAGAGAAAGAAAAAG	-
lnc-SAMD12-2:1	752	794	40	-	0.048	d3d5	0.26	-1	GAGGAAAAAAAAAAAAAGAGAGAGAAAGAAAGAAAACATGGA	-
lnc-SAP30-2:1	4026	4056	29	-	0.033	d23	0.27	-1	AAAGAATAAGAAAAAAGGGAGAAAGAGAAA	-
lnc-SAP30-2:1	4009	4049	38	-	0.05	d7d16	0.25	-1	AAGAAAAAAGGGAGAAAGAGAAATAAAAGAAGTAAAAAAG	-
lnc-CYSTM1-1:4	1311	1344	33	+	0		0.15	-1	AAAAAAAAAAAAAAGAAAGAAAGAAAGAAGAAA	-
lnc-LRMDA-1:1	2992	3032	38	-	0.05	d27d35	0.42	-1	AGAATAGAAGAACAAGGAGAAGGAGGAGGGGAAAGGAGAA	-
lnc-LRMDA-1:1	2933	3027	90	-	0.043	d19d49d58d86	0.43	-1	AGAAGAACAAGGAGAAGGAGGAGGGGAAAGGAGAATAGAAGGAACAGAAGGAGGAAGGGGGGAAGGGAGAAAGGTAAAAGGAAAAGAAAAAGAA	-
lnc-FAM20C-6:2	1840	1979	134	+	0.036	d1d88d115d130d134	0.52	-1	ATAGAGAGAGAAAGGGAGGGAGGAAGGGAGGAGGGAGGAAGGAAGGGAGGAAGAGAGGGAGGGAGAAAGGAGAGGAAAAAGGGAGAAGTGAGGGAGGGAGGGAAGGAGGAGGGAACAGAGGAAGAAAAAACGAACAGAG	-
LINC00632:10	1228	1293	65	+	0		0.32	-1	AAAAAAAGAAAAGAAGAGAAGAGAAAAGAGAAGAGAAGAAAGAAGAGAAGAGAAGAGAAGAGAAG	-
lnc-KLF15-3:2	105	200	94	+	0.011	d51	0.34	-1	AAGAAAAGAAGGAAAAAAGAAAAAAGGAAAGAGGAAAGGGAAAAAGAAGAATGAAGGAAGAAAGGAGGAAGGAAGAAGAAAAAGGAAGAAGAAAG	-
lnc-KLF15-3:2	202	245	41	+	0.047	d1d37	0.44	-1	GCAAGGAAGGAGGGAAAGAAGGAGGAAAGAGGAAGAACAGAAG	-
lnc-ADAM29-5:2	1454	1495	40	+	0.024	d39	0.2	-1	AAAAAAAAAAAAAGAAAAGAAAGAAAGAAAAAAGGAAGGTA	-
lnc-CXCL12-1:2	847	889	40	-	0.048	d5d30	0.19	-1	AAAAAAGAAAATAAAGAAGAGAAAAGGAAAGAAAAATAAGAA	-
lnc-GRIP2-1:16	357	429	71	+	0.014	d39	0.38	-1	AAAAAAAAAAAGAAGAAGAAGAAGGAGAAGGAGAAGGAGCGGGAGAAGGAGAAGAAGAAGAAGAAGAAGAAG	-
lnc-PLCXD1-3:2	0	39	39	+	0		0.54	-1	AAGGAAGGAAGGAGGGAGGGAAGGAAGGAAGGAAGGAAG	-
lnc-MAP3K9-3:9	7	38	30	-	0.032	d6	0.26	-1	AAAAAAAAAAGAAAGAAAGAGAAGTGAGAAG	-
lnc-FAM160A1-5:5	1530	1590	58	+	0.033	d27d55	0.1	-1	AAAAAAAAAAAAAAAAAAAAAAAAAAACAAGAAAAGAAAAAAGAAAAAAAAGGAATAGAA	-
lnc-ARHGAP5-1:1	783	818	34	-	0.029	d19	0.31	-1	AGAAAGAAAAAGAAGTAAAAAAGGAGAGAAGGGAA	-
lnc-TRMT61B-3:1	52	84	32	+	0		0.62	-1	AGAGGAGGGGGAAAGAAGGAGGAGGAGGGGGA	-
lnc-CNST-1:3	356	393	37	+	0		0.14	-1	AAAAAAAAAAAAAAGAAAAAAAGAGAGAAAAAAAAAG	-
lnc-ELFN1-1:1	1173	1225	50	-	0.038	d11d15	0.67	-1	GAAGGAAGGAGGGAGGGAGGGAGGGAGGGAGGGAGGCAGGCAGGGAGGGAGG	-
lnc-MED15-1:4	437	497	57	-	0.05	d10d23d39	0.6	-1	AAGGAGGGAGGGAAAGGGAATGAGAGAGGGAGGGGATGAGAGGGGGAGACAGGGAGGGAG	-
lnc-MED15-1:4	296	377	77	-	0.049	d19d31d51d65	0.54	-1	GAAGGAGGGAGGGAATGAGAGGGGGGGAGTAAGAGAGGAGAGAAGAGAGTGAAGAAGGGAATGAGGAAAGGAGAGGGAGGA	-
lnc-MED15-1:4	539	603	61	-	0.047	d4d45d48	0.55	-1	AAAGAGGGAGGGAGGCAATGGGAGAAGAGGAGAGGGAGGGAGGGAAAGAAGGGGGGAAATGAGA	-
lnc-MED15-1:4	505	587	78	-	0.049	d18d33d38d79	0.54	-1	AATGGGAGAAGAGGAGAGGGAGGGAGGGAAAGAAGGGGGGAAATGAGACAGGGAGGGAAGGAATGAGAGAGGGAGGAGAGAA	-
lnc-MED15-1:4	499	584	81	-	0.047	d5d24d39d44	0.55	-1	GGGAGAAGAGGAGAGGGAGGGAGGGAAAGAAGGGGGGAAATGAGACAGGGAGGGAAGGAATGAGAGAGGGAGGAGAGAACGAGAG	-
lnc-ADCY9-1:3	752	786	33	+	0.029	d26	0.38	-1	GAGAAAGGAAGGAAGAAAGGGAGAAACAGGAAAA	-
lnc-ADCY9-1:3	1305	1342	36	-	0.027	d35	0.19	-1	ATAAAAAAGAAAAGGAAAAAAAAAAAAGAAAAGAAGG	-
lnc-ADCY9-1:3	1299	1340	39	-	0.049	d3d5	0.17	-1	AAAAAAGAAAAGGAAAAAAAAAAAAGAAAAGAAGGCACAAA	-
lnc-ADCY9-1:3	1624	1655	30	-	0.032	d14	0.26	-1	GAAAAGAAAAAGAAAATAGAAAAGGAAAAGG	-
LINC02248:13	899	929	29	-	0.033	d22	0.27	-1	GGAAGAACAGAGAAAAAGAGAAGAAAAAAA	-
lnc-NAF1-1:1	2069	2101	31	+	0.031	d20	0.28	-1	GAAAAAAAAAAAAAAAAGGGTGAAAAGGAGAG	-
lnc-CADM2-3:4	76	170	90	+	0.043	d17d27d41d67	0.33	-1	AAAAGAAAGAAAGAAAACAGAGAAAGGTGGGAAAAAAAAAACAAAGGAAGGAAGAGAGAAAAGAGAATGAGAGGAAGAGAAGGAAGGGGAAAAA	-
lnc-CADM2-3:4	94	175	77	+	0.049	d9d23d49d76	0.36	-1	AGAGAAAGGTGGGAAAAAAAAAACAAAGGAAGGAAGAGAGAAAAGAGAATGAGAGGAAGAGAAGGAAGGGGAAAAACAAGA	-
LINC01069:2	2386	2435	48	-	0.02	d3	0.55	-1	AAGGAGGGAGGGAGAGAGAAAAGGAGGGAGGGAGAGAAGGAGAGATGGA	-
HID1-AS1:3	345	388	41	+	0.047	d5d7	0.42	-1	GAAGGTATGAAGAAGGAGGAGGAGAAGAAGGAGAAGAAAAGAA	-
HID1-AS1:3	584	615	30	-	0.032	d2	0.13	-1	GGAAAAAAAAAAAAAAAAAAAAAAAAGATGA	-
CISTR:4	3	45	40	+	0.048	d14d31	0.57	-1	AAGGAGAGAGGGAGCGGGGGAGGAAAAGAGGCGGGAGAGAGA	-
lnc-ATP6V1G3-4:7	438	468	29	-	0.033	d27	0.4	-1	AATGAGAGGAAGAAGAGGAAGAGAGAGAAA	-
lnc-ATP6V1G3-4:7	1369	1410	39	-	0.049	d14d28	0.46	-1	AAAAAAAGGGGGTGGGAAAAGGGGAATGAGAGGAAGGAAAG	-
lnc-FAM120B-11:1	697	746	47	+	0.041	d5d38	0.45	-1	GGAAGTAGGGAAGGGAAGGAGGGAGGGAGGAAGAAAAACAGAAAGAAAA	-
lnc-FAM120B-11:1	703	750	45	+	0.043	d32d43	0.4	-1	AGGGAAGGGAAGGAGGGAGGGAGGAAGAAAAACAGAAAGAAAATAAA	-
lnc-SMIM15-2:2	186	218	31	+	0.031	d2	0.59	-1	AGCGGGGGAGGAAAGGGGAGAAGAGGGGAAAG	-
LINC01105:2	722	753	30	-	0.032	d8	0.55	-1	AAGAGAGGGAAGGAGGAGGAGATGAGAAGGG	-
lnc-IGSF3-1:1	1074	1112	38	+	0		0.13	-1	AAAAAAGAAAAAAAAAGAAAAAAAAAAAAGAAGAAGAA	-
lnc-USP9X-1:1	511	611	95	+	0.05	d1d17d40d59d62	0.62	-1	GCGGAGGGAGGAGGGGGTGAGGGAGGAGGGAGAGAGGAGGCAGGAGGGAGGGAGGAAGGTGGCGGGGAGAAGAAGAGAGGGAGGGAGGAAAAGGAAGGAA	-
lnc-COX7C-4:1	422	455	32	+	0.03	d28	0.36	-1	GAAAAGAAAAAAGAAGAAAGGGGAAAAGTGGAG	-
lnc-KLF7-1:7	5312	5342	29	+	0.033	d28	0.53	-1	GGAGAGAGAGAGAGAGAGAGAGAGAGAGTG	-
lnc-KLF7-1:7	4547	4591	42	-	0.045	d2d6	0.091	-1	AAAAAAAAAAAAAAAAGAAAGAAAAAGAAAAAAGAAACAAATAA	-
lnc-KLF7-1:7	11899	11933	33	-	0.029	d30	0.44	-1	AGATAAAGGGGAGAAGGAGGAAAGGGAAAAGAAG	-
lnc-KLF7-1:7	11897	11929	31	-	0.031	d1	0.47	-1	AAAGGGGAGAAGGAGGAAAGGGAAAAGAAGTG	-
lnc-ZNF207-1:1	5730	5762	32	+	0		0.19	-1	GAAAAAAAGAAAAAGAAAAAAAAAAAGGAAAG	-
lnc-ZNF207-1:1	6095	6139	43	-	0.023	d3	0.23	-1	AAAAAAAGAAAAAAGAAAAAGAAAAAAAAAGAGAGAGAAATGGG	-
LINC00687:1	364	457	89	+	0.043	d24d36d66d90	0.42	-1	GAAGAAGGAGGAGAAGGAGAAGGATGAGAAGAAAAACAAGAAGAGGAAGGAGAAGGAGGAGGAAAATGAGAAGGAGAAGAAGAGAAGGAACAG	-
LINC00687:1	465	505	38	+	0.05	d1d38	0.6	-1	GCAGGAGGAGGAGAAAGAGGAGGAGGAGGAGGAGGGAGTG	-
LINC00687:1	467	507	38	+	0.05	d36d38	0.6	-1	AGGAGGAGGAGAAAGAGGAGGAGGAGGAGGAGGGAGTGTG	-
lnc-ZFP64-4:5	203	243	38	-	0.05	d3d5	0.25	-1	AAAAAAGAAAAAGAAGAAGAAAAAGAAAAAGAGGCACAGG	-
lnc-ANXA2R-1:26	396	436	38	+	0.05	d4d9	0.17	-1	AAAACAAAACAAAAGGAAAAGAAGAGAAAAGAAAAAGAAA	-
lnc-ANXA2R-1:26	406	438	31	+	0.031	d30	0.25	-1	AAAAGGAAAAGAAGAGAAAAGAAAAAGAAACG	-
lnc-SHB-1:4	370	412	40	-	0.048	d38d40	0.5	-1	GTGTGAGAGAGAGAGAGAGAGAGAGAGAGAGAGAGAGAGAGA	-
lnc-SHB-1:4	368	410	40	-	0.048	d1d40	0.5	-1	GTGAGAGAGAGAGAGAGAGAGAGAGAGAGAGAGAGAGAGATG	-
lnc-SHB-1:4	365	408	41	-	0.047	d2d4	0.49	-1	GAGAGAGAGAGAGAGAGAGAGAGAGAGAGAGAGAGAGATGTGA	-
lnc-ACTL8-1:2	457	492	34	+	0.029	d4	0.37	-1	AGGACAAGGGGAGGAAGAAAGAAAAGAAAAGAGAA	-
lnc-ACTL8-1:2	462	494	31	+	0.031	d30	0.34	-1	AAGGGGAGGAAGAAAGAAAAGAAAAGAGAATA	-
lnc-FAM43A-7:1	488	538	49	+	0.02	d21	0.38	-1	GGGGGAAAAAAAAGGAAGAGATAGAGAAGAAAAGGAGGAAAGAAAAGAAG	-
lnc-C7orf57-4:1	685	728	41	+	0.047	d38d41	0.14	-1	AAAAAAAAAAAAAAAAGAAAGAAAAAGAGAAAAGAAAATAATG	-
lnc-STX18-1:7	475	542	64	+	0.045	d22d34d64	0.45	-1	AAAGAGAAGGGAGGAGGAAGGATGAAAGGAAAGACAGAGGAGGAAGGAAGAGAAGAAAGAAGAGTGG	-
lnc-DOK7-2:5	516	548	31	+	0.031	d1	0.16	-1	ATAAGAAGAAGAAGAAAAAGAAAAAAAAAAAA	-
PURPL:49	1283	1316	32	-	0.03	d26	0.36	-1	AGAGGACAGAGGAAGAAAAAGGAAAAAAGAAGG	-
lnc-MAP3K9-3:8	20	51	30	-	0.032	d6	0.26	-1	AAAAAAAAAAGAAAGAAAGAGAAGTGAGAAG	-
lnc-ZNF837-1:13	1414	1445	30	-	0.032	d3	0.61	-1	AGGGGGAGGGGGAGGAGGGAAGAGGAACAGA	-
lnc-HIST1H2AI-1:2	261	339	77	-	0.013	d11	0.24	-1	AAAAAAAAAAAAAAGAAAAAAAAGAAAAGAAAAGAAAAGAAAAGAAAAGAAAAGAAAGAAAGAAAATGGGAGGGGGAG	-
LINC01748:25	1810	1842	31	-	0.031	d6	0.062	-1	AAAAAAAAAAAAAAAAAAAAAAGAATAGAAAA	-
lnc-GPR183-47:19	199	229	29	-	0.033	d27	0.33	-1	AGCAGAGAGGAAAAGAAGAAAGGAGAAAAA	-
lnc-GPR183-47:19	195	226	30	-	0.032	d3	0.29	-1	AGAGAGGAAAAGAAGAAAGGAGAAAAATAAA	-
lnc-ZNF727-7:2	2660	2690	29	-	0.033	d1	0.1	-1	AAAAAAAAAAAAAAAGAAAAGAAAAAAGTA	-
lnc-ZNF727-7:2	3292	3340	47	-	0.021	d7	0.21	-1	AAAAAAAAAAAAAAAAAAAAGAAAGAAAGAAAGAAAAGAGTGAGGAGA	-
lnc-PTGFR-1:4	960	1005	44	+	0.022	d24	0.53	-1	AGAGGGAGAGAGAGAGAGGGAGAGCGAGAGAGAGAGAGAGAGAGA	-
LINC01255:6	601	631	29	+	0.033	d20	0.4	-1	GGGAAGGGAGGAAAGAAAAATGAAAAAGGA	-
lnc-IL6-4:1	747	788	39	+	0.049	d20d36	0.098	-1	AAAAAAAAAAAAAAAAAAAACAGAAGAAGAAGAAAACAAAA	-
lnc-ANXA2R-1:18	2062	2115	51	+	0.038	d23d43	0.36	-1	AAGGAAGAAGGAAGGAAAAAAGGCAGAAGAGGAAGAAAGGAAGCAAGAAAAGA	-
lnc-SLC25A32-3:3	2285	2337	50	-	0.038	d2d8	0.12	-1	AAAAAAAAAAAAAAAAAAAAGAAAGAAAGAAAAAGAAAAAAAATGGAAATAA	-
LINC02198:25	1592	1625	32	-	0.03	d3	0.58	-1	GGGAAGGGAAGGGAAGGGAAGGGAAGGGGCAAA	-
lnc-BBS12-1:1	1886	1957	68	-	0.042	d14d24d45	0.51	-1	GGGAAGGAAGGAGAGGGAGGGAGGGTGGAAGAGAGAGAGAAAGAGACAGAGAGAGACAGAGAGAGAGAAAG	-
lnc-BBS12-1:1	2742	2790	46	-	0.042	d3d8	0.21	-1	GAAAAAAAAAAAAAAAAAAAAAAGAGAGAGAGAGAGAGACAAAATGAA	-
lnc-BBS12-1:1	3646	3747	98	-	0.03	d1d95d99	0.34	-1	GTAAACAAAAAAAAAAAAGGAAAGAAAAAAAAGAGAGAAAGAGAGAAAAGAAAGAAAGAAAGGAAGGAAGGAAGGAAGGAAGGAAGGAAGGGAAAGGAGTG	-
lnc-CYSTM1-1:9	12	45	33	+	0		0.15	-1	AAAAAAAAAAAAAAGAAAGAAAGAAAGAAGAAA	-
lnc-AKTIP-10:4	396	543	140	+	0.048	d2d5d12d30d62d87d139	0.55	-1	GGTGGTGGGGGACGGGGAGGGAGGAAGAGACGGAGAGGGAAAAGAGGAGGGAGGAGAGAGGGCAAGAAGAAAAAGGAGGAGGGGAAACAGAGGAAGAGAGGGAGGAGGGAAAGAAGGAGAGGGAGAGAAAGGGAAGAGGTAGGGAGA	-
lnc-AKTIP-10:4	399	664	252	+	0.049	d2d9d27d59d84d136d144d152d162d167d195d226d240	0.55	-1	GGTGGGGGACGGGGAGGGAGGAAGAGACGGAGAGGGAAAAGAGGAGGGAGGAGAGAGGGCAAGAAGAAAAAGGAGGAGGGGAAACAGAGGAAGAGAGGGAGGAGGGAAAGAAGGAGAGGGAGAGAAAGGGAAGAGGTAGGGAGATGAAAGAGCGGGGAGAGGCAGAATGGGAGAGGGAGAGAAGGAGAGGGGAGACGGAGGGAGGAAGGGAGAGAAAGGAGAGGGGTGAGGGAAAAGGGGTAGGGAGGAGGGAGGAAGAGAAAAA	-
lnc-AKTIP-10:4	402	675	260	+	0.048	d6d24d56d81d133d141d149d159d164d192d223d237d262	0.56	-1	GGGGGACGGGGAGGGAGGAAGAGACGGAGAGGGAAAAGAGGAGGGAGGAGAGAGGGCAAGAAGAAAAAGGAGGAGGGGAAACAGAGGAAGAGAGGGAGGAGGGAAAGAAGGAGAGGGAGAGAAAGGGAAGAGGTAGGGAGATGAAAGAGCGGGGAGAGGCAGAATGGGAGAGGGAGAGAAGGAGAGGGGAGACGGAGGGAGGAAGGGAGAGAAAGGAGAGGGGTGAGGGAAAAGGGGTAGGGAGGAGGGAGGAAGAGAAAAATGGGGAGAGGG	-
lnc-AKTIP-10:4	409	698	275	+	0.048	d17d49d74d126d134d142d152d157d185d216d230d255d266d270	0.54	-1	GGGGAGGGAGGAAGAGACGGAGAGGGAAAAGAGGAGGGAGGAGAGAGGGCAAGAAGAAAAAGGAGGAGGGGAAACAGAGGAAGAGAGGGAGGAGGGAAAGAAGGAGAGGGAGAGAAAGGGAAGAGGTAGGGAGATGAAAGAGCGGGGAGAGGCAGAATGGGAGAGGGAGAGAAGGAGAGGGGAGACGGAGGGAGGAAGGGAGAGAAAGGAGAGGGGTGAGGGAAAAGGGGTAGGGAGGAGGGAGGAAGAGAAAAATGGGGAGAGGGTGGGCGAGAAGGAAAGGAAGAAA	-
lnc-ZPLD1-2:2	329	426	94	+	0.031	d73d85d93	0.25	-1	AAAAGAAAGAAGAAGAGAGAGAGGAGAAAAGAAGAAAAGAAAAGAAAAGAAAAGAAAGAAAAGAAAAGAGAAATGAAAAAAAAAATAGGAAAACAGA	-
lnc-HIST1H2AI-3:5	1309	1340	30	-	0.032	d1	0.16	-1	AAAAAAAAAAAAAAAAAGAGAGAAAAAGATG	-
lnc-HIST1H2AI-3:5	1649	1697	46	-	0.042	d7d18	0.29	-1	AAAAAAAAAAAGAGAGAGAGAGAGAGGAATGGAAGAAGAATAAAAAGA	-
lnc-HIST1H2AI-3:5	2033	2113	76	-	0.05	d15d24d47d55	0.38	-1	AAAAAAGAAGGAAAAAAAGAAAAATAGAGAAACAGAAAGAGAGGAAGGAAGGAAGCAAGGAAAGTAGGGAGGGAGGGAGG	-
lnc-ECHDC3-1:1	26	112	84	-	0.023	d7d69	0.51	-1	GGGAAGAAAGGGAGAACGGAAGGAAGAAAGGAAGAAAGGAAGGAAGGAGGGAGGAAGGGAGGGAAGGAAGGAGGAAGGCAGAGAAG	-
lnc-ZSCAN1-1:2	111	143	31	+	0.031	d21	0.31	-1	AAAGAAAGAAAGAAAAGAAAGTGGAAGGAAAG	-
lnc-RBM12B-2:1	174	204	29	+	0.033	d20	0.6	-1	AGGGAAGGGGAGGGGGGAGGTGAAAAAGGA	-
lnc-RUNX3-4:2	4	45	39	+	0.049	d1d20	0.37	-1	ATGAAGGAGAAAGAAAAGGATAAGGGAGAAGAAAGAAAGGA	-
lnc-RUNX3-4:2	6	59	51	+	0.038	d18d39	0.34	-1	GAAGGAGAAAGAAAAGGATAAGGGAGAAGAAAGAAAGGACAGAGAGAAAAAAA	-
lnc-FOXD1-5:1	3043	3073	29	+	0.033	d5	0.17	-1	AAAAACAAAAGAAGAAAAAGAAAGAAAAGA	-
lnc-IL4R-2:16	466	499	32	-	0.03	d30	0.45	-1	AGTGAGAGAAAGAGAGAGGGAGAGAGAGAAAGA	-
lnc-IL4R-2:16	462	496	33	-	0.029	d3	0.41	-1	GAGAGAAAGAGAGAGGGAGAGAGAGAAAGATAAA	-
lnc-BEND7-5:7	18	51	33	+	0		0.15	-1	AAAAAAAAGAAAAAAGAAAAGAAAGAAAAGAAA	-
lnc-PREX1-3:1	1198	1231	32	-	0.03	d23	0.58	-1	AGAGGAGGGCGAGGGGAAAGAGGAAGGGAGAAG	-
LINC01836:7	176	213	36	+	0.027	d6	0.14	-1	AAAAAATAAAAAGAAAAGAAAAGAAAAGAAAAGAAAA	-
LINC02401:14	150	190	38	+	0.05	d3d28	0.45	-1	AGGCAGAGAGGAAGAAAGGAAGAGAGGATAAAGGGAGGAA	-
LINC02401:14	154	194	38	+	0.05	d24d36	0.4	-1	AGAGAGGAAGAAAGGAAGAGAGGATAAAGGGAGGAATAAA	-
LINC02401:14	645	688	41	+	0.047	d15d26	0.26	-1	GAAGAGAGAGAGAAACAAAAGAAAAATGAAAAAAGGAAAGAAA	-
lnc-CIDEA-2:2	1613	1644	30	+	0.032	d27	0.097	-1	AAGAAAAAAAAAAAAAAAAAAAGAAAGTAAA	-
lnc-DIAPH3-6:1	25	56	30	+	0.032	d15	0.32	-1	GGAGAAAGAAAAGAACGAAGAGAAAGAAAGA	-
LINC01622:9	564	599	34	+	0.029	d25	0.46	-1	GGAAGGAAGGAGAGAAAAAGAGAGACAGGAGAGAG	-
lnc-FOXD3-1:1	295	330	34	-	0.029	d1	0.14	-1	AAAAAAAAGAAAAGAAAAGAAAAGAAAAGAAAATA	-
lnc-KLHL32-4:3	316	347	30	+	0.032	d3	0.35	-1	AGGTAAGGAGGAGAAAAGAAAGAAGGAAAAA	-
lnc-ACTR3C-1:2	2447	2477	29	-	0.033	d5	0.1	-1	AAAAAAAAGAAAGAAAAAAAGAAACAAAAA	-
LINC02137:9	1565	1597	31	+	0.031	d29	0.19	-1	AAAAAAAAAAAGAAAAGAAAAAGAAAAGGTGA	-
LINC02137:9	1194	1225	30	-	0.032	d29	0.52	-1	GTGAGAGAGAGAGAGAGAGAGAGAGAGAGAG	-
LINC02137:9	1192	1223	30	-	0.032	d1	0.48	-1	GAGAGAGAGAGAGAGAGAGAGAGAGAGAGCA	-
LINC02137:9	4642	4720	76	-	0.026	d1d38	0.18	-1	AAAAAAAAAAAAAAAAAAAAAAAAAAAAAAAAAAAAAAACAGGAAGAGGAAGAAGAAGAAGAAAGAAGAAAGAAGATG	-
lnc-EPG5-1:1	1995	2029	33	+	0.029	d1	0.53	-1	ATGAGAGGGGAGAGGAGAGAAAGGAAAGGAGGGA	-
lnc-EPG5-1:1	1997	2031	33	+	0.029	d32	0.53	-1	GAGAGGGGAGAGGAGAGAAAGGAAAGGAGGGATA	-
LINC00391:9	28	60	31	-	0.031	d30	0.44	-1	GCAAGAGAGAAAAAAGAAAAGGGGGGGAGGAA	-
lnc-ZNF131-2:5	5300	5331	30	+	0.032	d20	0.45	-1	AAGGAGGAAGGGAAGGGAGACAGAAAGAAAG	-
lnc-ZNF131-2:5	1652	1682	30	-	0		0.033	-1	AAAAAAAAAAAAAAAAAAAAAAAAAAAGAA	-
lnc-TMPRSS15-13:1	353	385	31	+	0.031	d30	0.5	-1	GGAGAAGGAGGAAGAGGGAAAGAGAAGAGGTA	-
lnc-EBLN1-1:1	2080	2112	31	-	0.031	d3	0.19	-1	AAAAAGAAGAAGAAGAAAGAAAGAAAAACAAA	-
LINC01512:4	313	346	32	-	0.03	d16	0.36	-1	GAGAGAGAGAGAAAGACGAAGAAAGAGAGAAAA	-
LINC01053:2	433	464	30	+	0.032	d23	0.48	-1	AGAGAGGAGGAAAGGAAAGGGGGTAAAGGAA	-
MIR100HG:39	0	34	34	-	0		0.32	-1	AAAAAAAGAAGGAAAAAAAGGAAGGAAGGAAGAG	-
lnc-CCDC114-1:1	463	497	33	+	0.029	d15	0.12	-1	AAAGAAAAAAAAAAATAAAAGAAGAAAAGAAAAA	-
lnc-TRAM1L1-2:1	119	221	101	+	0.0098	d3	0.32	-1	AAATGAAGGAAGGAAAAGAAAGAAAGGAAGAAAGGAAGAAAGAAAGAAAGAAGAAAGAAAGAAAGAAAGAAAGGAAGGAAGAAAGAAAGAAAGAAAGAGGAG	-
LINC01622:10	564	599	34	+	0.029	d25	0.46	-1	GGAAGGAAGGAGAGAAAAAGAGAGACAGGAGAGAG	-
lnc-GSDME-3:11	82	123	40	-	0.024	d4	0.12	-1	AAAAAAAAAAAAAAAAAAGAAAGAAAAGAAAAGAAATAAAG	-
lnc-SPOCK3-1:1	184	225	39	+	0.049	d14d30	0.29	-1	AGAAAGGGAAAGGACAAAAGGAAAGAAAGACAAAAAGGAAA	-
SLC25A25-AS1:10	1383	1413	29	-	0.033	d5	0.17	-1	AAAAAAAGAAAAAAAAAAAAAAAGTGAGAG	-
lnc-SPATA31A1-5:8	53	125	70	+	0.028	d2d43	0.49	-1	AGTAGGAGGGGAAGGAGGAAGGAAGGAGAAGAAAGAGGAAGAATAGGAGGAGAAGAGGAAGAGAGGAAGAAG	-
lnc-RAP1GDS1-2:1	235	267	31	+	0.031	d5	0.16	-1	AAGGGTAAAAAAGAAAAAAAAAAAAAAAGAAA	-
lnc-RAP1GDS1-2:1	241	273	31	+	0.031	d26	0.16	-1	AAAAAAGAAAAAAAAAAAAAAAGAAATGAGGA	-
lnc-ZNF783-1:1	1036	1067	31	-	0		0.097	-1	AAAAAAAAAAAAAAAAGAAAGAAAGAAAAAA	-
lnc-DNAJC8-1:1	1	56	55	-	0		0.27	-1	AAAAGAAGAAAAGGAAAAGAGGGGAAAAAAAGAAAGAAAGAAAGAAAGAAAGAAA	-
LINC02076:12	11	41	29	+	0.033	d21	0.73	-1	GGGGAGAGGGGGAGGAGGGGACGGAGAGGG	-
lnc-CHL1-1:2	616	732	113	+	0.026	d6d72d114	0.35	-1	AAAAAATAGGAAGAAGAAGAAGAAGAAGAAGAAGAAGAAGAAGAAGAAGAAGAAGAAGAAGAAGAGGAAGAACAAGGAAGAGGAGGAGGAGGAAGGGAGGAAGAAAAGAAAAAATA	-
LUCAT1:17	64	172	103	+	0.046	d4d6d8d43d85	0.38	-1	AAGATACATGAAAAGAAAGAAGGAGAGAAGGAAGAAAGGAGGGCGGAAGGAAAGGAAGAAGGGAGAGAAGAAGAGAAGAAAGAAGCAGAGAAAGGAAGAGAAAAGAAA	-
lnc-CXCL12-1:1	1243	1285	40	-	0.048	d5d30	0.19	-1	AAAAAAGAAAATAAAGAAGAGAAAAGGAAAGAAAAATAAGAA	-
lnc-AGTPBP1-3:2	612	647	35	+	0		0.14	-1	AAAAAAAAAAAAAAAAAAAAGAGAGAGAAAAAAAG	-
lnc-NRG2-2:1	520	551	30	+	0.032	d18	0.52	-1	AGAGAGAAAAGGAGGGGACGAGGAGGAGAGA	-
lnc-SLC12A7-4:1	2527	2780	249	-	0.016	d86d94d118d126	0.41	-1	AGGGAGGGAGGGGAAGGAGGGAAGGAGGAAGGGAAGGAAGGAAAGAAGGAAGGAAGGAAGAAAGGGAGGGAGGAAAGAAAGAGAGAGGGAGAGAAAGAAAAGAAAGAGAAAAGAAAAAGAAAGAGATGGAAGGATGGAAGGAAGGAAGGAAAGAAAGGCAGAAAGATAGGAAAGAAAAAAAGAAAGGAAGAGAGAAAGAGAGAAAGAAAGAGAGAAAGAGAGAAAGAAAGAAAGAGAAAGAAAGGGAAAGAAA	-
lnc-CMPK2-5:72	203	243	38	+	0.05	d12d19	0.42	-1	GAGGAAGAAAGATGAAGAATGAGGAGGAAGAAGGAAGGAA	-
lnc-CMPK2-5:72	223	254	30	+	0.032	d20	0.52	-1	GAGGAGGAAGAAGGAAGGAACGAGAGAGAGG	-
LINC02208:22	117	147	29	+	0.033	d9	0.37	-1	AAGAAAGGATGGGAAGAAGGAGAAGAAAAA	-
lnc-GDE1-3:2	47	77	29	-	0.033	d11	0.6	-1	GGGAGGGGGAGGAAGGGATGAGGAAAAGGA	-
lnc-KLF15-3:3	105	200	94	+	0.011	d51	0.34	-1	AAGAAAAGAAGGAAAAAAGAAAAAAGGAAAGAGGAAAGGGAAAAAGAAGAATGAAGGAAGAAAGGAGGAAGGAAGAAGAAAAAGGAAGAAGAAAG	-
lnc-KLF15-3:3	202	247	43	+	0.044	d1d37	0.44	-1	GCAAGGAAGGAGGGAAAGAAGGAGGAAAGAGGAAGAACAGAAGAG	-
lnc-CRIPT-1:2	0	32	31	-	0.031	d4	0.56	-1	AGAAAGGGAGGGGGGAAGGAGAGAGAGTGAAG	-
lnc-TK2-5:1	308	341	33	+	0		0	-1	AAAAAAAAAAAAAAAAAAAAAAAAAAAAAAAAA	-
lnc-TK2-5:1	468	508	39	+	0.025	d5	0.23	-1	GAGGATAAAAAAAAAAAGAAAGAAAGAAGGAAAGAAAAAA	-
lnc-MIB1-1:1	342	383	39	+	0.049	d3d10	0.24	-1	AAACAAAAAACGAAAGAAAGGAAGAAAGAAAGAGAAAAGAG	-
lnc-MIB1-1:1	346	386	38	+	0.05	d6d37	0.28	-1	AAAAAACGAAAGAAAGGAAGAAAGAAAGAGAAAAGAGCAG	-
LINC00112:3	227	257	29	+	0.033	d18	0.63	-1	GAGAGGGAGGAAGGGAGGCGGAGGAGGAGA	-
LINC01224:53	2712	2755	41	-	0.047	d9d15	0.26	-1	AAAAAAAAAAAAAAAGAAAAAAGAGAGCGAGAGCAAGAGAGAG	-
LINC01146:2	2562	2594	31	-	0.031	d29	0.12	-1	AGCAAAAAAGAAAAAAAAAAAAAAAAAGAAAG	-
lnc-COL15A1-1:2	417	450	32	+	0.03	d19	0.33	-1	AAAGAAAGGAAAGGAGAAATGAAGAAAAGGAAG	-
lnc-PHF21A-1:1	207	247	38	+	0.05	d18d26	0.42	-1	GAAGAGAGGAAGAGAAGACAGAGAAATGGAGGGGAGAAAA	-
lnc-ATP6AP2-5:1	475	509	33	+	0.029	d4	0.38	-1	AAAGCAAGGAAGAGGAAAAAGAGGAAGGAGGAAA	-
lnc-NEURL1B-3:11	440	502	61	+	0.016	d60	0.13	-1	AAAAAAAAAAAAAAAAAAAAAAAAAAAAAAAAAAAAAAAAAAAAGAGAGAGAGAGAAAGGCA	-
lnc-SNRPN-8:137	480	541	59	-	0.033	d1d54	0.52	-1	AGGGAGCGAGAGAGAGAGAGGGAGAGAGAGGGAGAGAGAGAGAGAGAGAGAGAGAGAGACA	-
lnc-DAAM2-9:6	490	524	33	-	0.029	d12	0.47	-1	AAAAAGGGAAAAGAAGAGGGATGAAGGGAAGGGG	-
lnc-S1PR1-2:2	6676	6740	62	+	0.031	d49d55	0.14	-1	AAAAAAAAAAAAAAAAGAAAAAAGAAAAAAAGAAAAGAAAAGAAAAAAATAGGAATAGAAAAAG	-
lnc-PLTP-1:1	126	175	48	+	0.02	d37	0.18	-1	AAAAAAAAAAAAAAAAAAGAAAAAAAGAAAAAGAAAACGAGAGGAAAGG	-
lnc-MGAT1-4:3	39	75	35	+	0.028	d22	0.61	-1	GGGGAGGGGAGGAGGAGGGAAGCAAGGAGAGAGGAA	-
lnc-ZNF708-14:1	1659	1689	30	-	0		0.13	-1	AAAAAAAAAAAAAAGAAAAAGAAAAGGAAA	-
lnc-ZNF708-14:1	1975	2023	46	-	0.042	d3d5	0.15	-1	AAAAAAAAAAAAAAAAGAAAAAGAAAAAAAAAGAAAAGGAAACATGGA	-
LINC02523:5	767	809	40	+	0.048	d7d36	0.45	-1	AGAAGGGTGGAGAGAGGGAAGAAGAAAGAAGGAAGATGAAGA	-
lnc-USP34-1:5	3298	3328	29	-	0.033	d5	0.13	-1	AAAAAAAAAAAAAAGAAAAAGAAACAGAGA	-
lnc-SPATA31A1-5:4	307	379	70	+	0.028	d2d43	0.49	-1	AGTAGGAGGGGAAGGAGGAAGGAAGGAGAAGAAAGAGGAAGAATAGGAGGAGAAGAGGAAGAGAGGAAGAAG	-
lnc-BNIP1-3:1	1341	1382	40	-	0.024	d18	0.15	-1	AAAGAAAAAAAAAAAAAAAAGACAAGAAAAGAAAAAAGGAA	-
LINC01449:2	289	321	31	+	0.031	d13	0.41	-1	GGAGAAGAAAGGATAGGGGAAAAAGAAGAAAG	-
lnc-SH3D21-1:1	208	238	29	-	0.033	d2	0.13	-1	AAAAAAAAAAAAAAAAGAAAAAAGAAATGG	-
lnc-ZNF507-5:3	952	1025	70	+	0.041	d29d36d53	0.55	-1	AGGAAGGGAGAGGGAGAAAAGGAGGAGAACAGGAGACGAGAAGGAGGGGAGAGTGAGGAGAGGAGGAGAGAGG	-
lnc-PDE10A-1:4	576	632	55	+	0.018	d50	0.16	-1	AAAAAGAAAAAAAAAAAAAAGAAAGGAAGAAAGAAAGAAAAAAAAGAAAATGAAAA	-
MAFTRR:1	312	345	33	-	0		0.18	-1	AAAAAAAAAAAAAAAAAAGAAGAAGAGAAAGAG	-
lnc-ADCY9-1:4	1062	1099	36	-	0.027	d35	0.19	-1	ATAAAAAAGAAAAGGAAAAAAAAAAAAGAAAAGAAGG	-
lnc-ADCY9-1:4	1056	1097	39	-	0.049	d3d5	0.17	-1	AAAAAAGAAAAGGAAAAAAAAAAAAGAAAAGAAGGCACAAA	-
lnc-HDDC2-2:1	61	96	34	+	0.029	d26	0.4	-1	AGAGGAAAGGAAAGGAGGAAAAGGGACAGAAGAAA	-
lnc-COL6A3-12:1	375	424	47	+	0.041	d1d23	0.49	-1	ACAGAGAGGGGAGGAGGAGAAGACAGAAAAGAGGAGGGAGAGGAGAGAA	-
LINC01018:13	616	648	31	-	0.031	d11	0.62	-1	AGGGAGGAGGAGGGAGGGGGTGGAAGAGAAGA	-
PANTR1:34	288	348	58	-	0.033	d7d27	0.65	-1	AGAGGAGGGAGGAGGGAGGAAGGGAGGGAGAGCGAAGGAGGGAGAGAGGGGGTGGAGGAG	-
lnc-SLC44A3-2:1	1979	2061	81	+	0.012	d78	0.23	-1	AAAAAAAAAAAAAAGAAAGAAAGAAAGAGAAAGAAAGAAAGAAAGAAAGAAAGAAAGAAAGAAAGAAAGAAAGAAAAATGGG	-
CCDC18-AS1:10	1462	1503	39	+	0.049	d35d38	0.27	-1	AGAGAGAAAAAAAAAAAAAAGGAAGGAGAAGAAAACAGTGA	-
lnc-RAP2B-5:1	5200	5238	38	+	0		0.37	-1	AAAAGGGAAAGAAGGAAGGAGGAAAGGAAAAAGAAAAG	-
LINC00211:8	259	294	34	-	0.029	d4	0.29	-1	AAAAAAGAAAAAGAAAAGAAAAAAAGGAGGTGAGG	-
lnc-PELI2-3:1	159	189	29	+	0.033	d2	0.37	-1	AACAAAGAAGAAGAAGGAGAAGAAGGAGGA	-
lnc-PELI2-3:1	162	232	67	+	0.043	d27d29d51	0.46	-1	AAAGAAGAAGAAGGAGAAGAAGGAGGATGTGGAGGAAGAGGAAGAGGAAAGCGGAGGAGGAAGAAGAAAG	-
lnc-PELI2-3:1	192	236	42	+	0.045	d21d40	0.5	-1	GGAGGAAGAGGAAGAGGAAAGCGGAGGAGGAAGAAGAAAGTGAG	-
lnc-CHL1-1:1	616	703	85	+	0.023	d6d72	0.34	-1	AAAAAATAGGAAGAAGAAGAAGAAGAAGAAGAAGAAGAAGAAGAAGAAGAAGAAGAAGAAGAAGAGGAAGAACAAGGAAGAGGAGGA	-
lnc-PAX4-1:2	310	372	59	+	0.048	d4d39d42	0.4	-1	GGAACAAGAAGGAAAAGGAGGAGGAAGAGGAGAAGGAGGCAACAAAAAGAAGAGGGAAAAGA	-
lnc-CKAP2L-1:6	318	348	29	-	0.033	d27	0.43	-1	AATAAAAAGGAGGGGGAAAGAAGGAGGAAG	-
lnc-CKAP2L-1:6	314	345	30	-	0.032	d3	0.42	-1	AAAAAGGAGGGGGAAAGAAGGAGGAAGTAAA	-
lnc-PGPEP1L-10:2	956	989	32	+	0.03	d17	0.58	-1	AAGGGAGAGGGAAGGGATAGAAGAGGGAGAGGG	-
lnc-CDC42SE2-1:8	265	317	50	+	0.038	d19d49	0.21	-1	GAAAAAAAAAAAAGAGAGACAGAAAGAAAAAGAAAGAAAAGAAAAGAAATAG	-
LINC01248:2	85	128	41	-	0.047	d21d28	0.67	-1	GGGGAGAGGAGGGGCGGGGAGCAGAGGGAGAAGGGAAGGAGGG	-
lnc-NOVA1-3:2	406	446	38	+	0.05	d9d30	0.42	-1	AAGAGAAGATGAAGGAGGAAAAGAAGAAGATGGAGGAGGA	-
lnc-ANGPT2-2:3	1749	1801	50	-	0.038	d7d12	0.058	-1	AAAAAAAAAAAAAAAAAAAAAAGAAGAAAAAAAGAAAAACAAAATAAAAAAA	-
ILF3-DT:17	1052	1082	29	+	0.033	d28	0.1	-1	AAAAAAAAAAAAAAAAAAAAAAAAGAAGTG	-
lnc-FAM110B-3:2	885	935	48	+	0.04	d3d36	0.32	-1	AAACAGAAAGAAAGAAAGAAAAAGGAAGGAAGGAAACAAGGAAGGAAGGA	-
lnc-FAM110B-3:2	889	937	46	+	0.042	d32d46	0.33	-1	AGAAAGAAAGAAAGAAAAAGGAAGGAAGGAAACAAGGAAGGAAGGACA	-
lnc-GLI2-3:1	785	815	29	-	0.033	d18	0.5	-1	GAGAGAGGGAGCAAGAAAAAGAGGGGGAAG	-
lnc-NMT2-1:1	1203	1244	39	+	0.049	d10d37	0.22	-1	AGAAAGAAAACAAAAAGAAAAAGAAAAGAAGAAAAGACAGG	-
lnc-NMT2-1:1	1671	1834	159	+	0.025	d130d140d154d161	0.23	-1	AAAAAAAAAAAAAGAAAGAGAGAGAAAGAAAGAAGAAAGAGAAAGAGAAAGAAAAAGAAAGAGAGAAAGAGAAAGAAGAAAGAAAGAAGAAAGAAAAAGAAAGAAAGAAAGAAAAAAAAAAAGAAAGAAACAAAGAAAGACAAAGAAAGAAAGACAAAAGACA	-
lnc-ZFP64-4:4	254	294	38	-	0.05	d3d5	0.25	-1	AAAAAAGAAAAAGAAGAAGAAAAAGAAAAAGAGGCACAGG	-
LINC01596:3	648	678	29	+	0.033	d2	0.43	-1	GGCAGGGAAGAAAGAAGGAAGGAAAGAAGA	-
lnc-ELFN1-1:2	1243	1295	50	-	0.038	d11d15	0.67	-1	GAAGGAAGGAGGGAGGGAGGGAGGGAGGGAGGGAGGCAGGCAGGGAGGGAGG	-
lnc-NTN1-4:1	400	443	41	-	0.047	d10d28	0.42	-1	AAGAAGGAAAAAAACAGAAAAAGGGAGAAAAATGGGGGGGGGG	-
RBM26-AS1:15	1880	1916	35	-	0.028	d29	0.11	-1	AAAAAATAAAAAAAGAAAAAAAAAAAGAAGAAGAAA	-
LINC02030:3	1313	1355	40	-	0.048	d1d5	0.29	-1	AAAAGGAAAGAAAAAGAAAGAGAAAGAAAGAAAAAGTGGGTA	-
LINC00261:5	3485	3552	66	-	0.015	d65	0.27	-1	GCAAGAAAGAAAGAAAGGAAAGAAAGAAAGAAAGAAAGAAAGAAAGAAAGAAAGAAAGAAAGAGAAA	-
LINC01016:4	2044	2079	34	+	0.029	d19	0.43	-1	GGGAAGGAAGGAAGGAAAACAAAGGGGAAAGGAAA	-
lnc-CIDEA-2:3	1507	1538	30	+	0.032	d27	0.097	-1	AAGAAAAAAAAAAAAAAAAAAAGAAAGTAAA	-
lnc-ARID3B-1:1	521	553	32	+	0		0.19	-1	AAAAAAGAAAAAAAAAAAAGAAGGAAAAAGGA	-
lnc-UMPS-2:1	1259	1300	39	-	0.049	d5d28	0.39	-1	AAGGAGAAGAAACAGAAGAGGGAAGGAGAAAAAAATGGGGA	-
lnc-SERTAD2-3:1	2534	2643	108	+	0.0092	d105	0.31	-1	GAAGAAAGAAGAGAGAGAGAGAGGGAGAAAGAAAGAAAGGAGAAAGAGAGAAAGAAAGAAAAAGAAAGAAAGAAAAGAAAAGAAAAAAGAAAGGAAAAGAAAAGGCAAA	-
lnc-PRIM2-4:1	674	707	32	+	0.03	d22	0.39	-1	AAAGAAGGAGGAGAAAAGGGAACAAGGAGAAAG	-
lnc-ADGRL3-2:10	3474	3523	47	-	0.041	d4d41	0.31	-1	AAAAGAACAGGGAAAAAGAAAGAGAAAAAGAGAAAGAGAGAAAATGAGG	-
lnc-ADGRL3-2:10	3468	3515	45	-	0.043	d5d10	0.34	-1	AGGGAAAAAGAAAGAGAAAAAGAGAAAGAGAGAAAATGAGGTGGAAA	-
lnc-CMPK2-5:66	267	307	38	+	0.05	d12d19	0.42	-1	GAGGAAGAAAGATGAAGAATGAGGAGGAAGAAGGAAGGAA	-
lnc-CMPK2-5:66	287	318	30	+	0.032	d20	0.52	-1	GAGGAGGAAGAAGGAAGGAACGAGAGAGAGG	-
lnc-WDR26-1:4	1353	1386	32	+	0.03	d23	0.45	-1	AGGAGAGAGAAAGAGAGAGAGAGTGAAAGGGAA	-
lnc-ING1-1:3	1599	1667	65	-	0.044	d2d6d12	0.56	-1	GGAGAGGAGAGGAGAGGAGAGGAGAGGAGAGGAGAGGAGAGGAGGAGAGGAGAGGTAGAAGTAGATAG	-
lnc-MPZ-1:1	934	967	33	-	0		0.24	-1	AAAAAAAAAAAAAAAAGAAGAAGAAGAAAGGGG	-
lnc-ANXA2R-1:23	2602	2655	51	+	0.038	d23d43	0.36	-1	AAGGAAGAAGGAAGGAAAAAAGGCAGAAGAGGAAGAAAGGAAGCAAGAAAAGA	-
lnc-GNAO1-1:2	807	839	31	+	0.031	d30	0.19	-1	AAAAAAAAAAAGGAAGAAAGAAAAAAAAAGTG	-
lnc-LNPEP-8:7	587	618	30	+	0.032	d27	0.48	-1	GGAGGGGGAAGAGAGAGAGAAAGAAGACAGA	-
lnc-DDX18-1:4	303	343	39	+	0.025	d37	0.075	-1	AAAAAAAAAAAAAAAAAAAAAAAAAAAAAAAGAAGGATAA	-
lnc-SLC25A30-2:4	3615	3667	50	-	0.038	d19d30	0.56	-1	AGAGAGAGAAAGAGAAAGAGGTGGGGGGAGGGCGGGGAAGGGAGAGAGAGAA	-
lnc-FOXD4L6-1:6	1552	1587	35	-	0		0.11	-1	AAAAAAAAAAAAAAAGAAAGAAAGAAAAAAGAAAA	-
LINC01818:6	47	112	62	+	0.046	d34d57d61	0.28	-1	GGAAAAGAGAGAGAAAGAGAGAAAAAAAAGGAAGCAAGAAAAAGAAAAAAAGAAAAGCAAGCAAG	-
lnc-CA5A-4:7	850	882	31	-	0.031	d24	0.62	-1	AGGGAAATGAGAGAGGGGAGGGAGGAGGAGGG	-
lnc-CCDC184-1:2	730	780	48	+	0.04	d1d26	0.1	-1	ACAAAAAAAAAAAAAAAAAAAAAGAACGAAAGAAAAAAAAAGAAAAGAAA	-
lnc-CCDC184-1:2	732	782	48	+	0.04	d24d48	0.1	-1	AAAAAAAAAAAAAAAAAAAAAGAACGAAAGAAAAAAAAAGAAAAGAAACA	-
lnc-UBASH3B-2:2	198	229	30	-	0.032	d26	0.35	-1	AAAACAGAAGAGAAAGAGAGAGAGAGAGAGA	-
lnc-BEND7-5:8	18	51	33	+	0		0.15	-1	AAAAAAAAGAAAAAAGAAAAGAAAGAAAAGAAA	-
LINC01105:3	10549	10579	29	+	0.033	d27	0.53	-1	GGAAGGGAGAGGAGGAGGAAAAAAGGATGG	-
LINC01105:3	722	753	30	-	0.032	d8	0.55	-1	AAGAGAGGGAAGGAGGAGGAGATGAGAAGGG	-
lnc-SPATA31A1-5:5	307	379	70	+	0.028	d2d43	0.49	-1	AGTAGGAGGGGAAGGAGGAAGGAAGGAGAAGAAAGAGGAAGAATAGGAGGAGAAGAGGAAGAGAGGAAGAAG	-
lnc-ZNF492-8:2	1243	1273	29	-	0.033	d13	0.57	-1	GAAGGAAAAGGAAAAGCGGGGAGGGGGGAG	-
lnc-FAM9A-1:1	237	278	39	+	0.049	d1d30	0.34	-1	GTGAGGAAAGAAGGGAAAGGAAAGGAAAAATAAGAAAAGAA	-
lnc-FAM9A-1:1	7	67	57	-	0.05	d43d52d58	0.43	-1	ACAAAAACAGAGGAAGCGAGAGAGAGAGAGAGAGAGAGAGAGAGAGAGAGAGGAGAGAAG	-
lnc-FAM9A-1:1	5	65	57	-	0.05	d1d45d54	0.45	-1	AAAAACAGAGGAAGCGAGAGAGAGAGAGAGAGAGAGAGAGAGAGAGAGAGGAGAGAAGTG	-
lnc-ESM1-4:2	203	233	29	+	0.033	d27	0.43	-1	GGAAAAGAAGAGGAGGAGGAAGAAGAATGA	-
LINC01487:2	37	101	61	-	0.047	d36d56d60	0.52	-1	AGGCAGGTGGAGGAGGAAAGGAAGAAACGAAGGAGGAAGAAGAGGAGAAGGAGGAGGAGGAGGA	-
lnc-CADM2-3:8	76	170	90	+	0.043	d17d27d41d67	0.33	-1	AAAAGAAAGAAAGAAAACAGAGAAAGGTGGGAAAAAAAAAACAAAGGAAGGAAGAGAGAAAAGAGAATGAGAGGAAGAGAAGGAAGGGGAAAAA	-
lnc-CADM2-3:8	94	175	77	+	0.049	d9d23d49d76	0.36	-1	AGAGAAAGGTGGGAAAAAAAAAACAAAGGAAGGAAGAGAGAAAAGAGAATGAGAGGAAGAGAAGGAAGGGGAAAAACAAGA	-
lnc-ZNF85-1:1	1801	1988	178	-	0.048	d1d3d5d7d19d170d173d176d179	0.44	-1	AAAAAAGCAGCAGCAGCAGGAGAAGGAGAAGAGGAGGAGGAGGAGGAGGAGGAGAAAAAGGAGGAGGAGGAGGAGAAGGAGGAGGAGGAGGAGAAAAAGGAGGAGGAGAAGGAGAAGAAGAAGGAGAAGAAGAAGAAGAAGAGGAAGAAGAAGAAGAGGAAGAAGAGTAAAAAGGAAGGTACACATA	-
lnc-ZNF85-1:1	1799	1980	172	-	0.05	d1d3d5d7d9d21d172d175d178	0.45	-1	AGCAGCAGCAGGAGAAGGAGAAGAGGAGGAGGAGGAGGAGGAGGAGAAAAAGGAGGAGGAGGAGGAGAAGGAGGAGGAGGAGGAGAAAAAGGAGGAGGAGAAGGAGAAGAAGAAGGAGAAGAAGAAGAAGAAGAGGAAGAAGAAGAAGAGGAAGAAGAGTAAAAAGGAAGGTACACATACA	-
lnc-ZNF85-1:1	1792	1977	176	-	0.049	d6d8d10d12d14d16d28d179d182	0.44	-1	AGCAGCAGGAGAAGGAGAAGAGGAGGAGGAGGAGGAGGAGGAGAAAAAGGAGGAGGAGGAGGAGAAGGAGGAGGAGGAGGAGAAAAAGGAGGAGGAGAAGGAGAAGAAGAAGGAGAAGAAGAAGAAGAAGAGGAAGAAGAAGAAGAGGAAGAAGAGTAAAAAGGAAGGTACACATACATGAAAAA	-
lnc-ZNF85-1:1	1790	1974	175	-	0.049	d1d8d10d12d14d16d18d30d181	0.44	-1	AGCAGGAGAAGGAGAAGAGGAGGAGGAGGAGGAGGAGGAGAAAAAGGAGGAGGAGGAGGAGAAGGAGGAGGAGGAGGAGAAAAAGGAGGAGGAGAAGGAGAAGAAGAAGGAGAAGAAGAAGAAGAAGAGGAAGAAGAAGAAGAGGAAGAAGAGTAAAAAGGAAGGTACACATACATGAAAAATA	-
lnc-LRP5L-2:5	31	67	36	-	0		0.69	-1	GAGGGGGAGGGAGGGGAGGAGGAAGAGGAGGAGGAG	-
lnc-LYZL1-2:1	684	714	29	+	0.033	d28	0.13	-1	AAAAAGAAAAAAAAAAAAAAAAAAGAAGTG	-
lnc-ITGA4-1:1	464	625	155	-	0.037	d16d55d137d147d151d156	0.5	-1	GAAACAAAGCAAACAGGGAAGAGTGGAAAGGAGGAAGGGAAAGAAAGGAGGAAGAAGGGGAGGGAGGAAAGGAAGGAAAGGAGGAGGAAGGGGAGGGAGGGAAGGCAGGAAGGAAAGGAGGAAGGGAGGAAGGAAAGGAGGAAGCAAGGGAGGAAGAGAGA	-
lnc-ECI2-2:5	1839	1896	55	-	0.035	d16d55	0.44	-1	ATAGAAAGGAGGGAGGAAGAGAGAAAGGAGAGAGAGGGAACAAGAGAGAGAGAAGAA	-
lnc-BRMS1L-4:1	372	408	36	+	0		0.22	-1	GAAAAAAAAAAGAAAAGAAAAAAAGGAAAGAAGGAA	-
LINC01869:28	30	60	29	-	0.033	d17	0.4	-1	GGAGAGAGGGGACAAAAAAAGAAAGGGAAA	-
lnc-FGGY-6:2	600	641	39	-	0.049	d20d31	0.41	-1	GAAAGGAGGCAAGAGAAAGACGGAAGAAAGGAGAGAGAAAG	-
lnc-FOXQ1-21:1	3324	3384	57	+	0.05	d5d27d56	0.47	-1	GAGGACAGAAGGAAAGAAAAAGGAAGGCAGGGAAAGAGGGAAGGAGAGGAGAGGAACAGG	-
TMEM212-IT1:1	4	50	44	+	0.043	d9d44	0.46	-1	AAGGGAGAACAGGAGAGGAGAGAAAAGGGAAGGAAGGAAGAGAATG	-
lnc-TMEM14A-1:1	337	378	39	-	0.049	d6d37	0.59	-1	AGGTGGAGGGAAGGAGAGAAGAGGAAGGGAGGGATGGGAAG	-
lnc-RPS4Y1-7:1	332	363	30	-	0.032	d18	0.32	-1	AAGAGAAAGAGACAGAAAAGAAGGAAAGGAA	-
lnc-SNAPC2-5:1	0	123	119	-	0.033	d6d91d113d116	0.66	-1	GGGGGATGGTGGAGGAAGAGGAAGAGGAGGATGGGGAGGAGGGGGAGGAGAGGAAGGAGAGGGGAGGGGGAGGAGAGAAGGAGGAGGAGGGGGAAGGAGGAGAGGGAGGAGGGGGATGAGAGG	-
lnc-ECI2-2:6	1826	1883	55	-	0.035	d16d55	0.44	-1	ATAGAAAGGAGGGAGGAAGAGAGAAAGGAGAGAGAGGGAACAAGAGAGAGAGAAGAA	-
MIR4527HG:29	394	428	34	-	0		0.15	-1	AAAAAGGAAAAAAAAAAAAAAAAAAGAGGAAAAA	-
lnc-ADCY9-1:5	283	317	33	+	0.029	d26	0.38	-1	GAGAAAGGAAGGAAGAAAGGGAGAAACAGGAAAA	-
lnc-CLMN-2:1	259	296	37	+	0		0.11	-1	AAAAAAAAAAAAAAGAAAAGAAAAGAAAAAAAAAAGA	-
lnc-SPOCD1-1:1	1291	1333	42	+	0		0.52	-1	GAGAGAGAGAGAGAGAGAGAGAGAGAGAGAGAGAGAGAGGAG	-
LINC02298:22	1102	1134	32	-	0		0.094	-1	AAAAAAAAAAAAAAAAAAAAGAAAGAAAGAAA	-
MIR100HG:3	45	296	245	-	0.024	d2d4d9d14d214d235	0.31	-1	GGAGGAAAAAAAAAATGGAAAGAAAGAAAAGAAAGATGGAAGGAAGGAAGGAAAGAAAGAAGAAAAAAAGAAAGAAGGAAAGAGAAAGAGGAAAGAAAGAAAAGAAAGGAAAGAAAGAAAGAGAGAGAGAGAGAGAAAGAAAAAGAAAGAAAGAAAGAAAGAAAGAAAGAAAGAAAGAAAGAAAGAAAGAAAGAAAGAAAGAAAGAAAGAAAGAGAGAGAAAGGGAGAAGGAAAAGCAAGGCAAAATGCAG	-
lnc-KLF15-3:4	105	200	94	+	0.011	d51	0.34	-1	AAGAAAAGAAGGAAAAAAGAAAAAAGGAAAGAGGAAAGGGAAAAAGAAGAATGAAGGAAGAAAGGAGGAAGGAAGAAGAAAAAGGAAGAAGAAAG	-
lnc-KLF15-3:4	202	248	44	+	0.043	d1d37	0.43	-1	GCAAGGAAGGAGGGAAAGAAGGAGGAAAGAGGAAGAACAGAAGGAA	-
lnc-PCED1B-5:1	1	43	41	+	0.024	d2	0.6	-1	GGCGGGGGAAGAGAGAAAAGGAGGAGGGAGGGGGAAAAGGAG	-
lnc-PLPP4-4:5	17	49	31	+	0.031	d13	0.56	-1	GGAAGAGAGGGGGCAAAAGGGAGAGGGAGAGA	-
lnc-TBXT-2:1	96	147	49	+	0.039	d8d27	0.49	-1	AGGAGGGATGGAAAGAGAAAAGAGGAACGAAGAGAAGGAGAGAGGAGAGGG	-
lnc-TBXT-2:1	105	154	47	+	0.041	d18d42	0.51	-1	GGAAAGAGAAAAGAGGAACGAAGAGAAGGAGAGAGGAGAGGGTGGGAGG	-
MIR122HG:9	0	84	80	+	0.048	d43d53d76d81	0.37	-1	AAGAAAAGAAAGGAGGGAGGGAGGGAAGGAAGGAAGGAAGGAATGGAAGGAAGCAAGGAAAAGAAAGAAAGAAAAACAAAATAA	-
LINC02016:7	790	836	44	-	0.043	d13d44	0.52	-1	GTGAGAGAGAGAGAGAGAGAGAGAGAGAGAGATGGAGAGAGGGAGA	-
lnc-UBLCP1-2:5	182	212	29	+	0.033	d1	0.4	-1	ATGAGAGAGAAGAGGAAGGAAAAGAGAGAA	-
lnc-LHFPL6-3:1	319	349	29	+	0.033	d20	0.47	-1	GAGAGGAGGAAGAAAGGAAGCAAGAGGGAA	-
lnc-XRCC4-1:1	101	142	39	+	0.049	d7d30	0.39	-1	AAGAAAATGGGGAGAAAGAAAAGGGGGAAACAGGAAGAAGA	-
lnc-XRCC4-1:1	109	179	67	+	0.043	d22d33d45	0.39	-1	GGGGAGAAAGAAAAGGGGGAAACAGGAAGAAGATAAAGGAGAGAACAGAAAAAGAAGGAAAGAAGAAAGG	-
lnc-XRCC4-1:1	143	187	42	+	0.045	d11d36	0.34	-1	AAAGGAGAGAACAGAAAAAGAAGGAAAGAAGAAAGGCAGGAAAG	-
lnc-XRCC4-1:1	155	198	41	+	0.047	d24d32	0.37	-1	AGAAAAAGAAGGAAAGAAGAAAGGCAGGAAAGCAGGAAGGAAG	-
lnc-ZBBX-4:1	287	365	75	+	0.038	d2d5d46	0.26	-1	AACAGCAAAAGAAAGAAAGAAAGAAAAGAAAGAAGGAAAGAGAAAATGAAGAAAGAAGAAAAGAAAGAGAGAAAGAAA	-
lnc-ATXN1-2:1	554	625	71	+	0		0.099	-1	AAAAAAAAAAAAAAAAAAAAAAAAAAAAAGAAAAGAAAAAGAAAAAAGAAAAAAAAAAGAGAAAAAGAAAA	-
lnc-AHSP-5:10	347	379	31	-	0.031	d9	0.19	-1	AGAAGAGAGAAAAAAAAAAGAACAAAAAAAGA	-
lnc-AHSP-5:10	778	809	30	-	0.032	d1	0.19	-1	AAAGAAAAAAAAAAAGAAAAGAAAAGAAGTG	-
lnc-SPATA31A7-2:3	520	550	29	+	0.033	d1	0.17	-1	ATAAGAAGAAGAAGAAAAAGAAAAAAAAAA	-
lnc-PELI2-7:2	672	703	30	-	0.032	d25	0.39	-1	AGGGGTGAAAAAAGAAAAAGGAAAAAGGAGG	-
lnc-PELI2-7:2	666	697	30	-	0.032	d5	0.35	-1	GAAAAAAGAAAAAGGAAAAAGGAGGCAAGGG	-
lnc-OARD1-1:3	869	923	52	-	0.037	d33d43	0.2	-1	AGAGAAGAAATGAAGAAGGGCAAAAAAAAAAAAAAAAAGAAAAAAAGAAAAAGA	-
lnc-OARD1-1:3	864	912	46	-	0.042	d4d38	0.25	-1	GAAGAAGGGCAAAAAAAAAAAAAAAAAGAAAAAAAGAAAAAGATGGGG	-
lnc-OARD1-1:3	862	902	38	-	0.05	d1d6	0.2	-1	AAAAAAAAAAAAAAAAAGAAAAAAAGAAAAAGATGGGGTG	-
lnc-MEX3B-4:3	407	479	70	+	0.028	d8d68	0.19	-1	GAAAAAGACAAAAAAAAAAAAAAAAAAAAAGAAGAAGAAAAAGAAAAAAGAAAGAAAAAAAGAGAGAGCGAG	-
lnc-HMGA1-2:1	3483	3518	35	-	0		0.2	-1	AAAAAAAAAAAAAAAAAAAAGAAAAGGGAAGGGAA	-
lnc-TTC30B-2:1	164	195	30	+	0.032	d28	0.19	-1	AGAAAAAAAGAAAAAAAAGAAAAAGGGACAA	-
lnc-MRC2-3:2	1036	1068	31	+	0.031	d22	0.31	-1	AAGAAAAAAAAAAAAAGAGGAGTGGAGAGAGA	-
lnc-MSC-1:1	5	89	82	+	0.024	d1d82	0.2	-1	GTAAAGAAAAAAAAAAAAGAAAGAAAGAAAGAGAAAGAAAGAAGAAAGAAAGAAAAGAAAAAGAAAAAGAAAAAGAAAAAAGCA	-
lnc-AVPR1A-1:2	0	35	34	+	0.029	d17	0.57	-1	GGAGAGGGAGAAGGAGATGGAGAGGGAGAGGAGAA	-
lnc-FBXO8-5:2	1427	1457	29	-	0.033	d1	0.33	-1	GAGAGAGAAAAAAAGGGAGAAAAAAGAATG	-
lnc-IGFBP7-3:2	152	202	48	+	0.04	d2d27	0.32	-1	AGTGAAAAGAGAAAAGAAGAAAGAAAATAAAGAAGGAAGGAAAAGGGGAA	-
lnc-IGFBP7-3:2	155	210	53	+	0.036	d24d47	0.31	-1	GAAAAGAGAAAAGAAGAAAGAAAATAAAGAAGGAAGGAAAAGGGGAACAAAGGAA	-
HOTAIR:4	11	43	31	+	0.031	d24	0.44	-1	AAAAGGAAAAAGAAAAGAGAGGGGTGGGAAGG	-
lnc-SV2B-1:2	479	525	44	+	0.043	d5d7	0.5	-1	AAGGATGTGAGAAGAAGAAAGGAGGGGGGAGAGGAGGAGAAAAGGA	-
lnc-SV2B-1:2	485	527	40	+	0.048	d1d40	0.52	-1	GTGAGAAGAAGAAAGGAGGGGGGAGAGGAGGAGAAAAGGACG	-
lnc-SV2B-1:2	487	529	40	+	0.048	d38d40	0.52	-1	GAGAAGAAGAAAGGAGGGGGGAGAGGAGGAGAAAAGGACGTG	-
lnc-DDX18-1:1	700	740	39	+	0.025	d37	0.075	-1	AAAAAAAAAAAAAAAAAAAAAAAAAAAAAAAGAAGGATAA	-
TMEM254-AS1:7	2189	2221	31	+	0.031	d30	0.031	-1	AAAAAAAAAAAAAAAAAAAAAAAAAAAAGATA	-
PKIA-AS1:1	523	555	31	+	0.031	d10	0.28	-1	GGGAGAGAAACAGAAAAAAGAAGGAAAAAAAA	-
VASH1-AS1:12	544	581	37	+	0		0.14	-1	AAAAAAAAAAAAAGAAAAGAAAAGAAAAGAAAGAAAA	-
TMEM254-AS1:9	2259	2291	31	+	0.031	d30	0.031	-1	AAAAAAAAAAAAAAAAAAAAAAAAAAAAGATA	-
lnc-TRIM49-1:1	249	292	41	+	0.047	d21d35	0.14	-1	AAAAAAAAAAAAAAAAAGAAATAAAAGAAAGAAAGCAAGAAAG	-
lnc-RASA1-2:2	193	223	29	+	0.033	d24	0.3	-1	AAAAGAAAAGAAGAAGGAGAAGAACAAGGA	-
lnc-TDRD15-4:1	327	362	34	+	0.029	d18	0.46	-1	GAAGAGAGAAAGAAAGGATGGAAGGAAGGAGGAAG	-
LINC02265:5	159	248	85	-	0.045	d2d27d70d74	0.24	-1	GAAAAAAAAAAAAGCAAGCAAAGAAAAAGGAAGGAAGAAAGAAAGAAAAGAAAAGAAAAGATGGAGGAAAAAAGAAAGAAAAAAAATGA	-
LINC01750:15	2501	2531	29	-	0.033	d27	0.067	-1	GACAAAAAAAAAAAAAAAAAAAAAAAAAAG	-
lnc-SPATA31A7-2:4	253	283	29	+	0.033	d1	0.17	-1	ATAAGAAGAAGAAGAAAAAGAAAAAAAAAA	-
FAM242C:10	277	313	35	+	0.028	d27	0.44	-1	AGAGGGAAGAAGAGGGGGAAAAAAGGATGAAGAGAA	-
lnc-FAM160A1-5:3	1544	1604	58	+	0.033	d27d55	0.1	-1	AAAAAAAAAAAAAAAAAAAAAAAAAAACAAGAAAAGAAAAAAGAAAAAAAAGGAATAGAA	-
LINC01133:2	572	717	145	+	0		0.27	-1	AAAAAAAAAGAGAAAGAAAGAAGGAAAGAAAAAAAGAAAGAAAGAAAGAAAGAAAGAAAGAAAGAAAGAAAGAAAGAAAGAGAAAGAAAGAAGGAAAGAAGGAAAGAAGGAAAGAAAGAAAGAAAGAGAAAGAAAGAAAAGAAGA	-
LINC01714:23	1324	1370	45	+	0.022	d43	0.15	-1	AAAAAAAAAAAAAAAAGAAAAGAAAAGAAAGAAAAAAGAGAAATAG	-
LINC01106:10	612	644	31	-	0.031	d16	0.47	-1	AGGAAGAGAAGAAAACGGAGGAGAAGAGGGGA	-
lnc-SLC24A3-1:2	0	96	95	-	0.01	d87	0.64	-1	GGGAGGAGCAAGAGGAGGAGGAGGAAGAGGAGGAAGGGGGAGAAAGGAGGGGAGGGGAGGGGAGAGGAGAGGAAAGAGGAGGAGGGGAGGGAAGGG	-
lnc-PLD1-2:1	1468	1583	114	+	0.0087	d112	0.33	-1	AAAAAAAAAAAAAAGAAGAAGGAAGGAAGGAAGGAAGGAAGGAAGGAAGGAAGGAAGGAGAGAGAAGGAGAAAGAAAGAAAGAAAAAGAAAGAAAGAAAGAAAGAAAGAAAACGA	-
LINC02309:6	149	187	38	+	0		0.21	-1	AAAAAAAAAAAGAAGAAGAAGAAGAAGAAGAAAGAAAA	-
LINC01487:4	416	477	58	+	0.049	d13d37d55	0.57	-1	GAGAGAGAGAGGGTGGGGGAGGGAGGGAGAGAGAGAGTGAGAGAGGGAGAAAGAGTGGAAA	-
LINC01487:4	35	99	61	-	0.047	d36d56d60	0.52	-1	AGGCAGGTGGAGGAGGAAAGGAAGAAACGAAGGAGGAAGAAGAGGAGAAGGAGGAGGAGGAGGA	-
LINC01393:4	239	280	39	-	0.049	d16d27	0.39	-1	AGAAAGGAGGAAGTGAAGAAAGAATGGAAAGAGGGAAGAAA	-
LINC02282:5	745	776	30	+	0.032	d18	0.55	-1	GAAAGGGGGAGGGGAGAATGGAAGAGAGGAA	-
lnc-RBMX-1:1	988	1022	33	+	0.029	d28	0.12	-1	AAAAAAAAAAAAAAAAAAAAAAAAAGAATGGAGA	-
LINC01856:3	1916	2037	120	+	0.0083	d118	0.29	-1	GAAGAAAGAAAGAGAGAAAGAGAGAAAGAGAAAAGAAAGAAGAAAGAAAGGAAGAAAGAAAGAAAGAAAGAAAGAGAAAGAAAGAAAAAAAGAGAGAAAGAGGAAGAAAAAAAAAGAATGA	-
LINC01124:1	138	168	29	+	0.033	d19	0.5	-1	AGGGGAAAAGGAAGAGAGGCAGGGAAGGAA	-
lnc-CFLAR-2:1	1199	1233	33	-	0.029	d1	0.088	-1	AAAAAAAAAAAAAGAAAAAGAAAAAGAAAAAATA	-
LINC01378:5	330	365	34	+	0.029	d16	0.37	-1	GGAAGAGAAGAGGAAGCAGAAGAAAAGAAAAGGAA	-
lnc-FAM181B-1:1	492	582	86	-	0.044	d2d5d66d84	0.43	-1	AAAAACAGAAGGAGGAAGAAGAATAAGAGGAGAAGGAGGAGGGGGAAGAGAGGGAGAAAAGGGAGGAGGAGAAGAAGAAGAAGACAATGA	-
MYT1L-AS1:3	3043	3106	60	+	0.048	d14d35d58	0.43	-1	AAAGAGAGAGGGGGCAGAAGAGAGAGAAAGGAAAGTGGAGAGAAAGAGAGAGAAGAGACAAGA	-
lnc-LRCH2-3:1	2093	2126	32	+	0.03	d29	0.061	-1	AAAAAAAAAAAAAAAAAAAAGAAAGAAAATAAA	-
lnc-LRCH2-3:1	1009	1044	34	-	0.029	d2	0.2	-1	AAAAAAAAAAAAAAAAGAAGAAGGAGAAGAAGCAA	-
lnc-RYBP-3:1	528	560	31	+	0.031	d27	0.47	-1	AGAGAGAGGGAAAAAGAGGAAGAGAGACGGAG	-
LINC00649:6	6095	6246	144	-	0.046	d61d80d123d141d144d147d149	0.5	-1	ATATAATGATGGAAGAAGGAAGGAGGGCGGGAGGAAGGGAAAAAAGAAGGAAAGAGGGAGGAAGGGAGGATGGGAGAAAAGGAGGAAGACAAGGGAGAAAGGGAGGAAGAGAAGGGAGGAAGGGAGGGAGGAAGGAAAGGAAGAAGGGGGA	-
LINC00649:6	6062	6244	173	-	0.049	d5d27d32d94d113d156d174d177d180	0.53	-1	ATAATGATGGAAGAAGGAAGGAGGGCGGGAGGAAGGGAAAAAAGAAGGAAAGAGGGAGGAAGGGAGGATGGGAGAAAAGGAGGAAGACAAGGGAGAAAGGGAGGAAGAGAAGGGAGGAAGGGAGGGAGGAAGGAAAGGAAGAAGGGGGATGGGGTGGGAGGAAGGGAGGGAGGGAACGGAAA	-
LZTS1-AS1:1	814	847	32	+	0.03	d15	0.33	-1	AAAGAAAGAAAAAGACAAAGAGGAGAAGGAAGG	-
lnc-WRN-3:1	51	83	31	+	0.031	d7	0.38	-1	AAGAAGACAGGAGAGAAGGAGGGAGAAAAAAA	-
lnc-YTHDF3-7:3	98	134	35	-	0.028	d7	0.53	-1	GGGAGGGGAGGAAAGAGGAGAAGAAGAATGAAGGGA	-
lnc-ANKRD30A-15:1	364	398	34	+	0		0.24	-1	AAGAAAGAAAGAAAGAAAGAAAGAAAAGAAAAGA	-
lnc-NBPF1-2:16	89	128	39	+	0		0.46	-1	GAAAAGAAGGGGAAGGGGAAGAAAAGAAGGGGAAGAAGA	-
lnc-NBPF1-2:16	130	175	44	+	0.022	d2	0.4	-1	AACGAAGAAAAGAAGGAGAAGGGGAAGAAAAGAAGGGGAAGAAGA	-
OTX2-AS1:1	34	64	29	+	0.033	d12	0.43	-1	GAGAGAGAGAGACAGAGAGGAGAAAGAGAA	-
OTX2-AS1:1	1693	1877	182	-	0.011	d164d181	0.36	-1	AACAAAAAAAAAGGAAGAATAAAGAAAGAAAGAAAGAGAAAGGAAAGGAGAGAGGGAGAGAGGGAGAGAGAAAGAGAGAGAAAGAAAGAAAAGAAAGAAAGAAAGAAAGAAAAAGAGAGAGAGAAAGAAAGGAAGGAAGGAAAGAAGGAAGGAAGGAAGGAAGGAAGGAAGGAAGGAAGAAAGA	-
lnc-COA4-1:2	0	31	31	-	0		0.032	-1	AAAAAAAAAAAAAAAAAAAAAAAAAAGAAAA	-
LINC02551:12	2814	2848	33	-	0.029	d19	0.41	-1	GGAGAAAAAAGAGGTGAAGGGAAAAGAAAGGGAA	-
lnc-BMS1-2:1	1729	1768	39	+	0		0.23	-1	GAAAAAAAAAAGAAAGAAAGAAAGAAAAGAAAGAAAGGA	-
SUCLG2-AS1:4	656	757	97	+	0.04	d1d3d7d97	0.3	-1	ATGTAAATGAAAGAAAAAGGAAGAAAGAAAAAGAAAGGAAGAAAAGAAGGAGGAAGAAAAAGAAGGGAGGGAGAAAAAAGGAAAGAAAAAGAAAAGACAAA	-
TOB1-AS1:1	708	746	37	-	0.026	d32	0.55	-1	AAGAATGGAGAGGAGAGGGGAAAGGGGAAAGGGGAAGG	-
lnc-ATP5S-1:5	286	318	31	+	0.031	d3	0.47	-1	GAATGAGAGGGAGAAAGGAAAGAAGAGGAAGG	-
lnc-ATP5S-1:5	290	320	29	+	0.033	d28	0.5	-1	GAGAGGGAGAAAGGAAAGAAGAGGAAGGCG	-
lnc-ST6GALNAC3-1:1	92	162	67	+	0.043	d5d48d66	0.34	-1	AGAGACAGAAAAGGGGAGAAAAAGAAGAAGAAAAGGGAGAGGAAAAGGTAAAAGAAAAGAAGAGAATGAA	-
lnc-ST6GALNAC3-1:1	236	286	48	+	0.04	d45d47	0.4	-1	GAAGAAGAAAAAGAAGGAGAAGGAGAAGGAGAAGAAGAAGAGAAGTGTGA	-
LINC02554:10	1453	1518	62	+	0.046	d11d28d57	0.54	-1	AGGGGAGAGGACAGGAGGAAAGAAGGAGCGAGAGAAAGGGGAGAGAGAGAGAGGAGACGGGAGAG	-
LINC02554:10	1641	1684	41	+	0.047	d20d32	0.6	-1	GGAGGAGAGAGAAGGAGGGGCAGAGAGGGGAACAAGGAGGGGG	-
LINC00870:1	757	797	38	+	0.05	d11d16	0.55	-1	GAGAGAGGAGACAGAATAGGGAGAAGGAGGAGAGGGGAGG	-
LINC00870:1	2549	2581	31	-	0.031	d15	0.5	-1	AGGAGAGAGAGAAAGACAGAGAGAGGGGGAAG	-
ZBTB20-AS4:1	0	53	51	+	0.038	d31d41	0.36	-1	AAGAGGAGAGAGAGAGAGAGAGAAAGAAAAACAGAAAGAAACAGAGAGAAAGG	-
ZBTB20-AS4:1	583	616	32	+	0.03	d14	0.24	-1	AAAAAAAAAAAAGGTGAAGAAGAAGAAGAAGAA	-
lnc-DLK1-35:61	3193	3225	31	+	0.031	d18	0.47	-1	GAAGAGAGAAGAAAGAAGTGGAAAGGGAGGAG	-
lnc-OR9I1-1:1	1403	1439	35	+	0.028	d11	0.42	-1	AAAGGAAGGAGTAAGAGAAAGAAAGAGAGAGAGGGA	-
lnc-EFCAB1-3:1	581	637	54	+	0.036	d4d35	0.41	-1	AAGATGAAAGAAGAAGAAAGGAAGAAAAGGAGGAGCGAAAGGAGGAGGGGAAGAAA	-
LINC00641:5	3221	3252	30	+	0.032	d3	0.39	-1	AAATAGAAAAGGGAGAGGAAAAAGGGAAGGA	-
lnc-SMPD1-2:1	760	790	30	+	0		0.2	-1	AAAAAAAAGAAAAAGAAAAAGAAAAGAAGG	-
lnc-PCSK6-3:1	617	661	42	+	0.045	d4d37	0.61	-1	GGGATGGAGGAAGAGAAGGGGAAGAGGGGAGGGGAGACGGAGGA	-
lnc-PCSK6-3:1	622	666	42	+	0.045	d32d39	0.59	-1	GGAGGAAGAGAAGGGGAAGAGGGGAGGGGAGACGGAGGACAGGA	-
lnc-ZNF100-2:1	1223	1266	41	-	0.047	d34d40	0.33	-1	AACAAAGGCAGAAAGGAAAAAGGAGAAAAAGGAAAAAAAGGGG	-
lnc-ZNF100-2:1	1221	1263	40	-	0.048	d1d36	0.36	-1	AAAGGCAGAAAGGAAAAAGGAGAAAAAGGAAAAAAAGGGGTG	-
WT1-AS:7	2494	2530	35	+	0.028	d1	0.056	-1	GTAAAAAAAAAAAAAAAAAAAAAAAAAAAAAAAAAG	-
lnc-C1QL4-3:1	431	501	67	+	0.043	d3d27d64	0.59	-1	GAATGGGAGAGAGAGGGAAGGGGGAAATGGAGGGGGAAGAGAGGAGGGGAGAGGAGAAGGGAAATGGAGG	-
lnc-C1QL4-3:1	435	538	98	+	0.049	d23d60d66d73d76	0.6	-1	GGGAGAGAGAGGGAAGGGGGAAATGGAGGGGGAAGAGAGGAGGGGAGAGGAGAAGGGAAATGGAGGTGAGGGGTGGTGGAAAGAGGGGAGGAGGGAGGAAGAA	-
lnc-C1QL4-3:1	512	548	35	+	0.028	d26	0.5	-1	GGAAAGAGGGGAGGAGGGAGGAAGAATAGAGGAAAA	-
lnc-C1QL4-3:1	2218	2255	36	+	0.027	d34	0.24	-1	AAAAAAAAGAAAGAAAGAAAGAAAGAAAGAAGAACGG	-
lnc-TSR3-2:1	1095	1127	31	-	0.031	d12	0.66	-1	GAGGGAGAGAGGGAGGGAATGAGGGAGGGAGG	-
lnc-TCHP-3:1	470	501	30	+	0.032	d10	0.61	-1	GGGGGAGAGGTGGGAAGGAAAAGGGGAAGAG	-
lnc-EPCAM-8:2	1050	1093	41	+	0.047	d27d31	0.28	-1	GAAAAAAAAAAAGAAGAAAAGAAAAGATGGGTAGGGAAAAAAG	-
lnc-EPCAM-8:2	6501	6535	33	+	0.029	d1	0.15	-1	ACAAAAAAGAAAAGAAAAGAAAAAAAAAAAAGGA	-
lnc-EPCAM-8:2	7432	7478	44	+	0.043	d10d43	0.2	-1	AAAGAAAAAATGGAGGAAAAAAGAAAAAGAAAAAGAAAGAAAATAA	-
lnc-EPCAM-8:2	4769	4800	31	-	0		0.065	-1	AAAAAAAAAAAAAAAAAAAAAAGAAAGAAAA	-
lnc-RUNX1T1-2:1	61	92	30	-	0.032	d24	0.55	-1	GGGGGATGGAAAAGAGAAGGGAGGAAAGGGA	-
lnc-ZNF717-1:1	31	95	61	-	0.047	d9d27d62	0.48	-1	GCGAGAGAGAGAGAGAGAGAGAGAGAGAGAGAGAGACAGAGAGAGAGAGAGAGACAGAGAGGGA	-
lnc-ZNF717-1:1	23	93	67	-	0.043	d7d17d35	0.49	-1	GAGAGAGAGAGAGAGAGAGAGAGAGAGAGAGAGACAGAGAGAGAGAGAGAGACAGAGAGGGACGGGGAAA	-
lnc-ZNF717-1:1	1128	1172	44	-	0		0.52	-1	GGAAGGGAGAGGAAGAGGGAGAGAGGGAGAAAGGGAGGAAAAAA	-
lnc-ZNF717-1:1	2761	2846	81	-	0.047	d6d23d49d71	0.58	-1	GGAAAGGAGAAAGTAGGGAGGGGGAGGAAGGGAGGTGGGGGGGGAGGGAGGAAGGGAAGGACAGAGAGAGAAAGGGAGCAAGAGA	-
lnc-ZNF717-1:1	2747	2832	81	-	0.047	d13d20d37d63	0.58	-1	AGGGAGGGGGAGGAAGGGAGGTGGGGGGGGAGGGAGGAAGGGAAGGACAGAGAGAGAAAGGGAGCAAGAGACAGAGAGAAGAAGG	-
lnc-LRRC71-1:1	127	195	65	+	0.044	d1d25d50	0.47	-1	GTGGGAAGAAGAAGAAGAAGAAAGATGAAGAGGAAGAAGAGGAAGAGGAGCAGAAGGAGGAGGAGGAG	-
lnc-LRRC71-1:1	129	211	78	+	0.049	d23d48d66d76	0.48	-1	GGGAAGAAGAAGAAGAAGAAAGATGAAGAGGAAGAAGAGGAAGAGGAGCAGAAGGAGGAGGAGGAGCGGGAGGAGACAGGAA	-
MANCR:28	548	580	31	+	0.031	d7	0.19	-1	GAAGGAACAAAAAAAAAAAAAAAAAGGGAAAA	-
SMAD5-AS1:1	1150	1185	35	+	0		0.57	-1	GAAAGGAGGAGAGGGGAAAAGGGGAGGGGAAGAGA	-
LINC00445:6	370	414	42	-	0.045	d17d41	0.27	-1	AGCAGAAAAAAAAGAAAGAAAGGAAATAAAAGAGGGAAGGAAAA	-
lnc-TRIM29-9:1	1	41	38	+	0.05	d20d37	0.4	-1	AGAAAGGGAAAGGAGAGGAGTAAAGAGGAAAAGAGAACAG	-
lnc-ERG-9:2	96	127	30	+	0.032	d21	0.55	-1	AGAAAGAGGAGGGGAGAGGGATGGAGAGAGA	-
lnc-ERG-9:2	142	189	45	+	0.043	d3d26	0.51	-1	AGATGGAGGGGGAAGAAGGGAGGAGGCAGAGAGAGAGAGGAGAAAAA	-
lnc-ERG-9:2	146	197	49	+	0.039	d22d43	0.51	-1	GGAGGGGGAAGAAGGGAGGAGGCAGAGAGAGAGAGGAGAAAAACAGAGAGA	-
lnc-FAM20C-6:1	1906	2045	134	+	0.036	d1d88d115d130d134	0.52	-1	ATAGAGAGAGAAAGGGAGGGAGGAAGGGAGGAGGGAGGAAGGAAGGGAGGAAGAGAGGGAGGGAGAAAGGAGAGGAAAAAGGGAGAAGTGAGGGAGGGAGGGAAGGAGGAGGGAACAGAGGAAGAAAAAACGAACAGAG	-
lnc-NTS-1:1	708	776	65	-	0.044	d49d55d58	0.29	-1	GAGAAGAAATGGCAAAAATAAAAAAGAGAAAGAGAGAGAAAGGGGAAGAGAAAAGGAAAAAAGAAAAA	-
LINC01857:12	252	285	32	+	0.03	d22	0.33	-1	AAGGAAGAAAGGAAAGAAGAGATAGAGGAAAAA	-
lnc-EVX1-14:17	177	210	32	+	0.03	d11	0.45	-1	AAAAGAGGAAGCAAGAGAAAGAAGGGGAAGGGG	-
LINC01289:1	1544	1590	45	-	0.022	d2	0.24	-1	AGGAAAAAAAAAAAAAAAGAAAAAGAAAAAAGAGAAGAAAAGGTGG	-
lnc-EIF2S2-1:1	551	593	40	+	0.048	d8d30	0.38	-1	AAAAGAGGTAGGAAGAAGGGAAGGAAAGAATAGGAAGAAAAG	-
lnc-FAM110B-3:1	885	935	48	+	0.04	d3d36	0.32	-1	AAACAGAAAGAAAGAAAGAAAAAGGAAGGAAGGAAACAAGGAAGGAAGGA	-
lnc-FAM110B-3:1	889	937	46	+	0.042	d32d46	0.33	-1	AGAAAGAAAGAAAGAAAAAGGAAGGAAGGAAACAAGGAAGGAAGGACA	-
LINC00987:2	138	170	31	-	0.031	d14	0.53	-1	GAAGAAGAGGAAGAAGGTGGGGAGGAAGAAGG	-
LINC00987:2	1700	1782	78	-	0.049	d8d33d53d70	0.41	-1	GAAAGAAAGAACAAAAGGAAGGAAAGAATGAAAGAAAAGAGGAAGAAATAAAGGGAGGGAGGGAAGGAGGGAGTAAGGGAGG	-
LINC00987:2	1685	1770	81	-	0.047	d14d23d48d68	0.41	-1	AAAAGGAAGGAAAGAATGAAAGAAAAGAGGAAGAAATAAAGGGAGGGAGGGAAGGAGGGAGTAAGGGAGGTAGGGAGAAAAAAAA	-
LINC00987:2	1784	1817	32	-	0.03	d29	0.52	-1	AAATAAAGGAAAGGGAAGGGGAGGGGAGGGAGA	-
LINC00929:2	527	559	31	+	0.031	d1	0.38	-1	ACAGAGAGAGAGAGAAAGAGAGAAAGAGAGAA	-
TMEM254-AS1:10	1884	1916	31	+	0.031	d30	0.031	-1	AAAAAAAAAAAAAAAAAAAAAAAAAAAAGATA	-
FAM239A:22	1022	1079	56	+	0.018	d55	0.46	-1	AAAAAGAGGGAGAAGAAGGAAGGAGGAGGAAGAAGAGGAAGAGGAGGAGGAGAAATA	-
LINC01206:8	1965	2014	47	+	0.041	d43d46	0.22	-1	AAAAAAAAAAAAAAAAAGAAAAAGGGAGAGAGAGAAAAAAAGGTGACAA	-
lnc-ATP6V1G3-4:8	438	468	29	-	0.033	d27	0.4	-1	AATGAGAGGAAGAAGAGGAAGAGAGAGAAA	-
FAM239B:14	1022	1079	56	+	0.018	d55	0.46	-1	AAAAAGAGGGAGAAGAAGGAAGGAGGAGGAAGAAGAGGAAGAGGAGGAGGAGAAATA	-
PKIA-AS1:2	641	673	31	+	0.031	d10	0.28	-1	GGGAGAGAAACAGAAAAAAGAAGGAAAAAAAA	-
lnc-SHISA6-1:1	441	472	30	-	0.032	d19	0.58	-1	GGGAGGGAGAGTGGAAAGAGGGGAGGAGAAA	-
IL6R-AS1:3	1125	1169	42	+	0.045	d40d42	0.18	-1	AAAAAAAAGAAAAGAAAAAGAAAAAAGAAAGAGAAGAAAGCATA	-
LINC01143:2	477	507	29	+	0.033	d1	0.27	-1	GCAGGAAAGAAAAAGAAAAAAAAGAAAAGG	-
LINC01143:2	479	512	32	+	0.03	d28	0.27	-1	AGGAAAGAAAAAGAAAAAAAAGAAAAGGCAGAG	-
LINC01143:2	52	92	38	-	0.05	d3d32	0.5	-1	GAAAGGACAGGAAAGGAAGGAGAGGGGAGAGAGAAGCAGG	-
LINC01146:4	268	312	42	+	0.045	d9d24	0.48	-1	AGAAGAGAGTGGGGAGGGAGAGAGCAGGAAGAAGAAAGGAAGAA	-
lnc-LEPROTL1-2:1	218	479	260	+	0.0038	d157	0.38	-1	GGGAAGGAAGGAAGGAAGGAAGGAAGGAAGGAAGGAAGGAAGGAAGGAAAAGAAAGAAAAGAAAGAAAGAAAGAAAGAAAGAAAGAAAGAAAGGAAAGAGAGAAAGAGAGAGAGGGAAGGAAGAGAGAGAAGGAAGGAAGGGAGGGAGAGAGAGAGACAGGAAGGAAGGAAGGAAGGAAAAGAAAAGAGAAAGAGAAAGAAAGAAAAGAAAGAAAGAAAGAAAGAAAGAAAGAAAGAAAGAAAGAAAGAAAGAAAGAAAGA	-
lnc-TBL1X-1:1	55	605	525	+	0.045	d1d25d67d95d123d144d200d227d274d284d290d310d347d366d381d408d436d456d472d475d503d515d530d539d541	0.46	-1	GTGAAGGAGGGAGGAAGAGGAAGGATGAAGAAAAGGAAGAAGGAGGAAGAAGGGAGGAAGGAGGAAGCAGGAAGGAGGAAGGAGGAAGAAGAAGGCAGGAAGGAGGAAGGAGGAAGAAGAAGGCAGGAAGGAGGAAGAAGGAAGCAGGAAGAAGGAAGGAGGAAGAAGGAAAAAGGAAGGAGGAAGAAGGAAAAGGGAGGTAGAAAGAAAGAGGAAGGAAGAAGAAACAGGAAAGAGGAAGAAGGAAGGAGGAAGAAGGAAGGAGGAAAGAGGATGAAGAAAAATAAAAGCGGAAGGAGGAAGAAGGAAGCAGGAAGGAGGGAGAAGGAAGGAGGAAGAAGGAAAGATGGAGGAGGAAGAAGGAAGTAGGAAGAAGGAAGATGGAAGGAAGAAAAAAGA…	-
lnc-TBL1X-1:1	607	676	66	+	0.043	d20d42d52	0.41	-1	AGGGAAAAGGAAGAAGGAAGTAGGAAGAAGAAAAAAGGAAGACAGGAGGAAGTAGAAAGGAGGAAGAAG	-
lnc-TBL1X-1:1	678	726	46	+	0.042	d33d46	0.46	-1	AGGAGGAAGAAGGGGGAAAAAGGAAGAAGAAGACGAAGGAGGAGGACA	-
lnc-SDSL-15:1	229	298	66	-	0.043	d3d63d66	0.46	-1	AACAATGAAGAAGAAGGAGAAGGAGGAGGAGGAGGAGAAGAAGGAGAAGGAGAAGGAGGAGAAGGCAAG	-
lnc-SDSL-15:1	227	295	65	-	0.044	d1d5d65	0.47	-1	AATGAAGAAGAAGGAGAAGGAGGAGGAGGAGGAGAAGAAGGAGAAGGAGAAGGAGGAGAAGGCAAGCA	-
lnc-SDSL-15:1	224	292	65	-	0.044	d2d4d8	0.5	-1	GAAGAAGAAGGAGAAGGAGGAGGAGGAGGAGAAGAAGGAGAAGGAGAAGGAGGAGAAGGCAAGCACGG	-
MIR3945HG:1	558	597	38	+	0.026	d1	0.15	-1	ACAAAAAAAAAAAAGAAAGAAAGAAAGAAAGAAAAGAAA	-
lnc-FIGN-1:1	397	474	74	+	0.039	d1d3d75	0.45	-1	ATACAGGAAAGAAGGAAGGAAGGAAGGAAGGAAGGAAGGAAGGAAGGAAGGAAGGAAGGAAGGAAGGAAGGAGGATA	-
lnc-MGST1-1:1	1669	1714	43	+	0.044	d3d31	0.4	-1	AAATAGAGGAGGAGAAGGAAGGAGAAGGAAACAGAAAGGAGGAAA	-
lnc-MGST1-1:1	1673	1717	42	+	0.045	d27d41	0.43	-1	AGAGGAGGAGAAGGAAGGAGAAGGAAACAGAAAGGAGGAAATGA	-
lnc-GPR89B-2:1	26	59	32	+	0.03	d31	0.21	-1	AGGAAGAGGAGAAAAAAGAAAAAAAAAAAAACA	-
lnc-ANKRD46-1:4	16	47	30	+	0.032	d15	0.45	-1	GGGGAGGAAGAAAGGTAGAAGAGAGAAGAAA	-
lnc-CD1B-1:1	500	540	38	-	0.05	d2d8	0.1	-1	AAAAAAAAAAAAAAAAAAAAAAGGAAAAAAGCAGAAACAA	-
lnc-CASP9-1:1	959	999	38	+	0.05	d10d22	0.45	-1	GAAAAAGGGACAGGGGGAGAAACAAGAAGGGGAGAAAGAG	-
lnc-CDYL-1:2	372	421	47	+	0.041	d24d37	0.39	-1	AAGGAGAGAGAAAGGAGGAAGAGATGAGAAAGGAAGACAGAGAAAGAAA	-
LINC00477:1	124	154	29	-	0.033	d28	0.33	-1	GCAAAGGAAGAAAAAGAAAAGGAAAGAGAG	-
LINC00477:1	119	152	32	-	0.03	d4	0.39	-1	AAAGGAAGAAAAAGAAAAGGAAAGAGAGTGGGG	-
lnc-CTDSP2-1:3	1634	1666	31	-	0.031	d6	0.28	-1	AAAAAAAAAAAGAGAGAGAGAGAGACAGAAAG	-
LINC02016:8	790	836	44	-	0.043	d13d44	0.52	-1	GTGAGAGAGAGAGAGAGAGAGAGAGAGAGAGATGGAGAGAGGGAGA	-
lnc-SLC16A1-2:1	1981	2012	30	-	0.032	d13	0.065	-1	AAAAAAAAAAAAAAAAACAAAGAAAAGAAAA	-
lnc-GNG2-1:1	1847	1890	41	+	0.047	d11d34	0.28	-1	AAGAAGAAGAATAGAAAAAAGGAAGAGGAAGAAACAAAAGGAA	-
lnc-GNG2-1:1	5277	5319	41	-	0.024	d35	0.45	-1	GAAAGACAGAGAGAGAGAGAGAGAGAGAGAGAGAGAGAGAGA	-
LINC01934:18	871	917	44	+	0.043	d26d37	0.15	-1	GAAAAAAAAAAAAAAAAAAAAAAAAACAGAAAGGGAACAAGAGAAA	-
lnc-CDCA2-1:1	358	389	30	+	0.032	d1	0.42	-1	ATGGAAGGAAGAAGGAGGAGAAGAGAAAAGA	-
lnc-CDCA2-1:1	360	393	32	+	0.03	d29	0.42	-1	GGAAGGAAGAAGGAGGAGAAGAGAAAAGATGAA	-
lnc-CDCA2-1:1	586	616	30	+	0		0.47	-1	AGAGGGAGGAGGAAGAAGAGAAAAGAGAAG	-
COX10-AS1:13	319	349	29	-	0.033	d2	0.067	-1	AAAAAAAAAAAAAAAAAAGAAAAAAGATAA	-
LINC01614:3	1069	1135	63	+	0.045	d12d34d55	0.41	-1	AAAGGAGAGAGGCAGAGAAAGAAAAGGAGGAGGATAAAGAAGAGGAGGAAGAGGACGAAAGGAAAA	-
lnc-PCNX1-3:1	635	683	48	-	0		0.31	-1	AAAAGAAAGAAAGGAAGGAAGGAAGGAAAGAAAAGAAAAGAAAAGGAA	-
LINC00355:1	597	627	29	+	0.033	d2	0.47	-1	GACAAGAGGGAGGGAAGAAAGGAGAGAAGA	-
lnc-SLC25A16-1:1	903	947	42	-	0.045	d4d6	0.091	-1	AAAAAAAAAAAAAAAAAAGAAAGAAAAGAAAGAAAAATACAAAA	-
LINC00467:4	438	471	32	+	0.03	d30	0.27	-1	AAGAAAAAGAGAAGGAAAAAAAGGAGGAAACAA	-
lnc-PHYHIPL-27:2	186	217	30	+	0.032	d10	0.29	-1	AGAAGAAAAATGAAAGGAAGAAAGGAGAAAA	-
lnc-TNFRSF10C-1:1	132	199	64	+	0.045	d3d54d63	0.39	-1	GAGCGAGGAAGGAAGGGAGGGAAAGAAAGGAAGAAAGAGAAAAAGAGAAAGAAACAGAAAGAACAGG	-
lnc-TNFRSF10C-1:1	136	205	66	+	0.043	d50d59d63	0.36	-1	GAGGAAGGAAGGGAGGGAAAGAAAGGAAGAAAGAGAAAAAGAGAAAGAAACAGAAAGAACAGGCAAAAG	-
LINC00929:8	317	349	31	+	0.031	d1	0.38	-1	ACAGAGAGAGAGAGAAAGAGAGAAAGAGAGAA	-
lnc-POU5F1B-7:1	268	312	43	+	0.023	d40	0.41	-1	AAGGGAGGAGAGAAGAGAAAGAGGAGGAAAAAGAAGAAAATAGG	-
lnc-POU5F1B-7:1	315	346	30	+	0.032	d20	0.32	-1	AAAGGAAAGAAAGGAAGAGATGGAAAAAAAG	-
LINC01133:4	419	564	145	+	0		0.27	-1	AAAAAAAAAGAGAAAGAAAGAAGGAAAGAAAAAAAGAAAGAAAGAAAGAAAGAAAGAAAGAAAGAAAGAAAGAAAGAAAGAGAAAGAAAGAAGGAAAGAAGGAAAGAAGGAAAGAAAGAAAGAAAGAGAAAGAAAGAAAAGAAGA	-
LINC01877:10	782	815	33	+	0		0.33	-1	AAAAGGAAAAAAAAAAGGAAGGAGAAAGGGGAA	-
FAM239C:4	946	1003	56	+	0.018	d55	0.46	-1	AAAAAGAGGGAGAAGAAGGAAGGAGGAGGAAGAAGAGGAAGAGGAGGAGGAGAAATA	-
LINC01096:3	181	223	40	+	0.048	d10d34	0.52	-1	GGAGGAGAAGCAGGAGGAGGGAGGAGGAAGAAGACAAAGGAG	-
lnc-PHF21A-1:2	124	164	38	+	0.05	d18d26	0.42	-1	GAAGAGAGGAAGAGAAGACAGAGAAATGGAGGGGAGAAAA	-
LINC02199:10	882	918	35	-	0.028	d5	0.44	-1	AAGAGGAAAAGAGGGGAAGAGAGAAAGAGACGGAGA	-
lnc-CA8-14:7	3533	3564	31	+	0		0.29	-1	AAAAAGAGGAAAGAAAGAAAGAGAAAGAAAG	-
LMCD1-AS1:5	1118	1154	35	+	0.028	d7	0.39	-1	AGAAAGACAGGAAGGAAGGAAAGAAGGAAGAGAAGA	-
LINC01422:1	3174	3215	39	+	0.049	d2d4	0.49	-1	GGTACAGGAGAGAGGAAAAAGGAGAGGGGGAGGAGAAAGAA	-
LINC01422:1	3177	3217	38	+	0.05	d1d38	0.45	-1	ACAGGAGAGAGGAAAAAGGAGAGGGGGAGGAGAAAGAACA	-
LINC01422:1	3179	3221	40	+	0.048	d36d38	0.43	-1	AGGAGAGAGGAAAAAGGAGAGGGGGAGGAGAAAGAACATAAA	-
LINC01422:1	2157	2188	31	-	0		0.23	-1	AAGAAGAAAAGAAGGAAAGAAAGAAAAAAAA	-
LINC01422:1	2190	2245	54	-	0.018	d24	0.44	-1	AAAAAAAAAAGGAAGGAAAGGAAGGAAAGGCGAAAGGGAAGGGGAAGGGGGAAAG	-
lnc-CDH18-2:2	611	758	144	-	0.02	d2d142d145	0.31	-1	ATGATAGAGAAAGAAAGAGAAAGAGAAAGAAAGAAGGAAAGAAAGAAAGAAAGAAAGAAAGAAAGAAAGAAAGAAAGAAAGAAAGAAAGAAAGAAAGAAAGGAGAAAGGAAAGGAAAGAAAAAAGGAGGAAAGAAAGAAAGAGGTAG	-
lnc-CA8-14:8	498	575	77	+	0		0.23	-1	AAAAAGAGGAAAGAAAGAAAGAGAAAGAAAGAAAGAAAGAAAAGAAAAGAAAAGAAAAGAAAAGAAAAGAAAGAAAA	-
LINC02288:20	1926	1956	29	+	0.033	d24	0.4	-1	GAAAAGGAAGAGAAAGAGGAGAAGCAGGAA	-
LINC02288:20	821	864	41	-	0.047	d1d3	0.14	-1	AAAAAAAAAAAAAAAAGAAAAGAAAAGAAAAAGAAAAAATGTG	-
LINC01122:2	0	41	39	+	0.049	d2d6	0.54	-1	AATAAACGGGGGAGGGGGAAAGAGGGAGGGAAGGAGAGGAA	-
LINC01122:2	3	43	38	+	0.05	d3d38	0.55	-1	AAACGGGGGAGGGGGAAAGAGGGAGGGAAGGAGAGGAACA	-
lnc-NBPF1-2:4	873	914	39	-	0.049	d3d31	0.49	-1	GGAGGGAAGTAGGGAAGGAAGGAAGGAAGGAAGGAAATGAA	-
lnc-NBPF1-2:4	916	1089	165	-	0.046	d20d38d42d49d130d132d156d165	0.43	-1	AAAAAAGTAGAGAGAATGAAAAGGAAAGAAAAAGAGAGAGCATGAGAGAGAAAGAAGAAGAAAAGAAGAAAGGAAGAAAGGAAAGAAGGGAGGGAAGGAGGGAAGGAGGAAGGAAGGGAGGGATGGAGGGCGGGTGGGAAGGAGGGAAAGAATAAAAAGAGAGAGAAAGAGAG	-
LBX1-AS1:8	1366	1411	43	-	0.044	d18d39	0.51	-1	AGAGGCGGAGGGAAGAGGAAAGGAGACGGAGGAGGAAGAAGAAGA	-
LBX1-AS1:8	1356	1405	47	-	0.041	d9d28	0.57	-1	GGAGGGAAGAGGAAAGGAGACGGAGGAGGAAGAAGAAGATGGGGGAGGG	-
lnc-CSMD1-5:1	2476	2530	52	+	0.037	d7d20	0.26	-1	AGAGAAGCAGAGAGAGAGAATAGAAAAGAAAAAAAAAAGAGAAAAGAAAAGAAA	-
LINC01020:4	498	584	82	+	0.047	d2d9d16d40	0.44	-1	GATGGAAGACAGGAAGCAAAAAGGAGAGGAAGGAAAGGGATAGGAAGGAGGGGAAGGAAAGGGAAAGGAAGGAAAAGAAAGGAAAG	-
LINC01020:4	501	588	83	+	0.046	d6d13d37d83	0.44	-1	GGAAGACAGGAAGCAAAAAGGAGAGGAAGGAAAGGGATAGGAAGGAGGGGAAGGAAAGGGAAAGGAAGGAAAAGAAAGGAAAGTGAA	-
DICER1-AS1:16	1773	1808	34	+	0.029	d32	0.11	-1	AAAAAAAAAAAAAAAAAAAAAAAAGAAAGAAATGG	-
LINC01208:12	527	568	39	+	0.049	d1d37	0.51	-1	ATGGAAGAGAGGAGAAAAGAGGAGAGGAGGGGAGAGGCAAG	-
lnc-ERG-9:3	96	127	30	+	0.032	d21	0.55	-1	AGAAAGAGGAGGGGAGAGGGATGGAGAGAGA	-
lnc-ERG-9:3	142	189	45	+	0.043	d3d26	0.51	-1	AGATGGAGGGGGAAGAAGGGAGGAGGCAGAGAGAGAGAGGAGAAAAA	-
lnc-ERG-9:3	146	197	49	+	0.039	d22d43	0.51	-1	GGAGGGGGAAGAAGGGAGGAGGCAGAGAGAGAGAGGAGAAAAACAGAGAGA	-
LINC01806:17	651	685	33	-	0.029	d12	0.44	-1	GAGGGAAAAAGAAAAAGGGAGTGAGAGAGGAAGA	-
LINC01146:5	254	298	42	+	0.045	d9d24	0.48	-1	AGAAGAGAGTGGGGAGGGAGAGAGCAGGAAGAAGAAAGGAAGAA	-
lnc-ZFHX4-3:2	664	719	53	+	0.036	d1d12	0.36	-1	ATGGAAGAAAAGTGGAAGGAAGAAAAAGAAAGAAAGAAAGAAGGAAGGAAGGAAG	-
lnc-LZTS1-1:1	6	51	43	-	0.044	d19d38	0.56	-1	AGGGAATGAGAGAGAGAGGGAGGAGCAGAAAGGGGGGAAAGGAGG	-
lnc-LZTS1-1:1	0	44	42	-	0.045	d5d25	0.55	-1	GAGAGAGAGAGGGAGGAGCAGAAAGGGGGGAAAGGAGGTGAAAG	-
lnc-PELI2-7:1	692	723	30	-	0.032	d25	0.39	-1	AGGGGTGAAAAAAGAAAAAGGAAAAAGGAGG	-
lnc-PELI2-7:1	686	717	30	-	0.032	d5	0.35	-1	GAAAAAAGAAAAAGGAAAAAGGAGGCAAGGG	-
LINC00284:15	1618	1682	62	-	0.031	d13d34	0.3	-1	AGAGGAAAGAGAAGAGAAGAAAAGGAAAGTAAAAGAGAAAAAGAAAGAAACGAAGGAGAAAAAA	-
lnc-ANGPT2-2:2	1749	1801	50	-	0.038	d7d12	0.058	-1	AAAAAAAAAAAAAAAAAAAAAAGAAGAAAAAAAGAAAAACAAAATAAAAAAA	-
lnc-XKR9-1:9	1285	1315	29	+	0.033	d27	0.2	-1	AAAGAAAAGAAAAGAAAAGAAAAGAAACAG	-
lnc-ARL4C-2:3	1543	1573	29	-	0.033	d3	0.13	-1	AAAAAAAAAAAAAAAAAAGGAAAAAGCAAG	-
lnc-BOD1-1:5	69	113	42	-	0.045	d11d41	0.45	-1	GATAGAGAGAGAGAGAGAGAGAGAGAGAGAGACAGAGAGAGAGA	-
lnc-GPR89B-2:2	26	59	32	+	0.03	d31	0.21	-1	AGGAAGAGGAGAAAAAAGAAAAAAAAAAAAACA	-
lnc-YTHDF3-7:1	1216	1288	69	-	0.042	d15d55d70	0.49	-1	ATAAAGGAAAGAAGAGTGGAAGGAAAGGAGAGAAGGAAGGGAGGAAAGAAGAGAGATGGGAAGGGAGGGAGG	-
lnc-YTHDF3-7:1	1212	1286	71	-	0.041	d3d19d59	0.5	-1	AAAGGAAAGAAGAGTGGAAGGAAAGGAGAGAAGGAAGGGAGGAAAGAAGAGAGATGGGAAGGGAGGGAGGCAGG	-
lnc-YTHDF3-7:1	1207	1271	61	-	0.047	d4d8d24	0.5	-1	GGAAGGAAAGGAGAGAAGGAAGGGAGGAAAGAAGAGAGATGGGAAGGGAGGGAGGCAGGCAAAA	-
lnc-SMPD1-2:2	1923	1953	30	+	0		0.2	-1	AAAAAAAAGAAAAAGAAAAAGAAAAGAAGG	-
lnc-LUZP2-1:1	347	390	41	+	0.047	d1d8	0.4	-1	GCAGAAGGCAGGAGAGAGAAAAAGAGAAAGGAAGAAAGAGAGA	-
lnc-LUZP2-1:1	349	393	42	+	0.045	d6d41	0.36	-1	AGAAGGCAGGAGAGAGAAAAAGAGAAAGGAAGAAAGAGAGATAA	-
LINC01798:24	205	235	29	-	0.033	d9	0.3	-1	GAAGAGGAAAAAAAGAAAAATGAGGAAGAA	-
CLMAT3:6	1070	1100	29	-	0.033	d14	0.63	-1	GGGGGAAGGAGGAGACAGGAGGAGGAGGGA	-
LINC01123:8	613	645	31	-	0.031	d16	0.47	-1	AGGAAGAGAAGAAAACGGAGGAGAAGAGGGGA	-
lnc-SMPDL3A-3:2	1353	1389	35	+	0.028	d2	0.39	-1	AATGGAAAGGGGAAGAAGAGGAAGAAAAAGGAAAGA	-
lnc-SMPDL3A-3:2	1356	1391	34	+	0.029	d33	0.4	-1	GGAAAGGGGAAGAAGAGGAAGAAAAAGGAAAGACA	-
lnc-SMPDL3A-3:2	13	44	30	-	0.032	d2	0.39	-1	GAAAGAAAAAGAGGAAGGAAAGAGAGGATGA	-
lnc-SLC35F5-3:1	73	107	33	+	0.029	d26	0.29	-1	GAAAAAAAAAAAAAAGGAAAAAAGAGCGAGGGAG	-
lnc-SPOCK3-1:2	184	225	39	+	0.049	d14d30	0.29	-1	AGAAAGGGAAAGGACAAAAGGAAAGAAAGACAAAAAGGAAA	-
lnc-NAA30-1:1	3665	3725	57	+	0.05	d21d32d36	0.33	-1	GGAGAAGGAAAAAAAGAAAAGTGAAAAGGAAACAAGCAAGGAAGGGAGAAAAGGAAGAAA	-
lnc-NAA30-1:1	3798	3831	32	+	0.03	d17	0.3	-1	AAAGAAAAGGAGGGAGACAAAAAGAAAAAAAGG	-
lnc-YBX1-1:1	79	110	30	+	0.032	d21	0.39	-1	GAGAGGAAGAGGGAAAAAAAACGGAAAAAGG	-
LINC01252:1	2330	2407	77	+	0		0.22	-1	AAAAAAAAAAAAAAAAGAAGAAGAAGAAAAGAAAGAAAGAAAGAAAGAGAAAAAGAAAGAAAGGAAAGAAAGAAAGA	-
lnc-CPSF7-3:1	127	158	30	+	0.032	d3	0.58	-1	GGGCGAGGAGAAAGGGAGGAGGAAAGGGAAG	-
lnc-BRF2-9:9	1970	2042	69	+	0.042	d7d21d25	0.54	-1	AAGGGGGCAGGAGGAGAGGAGCGGGCAGGGAGAGGAGAGAGAGAGAGAAGAAGGAAGAAGGAAAGGGAAAGG	-
lnc-BRF2-9:9	1978	2049	68	+	0.042	d13d17d64	0.49	-1	AGGAGGAGAGGAGCGGGCAGGGAGAGGAGAGAGAGAGAGAAGAAGGAAGAAGGAAAGGGAAAGGTAAGAAA	-
lnc-BRF2-9:9	3598	3663	62	+	0.046	d8d54d61	0.58	-1	AGAAGGGATGAGGGAGAGAGGAGAGAGGAGAGGAAAGGGAAGGAGAGGGGAGGGCAGGGGATAGG	-
lnc-BRF2-9:9	3607	3676	66	+	0.043	d45d52d56	0.58	-1	GAGGGAGAGAGGAGAGAGGAGAGGAAAGGGAAGGAGAGGGGAGGGCAGGGGATAGGTAGAGGAGAGAGA	-
LINC01122:12	626	656	29	-	0.033	d7	0.53	-1	GAAGGAGAGAAAGAGGGAAGGGTGGAGGAA	-
MYT1L-AS1:1	2977	3040	60	+	0.048	d14d35d58	0.43	-1	AAAGAGAGAGGGGGCAGAAGAGAGAGAAAGGAAAGTGGAGAGAAAGAGAGAGAAGAGACAAGA	-
lnc-SREK1-1:1	634	674	38	+	0.05	d1d12	0.42	-1	ATGAAGAGAAAATAGGGGGAGGAAGGGAGAAGAAGAAGAA	-
lnc-SREK1-1:1	636	677	39	+	0.049	d10d38	0.41	-1	GAAGAGAAAATAGGGGGAGGAAGGGAGAAGAAGAAGAACAA	-
lnc-RGS3-4:6	638	681	41	+	0.047	d15d17	0.3	-1	GGAAGAGGAAAGAAACATAAAGGAAAGAAAGGAAAAGAAAAGA	-
SMG7-AS1:4	1571	1615	43	+	0.023	d16	0.32	-1	GAGAAAGAAGAAAGAATAGGGGAAGAGAGAAAGAAAAAAGAAAA	-
lnc-ALDH8A1-1:1	11	74	60	+	0.048	d7d14d42	0.46	-1	GAGAGAACAAAAGGCGAGAGGGAGAGGGAGAAGAGAAGAGAGTGGGAGAGGGAGGAAAAAAAA	-
lnc-ALDH8A1-1:1	19	86	64	+	0.045	d6d34d55	0.48	-1	AAAAGGCGAGAGGGAGAGGGAGAAGAGAAGAGAGTGGGAGAGGGAGGAAAAAAAACAGAGAGAGAGG	-
lnc-ALDH8A1-1:1	26	92	63	+	0.045	d27d48d60	0.48	-1	GAGAGGGAGAGGGAGAAGAGAAGAGAGTGGGAGAGGGAGGAAAAAAAACAGAGAGAGAGGCAAGGA	-
LINC01932:5	537	573	35	-	0.028	d14	0.39	-1	AAAAAGAGAGAGAGAGAGAGACAGAGAGAGAGAGAA	-
lnc-RASA1-2:1	489	519	29	+	0.033	d24	0.3	-1	AAAAGAAAAGAAGAAGGAGAAGAACAAGGA	-
lnc-OLR1-1:1	198	230	31	-	0.031	d19	0.31	-1	AAAGAAGAAAAACAGGAAAGAAGAGGGAAAAG	-
lnc-FGF9-3:1	1089	1158	66	-	0.043	d5d60d67	0.46	-1	ATAAGGGATGGAGGAAGAAAGGAAGGAAGGAAGGAAGGAAGGAAGGAAGGAAGGAAAAGAGGATGGGAA	-
lnc-FGF9-3:1	1087	1156	66	-	0.043	d1d7d62	0.46	-1	AAGGGATGGAGGAAGAAAGGAAGGAAGGAAGGAAGGAAGGAAGGAAGGAAGGAAAAGAGGATGGGAACA	-
lnc-FGF9-3:1	1082	1149	64	-	0.045	d4d6d12	0.48	-1	GGAGGAAGAAAGGAAGGAAGGAAGGAAGGAAGGAAGGAAGGAAGGAAAAGAGGATGGGAACACAGGG	-
DEPDC1-AS1:1	437	469	31	-	0.031	d18	0.16	-1	AAGAAAAAAAGAATAAAAAAAGAGAAAAAAGA	-
lnc-BOLA2B-1:2	142	177	34	+	0.029	d5	0.63	-1	GGAGGTGGAGGAGGAGGAGGAAGAGGAGGAAGGAG	-
LINC00470:6	1047	1092	43	+	0.044	d39d42	0.18	-1	AAAAAAAAAAAAAAAGAAAGAAAGAAAAGAAAGAGGAAGTAATAA	-
C5orf66-AS2:1	3	39	35	+	0.028	d24	0.64	-1	GGAGGAGGGGAGAGGAGAGGAAAGTGGGAGGAGAGG	-
C5orf66-AS2:1	1863	1906	41	+	0.047	d6d38	0.51	-1	AGAGGACGAGAGAGAGAGAGAGAGAGAGAGAGAAGGGGCAGGA	-
C5orf66-AS2:1	1870	1914	42	+	0.045	d31d36	0.5	-1	GAGAGAGAGAGAGAGAGAGAGAGAGAAGGGGCAGGACAGAAGAG	-
lnc-AKAP10-1:1	1047	1077	29	+	0.033	d28	0.53	-1	GGAAAGGAAGAGAGGAAGAGGAGGGAGATG	-
lnc-SERPINE2-1:1	244	274	29	+	0.033	d26	0.17	-1	GAAAAAAAAAGAAAAAAGAAAGAAGATAAA	-
AGBL5-IT1:1	7	43	35	-	0.028	d10	0.22	-1	AAAAAAAGAAGGAAAGGAAAAGAAACAGAAGAAAAA	-
lnc-C6orf118-12:1	645	689	42	+	0.045	d11d37	0.27	-1	AAAAAGAAAGACAAAAAGAAGAAGAAGAAGAAAGGAGCGAAAAG	-
lnc-C6orf118-12:1	155	196	39	-	0.049	d7d12	0.34	-1	GGAAGGAGAGAAAGAAAGAGGAGAAAAATAAAACAGGGAAA	-
lnc-ELFN2-2:5	438	493	54	+	0.018	d11	0.6	-1	AAGGAGGAAGACGAGGAGGAGGAGGAGGAGGAGGAGGAGGAGGAGGGAGAGGAAG	-
lnc-NFKBIA-1:1	550	624	72	+	0.027	d58d69	0.34	-1	AAAAAAGGAGAAAGAAGGGAAGGAGGGAAGAAGGAAGGAAGGGAAAAAAAGGGAAAAGTAAAGAAAAAATAAAA	-
lnc-GCLC-1:2	2435	2475	38	+	0.05	d8d13	0.4	-1	AGGAAAAATGGGGTGAGGGGAAGGAAAAGAAGGAAAAAAA	-
lnc-HOXC8-1:1	132	167	35	-	0		0.43	-1	AGAGAGGGAGAGAAAGAAGGAGAAGGGAAAGAAAA	-
lnc-METTL5-4:98	0	62	61	-	0.016	d11	0.45	-1	AAGAAGGAAGGAAGGGAGAAAAGAAAAAAGGGAGGAAGGAAGAAGGAAGGCAGGAAGGAAGG	-
lnc-POTEC-4:1	0	41	40	+	0.024	d22	0.44	-1	GGGAAGAGAAGAGAAAGGAAGATGGAAAGAAGGAAGGAAGA	-
lnc-TSKU-1:1	1763	1877	109	-	0.044	d1d5d7d17d66	0.42	-1	GAAAAAAGAAAGAGAGAGAGAGAGAGAGAAAGAGAGAGAGAGAGAGATAGAAAGAAAGAAAGAAAGGGAGGGAGGGAGGGAGGGAGGGAAGGGAGACAAAAAGAAACATGAATG	-
LINC00520:2	419	449	29	+	0.033	d24	0.1	-1	AAAAAAAAAAAAAAAAGAAGAAGACAAAAA	-
KLF7-IT1:1	199	229	29	-	0.033	d17	0.33	-1	GGAAAGAGGGGATAAGAAAGAAGAAAAAAA	-
lnc-ITGA7-1:1	333	378	43	+	0.044	d39d43	0.2	-1	AAAAAAAAAAAAAAAAAAAGAAAAAAGAAAAGAAAGAAGTGGGTG	-
KDM7A-DT:10	947	1073	125	-	0.0079	d6	0.42	-1	AAAGAAAGAAAGGAAAGAAAGGAAAGGAAAGGAAAGGAAAGGGAGGGAGGGAAGGAAGGAAGGAAGGAAGGAAGGAAGGAAGGAAGGAAGGAAGGAAAGAAAGGAAAGAAAGAAAGAAATGGAGAA	-
lnc-VSIG2-1:1	248	283	34	+	0.029	d27	0.17	-1	AAGAAAAAAAAGAAAAAGAAAAGAAAATGAAAAGA	-
MIR100HG:20	172	211	39	+	0		0.46	-1	GAGAGGAAAAGGAAAAGGGAAGGGAGAGAAAAAGGAGAG	-
lnc-RAB30-1:1	258	294	35	-	0.028	d27	0.11	-1	AAAAAAAATAAAAAAAAAAAAGAAGAAGAAGAAAAA	-
lnc-RAB30-1:1	255	285	29	-	0.033	d2	0.17	-1	AAAAAAAAAAAAGAAGAAGAAGAAAAATAG	-
lnc-FIP1L1-2:2	1060	1092	31	+	0.031	d13	0.44	-1	AAAAAGGGGAGGACAAAGGAAGGAAGGAGAGA	-
lnc-TM2D2-3:1	124	156	31	-	0.031	d1	0.062	-1	AAAAAAAAAAAAAAAAAAAAAAAAAAAGAATG	-
OPCML-IT1:1	2315	2395	76	-	0.05	d3d55d61d74	0.57	-1	AGAAATGAAGGAAGGAAGCGGGGACGGAGGGGAGAAAGGGGAGGAGGGAAGAAGGGAGGAGGGAAGAAGGGGGAGACGGG	-
OPCML-IT1:1	2312	2376	61	-	0.047	d2d6d58	0.61	-1	GGGGACGGAGGGGAGAAAGGGGAGGAGGGAAGAAGGGAGGAGGGAAGAAGGGGGAGACGGGCAA	-
lnc-METTL5-4:87	20	118	95	-	0.031	d14d30d47	0.49	-1	AAGAAGGAAGGAAGGGAGAAAAGAAAAAAGGGAGGAAGGAAGAAGGAAGGCAGGAAGGAAGGGAAGGCAGGGAGGGAGGAAGGCAGGAAGGAAGGAAG	-
TUSC7:4	288	322	33	+	0.029	d23	0.41	-1	AAAGAGAAGAGAGGAAGAGAGAGTGAAAGAAGAG	-
lnc-NBPF11-1:1	327	362	34	-	0.029	d32	0.23	-1	AATAAAGGAAAGAAAGAAAGAAAGAAAGAAAGAAA	-
lnc-ABCC6-2:1	432	474	40	+	0.048	d10d38	0.5	-1	AAGAGAGAGACAGAGGGAGAGAGGGGGAAGAGAGAGAACAGG	-
lnc-ABCC6-2:1	938	971	32	+	0.03	d13	0.15	-1	GAAAAAAAAAAAATGGAAAAAAGAAAAAAAGAA	-
lnc-SLC12A7-4:4	2546	2799	249	-	0.016	d86d94d118d126	0.41	-1	AGGGAGGGAGGGGAAGGAGGGAAGGAGGAAGGGAAGGAAGGAAAGAAGGAAGGAAGGAAGAAAGGGAGGGAGGAAAGAAAGAGAGAGGGAGAGAAAGAAAAGAAAGAGAAAAGAAAAAGAAAGAGATGGAAGGATGGAAGGAAGGAAGGAAAGAAAGGCAGAAAGATAGGAAAGAAAAAAAGAAAGGAAGAGAGAAAGAGAGAAAGAAAGAGAGAAAGAGAGAAAGAAAGAAAGAGAAAGAAAGGGAAAGAAA	-
lnc-FAM241B-1:1	0	107	102	-	0.047	d90d92d96d100d105	0.46	-1	ATGAGGCAGACAAGTGTGAAGAAGGAGAAGGAGGAGGAGAAGGAGAAGGAGAAAGAAGAAGAAGGAGGAGAAGAAGAAGAAGAAGAAGAAGAGGAGGAGGAGGAGGA	-
lnc-EMB-4:6	508	550	40	-	0.048	d30d40	0.6	-1	GCGGGAGGGGACAGAAGGAAGAGGAAGAGGAGGAGAGGGAGG	-
lnc-MTRR-6:1	144	209	62	+	0.046	d32d45d58	0.35	-1	AAAGAAAGAAGAAAGGAAAGAAGAAAAGAAGGCAGGAAGGAAGAACAAAAGGAGGGAATGAAGGA	-
lnc-GOLGA6B-1:3	1529	1576	45	+	0.043	d40d42	0.11	-1	AAAAAAAAAAAAAAAAAAAAAAAAGAAGAAGAAGAAGAAATACAAAA	-
lnc-IFT20-1:2	1879	1910	30	-	0.032	d22	0.23	-1	AGGAAAAATGGAAAAAAGAAGGAAAAAAAAA	-
lnc-C17orf75-2:1	298	328	29	+	0.033	d13	0.53	-1	GAGAGGGAGGAGACGGGAGGAAAAGGAGAA	-
LINC00520:3	317	347	29	+	0.033	d24	0.1	-1	AAAAAAAAAAAAAAAAGAAGAAGACAAAAA	-
CADM2-AS2:1	121	155	33	+	0.029	d5	0.29	-1	GAGGACGAGAAAAGAAAAAAAAAGAAGAAGGAAA	-
lnc-RABEP2-2:1	409	439	29	-	0.033	d8	0.1	-1	AAAAAAAAAAAAAAAAAAAAATGAGAGAAA	-
lnc-TRIM16-2:6	141	172	30	+	0.032	d4	0.55	-1	GGAGTAGAGGAGGAAGAGGAGGAAGAAGAGG	-
lnc-CPHXL-1:4	391	423	31	+	0.031	d17	0.47	-1	AAAAGAAGGAGGAAGAGTAGGAGGAGGAAGAG	-
lnc-TWSG1-1:1	300	330	29	-	0.033	d28	0.3	-1	GTAGGGAAAGAGAAAGAAAAAAAGAGAAAA	-
lnc-TWSG1-1:1	296	328	31	-	0.031	d3	0.28	-1	AGGGAAAGAGAAAGAAAAAAAGAGAAAATGAA	-
lnc-TWSG1-1:1	1041	1083	41	-	0.024	d9	0.21	-1	GAAAAGAAAAAAAGAAGAAGAAGAAGAAGAAACAAAAAAAGA	-
LINC01543:1	153	194	39	-	0.049	d20d28	0.39	-1	GAAGGAAGAAAATGAAGAAGCAAGGGAGAGGGAGAGAAAAA	-
lnc-SNX11-2:1	172	204	31	+	0.031	d1	0.47	-1	GTGGAGAAAAGAGAGAGAAAGGGAGAGAAGAG	-
lnc-SIRT1-2:1	44	76	31	+	0.031	d7	0.53	-1	AAGAGGATGAGGAGAAAGGAGGAGGGGGAAGA	-
lnc-ALK-1:1	573	618	43	-	0.044	d4d11	0.089	-1	AAAAAAAAAAAAAAAAAAGAAAAGAAAAAAAAACAAAAGGCAAAA	-
lnc-METTL16-1:3	584	617	32	+	0.03	d30	0.061	-1	AAAAAAAAAAAAAAAAAAAAAAAAAAAAAGCAG	-
lnc-PRAC2-1:1	257	298	39	-	0.049	d24d37	0.37	-1	AGACGGAAGGAAAAGATGAAAAGAGGAAGGAAAGAAAAGAG	-
lnc-SPATA9-1:2	120	164	42	+	0.045	d5d9	0.48	-1	GGAAGTGGGCAGAAGGGGGAGGGGGAAAAAAAAGGAAAGAAAAG	-
lnc-VTI1A-1:2	18	52	33	-	0.029	d27	0.56	-1	GGGGGACAGAGAGAGGAGAAGAAGGGGAGAGAAG	-
DLX6-AS1:20	702	736	33	-	0.029	d15	0.24	-1	GAAGGAAAGAAAGAAAGACAGAAAAAGAAAAAAA	-
DLX6-AS1:20	2528	2573	43	-	0.044	d18d21	0.53	-1	GAAGGGAAGGAGAGGGAGAAAGGTAGCGGGGAAAAAAGGAGGGGA	-
lnc-DHX38-3:5	1020	1060	38	+	0.05	d1d3	0.47	-1	GTGTGAGAAAAAGGAGGGAGAGAGAGGAGAGAGAAGGAAA	-
lnc-DHX38-3:5	1022	1062	38	+	0.05	d1d38	0.45	-1	GTGAGAAAAAGGAGGGAGAGAGAGGAGAGAGAAGGAAATA	-
lnc-DHX38-3:5	1024	1064	38	+	0.05	d36d38	0.45	-1	GAGAAAAAGGAGGGAGAGAGAGGAGAGAGAAGGAAATATG	-
lnc-DHX38-3:5	1945	1976	30	-	0.032	d22	0.42	-1	AGAGAGAGCGAAAGAGAGAAGGAAGGAAAGA	-
KIRREL1-IT1:3	31	63	31	+	0.031	d28	0.38	-1	AGAGAAAGAAGAGAGAGAGGAGAGAAGATAAA	-
SP2-AS1:27	1613	1648	34	-	0.029	d8	0.23	-1	AGAAAAAGAAAAAAAAAAAAAAAAGACAGGGAAGG	-
DISC1FP1:5	1679	1732	51	+	0.038	d4d48	0.45	-1	AAAATAGGAAAGAAGGAAGGGAGGGAGGGAGAAAAGAAGGGAGAAAGGTAAGG	-
DISC1FP1:5	1684	1734	48	+	0.04	d43d48	0.5	-1	AGGAAAGAAGGAAGGGAGGGAGGGAGAAAAGAAGGGAGAAAGGTAAGGTG	-
lnc-PRDM14-6:1	350	381	30	+	0.032	d16	0.39	-1	GGAGAGAAAGGAGGAACAGAGAGGAAAAAAA	-
lnc-KHDC3L-2:6	1245	1279	33	-	0.029	d23	0.44	-1	AAGGGAGAGACAAGGAGAAGGAAGGAGAGAGAAA	-
MAGEA4-AS1:7	330	360	29	-	0.033	d2	0.2	-1	AGAAGAGAAAAAGAAAGAAAGAAAAAACAA	-
lnc-FAM120AOS-1:1	544	610	65	+	0.015	d27	0.45	-1	AAAGAGAGAGAGAGAGAGAAAAGGAGGTGGGGAAGAAGAAAGGAAAGAAAGGAGGAAGAGAGAAGG	-
LINC01355:5	2373	2403	29	+	0.033	d24	0.23	-1	AAGAAAAAAGAAGAGAGAAAAAAATAGAAG	-
MIR100HG:22	156	195	39	+	0		0.46	-1	GAGAGGAAAAGGAAAAGGGAAGGGAGAGAAAAAGGAGAG	-
DOCK4-AS1:2	902	942	38	+	0.05	d28d34	0.4	-1	AAAAGAGGAGAGGAGAGGAAAGAAGAGGCAAGAGCAAGAA	-
MIR100HG:21	167	206	39	+	0		0.46	-1	GAGAGGAAAAGGAAAAGGGAAGGGAGAGAAAAAGGAGAG	-
LINC02179:4	1677	1707	29	+	0.033	d25	0.43	-1	AGGAAAGGAGAAAGGAGAAAGAAGGTGAAG	-
lnc-C1orf50-1:1	254	285	30	+	0.032	d2	0.45	-1	AGCAGGAGGAGGAAGGAAGAGAAAAAGGAGA	-
lnc-C1orf50-1:1	257	287	29	+	0.033	d28	0.43	-1	AGGAGGAGGAAGGAAGAGAAAAAGGAGACA	-
lnc-TLCD1-3:1	0	30	30	-	0		0	-1	AAAAAAAAAAAAAAAAAAAAAAAAAAAAAA	-
LINC01630:17	2120	2156	35	-	0.028	d31	0.11	-1	GAAATGAGAAAAAAAAAAAAAAAAAAAAAAAAAGAA	-
LINC02092:6	2336	2369	32	+	0.03	d8	0.36	-1	AGAAAAAGCAGAGGGAAAAGAAGAGGAAGAGAA	-
lnc-ADAM2-2:1	0	119	116	+	0.025	d107d110d116	0.42	-1	AAGGAGAAGGAGAAGGAGAAGGAGAAGGAGAAGGAGAAGGAGAAGGAGAAGAAGAAGAAGAAGAAGAAGGAAGAAGAGGAGGAGGAGGAGGAGAAGAAGAAGAAGAATAATAAGAATAA	-
LINC00470:2	1167	1212	43	+	0.044	d39d42	0.18	-1	AAAAAAAAAAAAAAAGAAAGAAAGAAAAGAAAGAGGAAGTAATAA	-
lnc-SOX11-1:1	37	72	34	+	0.029	d2	0.57	-1	GGTGAAGGGGGAAGGGGAAGAGGAAAGGAGAGAAG	-
lnc-SOX11-1:1	40	75	34	+	0.029	d32	0.54	-1	GAAGGGGGAAGGGGAAGAGGAAAGGAGAGAAGTGA	-
lnc-TUBA1A-1:1	128	160	31	-	0.031	d17	0.56	-1	AGAGAAAAGGGAAGTGGGGAGAGGAGGAGGGA	-
lnc-ARHGAP15-2:1	551	600	47	+	0.041	d13d20	0.39	-1	AGAAAGAAAAGAGTGAGAGGCAGAAGGAAGAAAGAGGAGAAAGAGAAGA	-
lnc-ARHGAP15-2:1	572	604	31	+	0.031	d28	0.34	-1	AGAAGGAAGAAAGAGGAGAAAGAGAAGACAAA	-
lnc-NR2E3-3:3	330	361	30	+	0.032	d22	0.39	-1	AAGAAGAAAAAAGAGAGGAGGATGAGGAAAG	-
lnc-RIOK1-2:1	111	160	47	-	0.041	d35d37	0.39	-1	AGGAAGAGAGGCACAAGGAGAAAAGGGAAAAAAGAGAGAGAGAAAGGAA	-
lnc-CA7-1:1	0	76	76	-	0		0.43	-1	AAGAAGGAAAGAAAGAAAGAAAGAGAGAGAGAGGAAGGAAGGAAGGAAGGAAGGAAGGAAGGAAGGAAGGAAGGAA	-
lnc-DHRS12-2:1	208	239	30	+	0.032	d24	0.48	-1	AGGAAGGGGGAAGAGAGAAGAGGACAGAAAG	-
lnc-INPP4B-2:2	0	44	42	-	0.045	d17d36	0.59	-1	GGGGGAGCAGGGAGGGAGAGAGGGAACAAGGGAGAAGGAGAGAG	-
lnc-SMARCC2-1:1	341	380	38	-	0.026	d37	0.13	-1	ATAAAAAAAAAAAAAAGAAAGAAAGAAAAAAAGAGAAAA	-
lnc-SPTBN5-2:2	80	110	29	-	0.033	d1	0.067	-1	AAAAAAAAAAAAAAAAAAAAAAAAAAAGCG	-
LINC01915:7	217	247	29	+	0.033	d11	0.33	-1	AGAGGGAAAAACAAAGAGAGAAAAGGAGAA	-
lnc-RSPRY1-1:1	177	229	51	+	0.019	d44	0.15	-1	AAAAAAAAAAAAAAAAAAAAAAAAAGAAAGAAAGAAAAAGAAAACAGGAGGA	-
PWRN1:25	417	449	31	+	0.031	d8	0.38	-1	AGGAAGAATAAAAGGAGAGAGAGAGAGAAAGA	-
lnc-PSMD7-5:1	0	32	31	+	0.031	d1	0.47	-1	ACAAGAGAGAGAAGGGAAGAGAGAGAGGGAGA	-
lnc-PSMD7-5:1	2	50	46	+	0.042	d30d35	0.48	-1	AAGAGAGAGAAGGGAAGAGAGAGAGGGAGATAGAGCGAAAAAGGAGGG	-
lnc-ZNF99-2:2	253	284	30	-	0.032	d29	0.19	-1	GTAAAAAAGGAAAGGAAAAAGAAAAAAAAAA	-
MIR100HG:17	648	687	39	+	0		0.46	-1	GAGAGGAAAAGGAAAAGGGAAGGGAGAGAAAAAGGAGAG	-
MIR100HG:17	426	476	48	-	0.04	d32d47	0.34	-1	AGTGAAGAAGGAGAAGGCAAGGAAAAAAAAAGGAGAGAGAGAAAAAAAGA	-
lnc-LSS-1:1	115	147	31	+	0.031	d4	0.5	-1	AAAGCAGGAGGAAGAGAGAGAGAAGGGGGAGA	-
DSCAM-AS1:2	247	287	38	+	0.05	d35d38	0.15	-1	AAAAAAAGAAAAAAAGAAAAGAAAAGAAAAGAAAATGATA	-
lnc-NOC4L-4:8	174	209	34	-	0.029	d23	0.6	-1	GGGGAGAGAGACAGAGAAGGAGGGAGGGAGGGAAG	-
lnc-PDGFB-5:1	1428	1482	52	-	0.037	d6d10	0.074	-1	AAAAAAAAAAAAAAAAAAAGAAAGAAAGAAAAAGAAAAAAAAACAAACAAAAAA	-
lnc-ATG2B-16:3	1476	1512	36	+	0		0.056	-1	AAAAAAAAAAAAAAAAAAAGAAAAAAGAAAAAAAAA	-
LINC01654:4	1706	1736	29	+	0.033	d27	0.47	-1	GAGAGAGAAAGAGAGAGAGAGAGAGAGCAG	-
lnc-NUB1-2:1	151	183	31	-	0.031	d30	0.59	-1	GCAGGAGGAGGAAGAGGAGGAGGAGGAGAAGG	-
lnc-TNP1-3:2	178	211	32	+	0.03	d9	0.48	-1	AAAGGAGAGCAAGGAGAAGGAAGAGGAAGAGGG	-
lnc-HIST2H3C-1:1	4	36	31	-	0.031	d10	0.44	-1	GGAGGAGGAGGGAGAGGAAAACAGAAAAGAAA	-
lnc-UTP11-1:6	397	427	29	+	0.033	d22	0.4	-1	AAAGGGAGGAGAAGAAAGAAGATGAAGAGA	-
lnc-GLOD4-1:1	305	336	30	+	0.032	d26	0.58	-1	GGAGGGGAGAAGGGAAAGGGGAAAGGCGAGA	-
lnc-STX8-3:1	4952	4986	33	-	0.029	d8	0.59	-1	AGAAGGGAAGAGAGGGAGGAAGGGGTGGGAAGAG	-
LINC00473:5	360	391	30	-	0.032	d4	0.29	-1	GAGAGAAAGAAAAAGAAAAAAAAAGGCAAGG	-
lnc-COPS3-1:1	635	668	32	-	0.03	d5	0.21	-1	AAAAAAGAAAGAAAGAAAGAAAGAAAGCAAAAG	-
lnc-COX10-4:1	1949	2140	189	+	0.01	d1d9	0.39	-1	ATGAGGAAATAAAGAAAGAAAGAGAGAAAGAGAGAAAGAAAGAAAGAAAGAAAGAAAGAAAGAAAGAAAGAAAGAAAGAAAGAAAAGGAAGGAAGGAAGGAAGGAAGGAGAGGAAGGAAGGAAAAGAGAGAAAGAGAGAGAGGAAGGAAGGAAGGAAAGGAAGGGAGGGAGGGAGAGAGAGAGAAAGAAAG	-
LINC00941:9	227	258	30	+	0.032	d13	0.35	-1	AAGAAGAGGAAGATAAGAAGGGAAAGAAAGA	-
lnc-CPHXL-1:5	367	399	31	+	0.031	d17	0.47	-1	AAAAGAAGGAGGAAGAGTAGGAGGAGGAAGAG	-
lnc-KDM8-2:1	93	220	126	+	0.0079	d123	0.46	-1	AAAAAGAAAGGAAGGAGGGAAGGAAGGAAGGAAGGAAGGAAGGAAGGAAGGAAGGAAGGAAGGAAGGAAGGAAGGAAGGAAGGAAGGAAGGAAGGAAGGAAGGAAGGAAGGAAGGAAGGGAAATAAA	-
lnc-KDM8-2:1	537	577	38	-	0.05	d3d7	0.47	-1	AAGGAGGGGAGGAGAGAGAGAGAGAGAGAAAGCAAGCGAA	-
lnc-AGO2-1:1	6751	6840	85	-	0.045	d54d60d66d85	0.54	-1	AGACAAGAGAGAGAGAGAGAGACAGAGACAGAGACAGAGAGAGGGAGGGGGAGGGGGGAGAGGGGGAGAGAGAGAGAGAGAGAGAGAGG	-
lnc-AGO2-1:1	6749	6836	83	-	0.046	d1d56d62d68	0.55	-1	AAGAGAGAGAGAGAGAGACAGAGACAGAGACAGAGAGAGGGAGGGGGAGGGGGGAGAGGGGGAGAGAGAGAGAGAGAGAGAGAGGTG	-
lnc-AGO2-1:1	6747	6811	61	-	0.047	d1d3d58	0.59	-1	AGAGACAGAGAGAGGGAGGGGGAGGGGGGAGAGGGGGAGAGAGAGAGAGAGAGAGAGAGGTGTA	-
lnc-AGO2-1:1	6937	6977	38	-	0.05	d15d17	0.2	-1	GGAGGGGAAAAAAAAAAAGAAACATGAAAAAAAAAAAAAA	-
lnc-RNF111-1:1	389	430	39	-	0.049	d1d4	0.15	-1	AAAAAAAAAGAAAAAGAAAAAAGAAAAAGAAGGAAATAATA	-
lnc-FBXL20-1:2	346	376	29	-	0.033	d4	0.2	-1	AAAAAAGGAAAAGAAAAAAAAAGAGTAGAA	-
lnc-CAMSAP2-1:1	580	613	32	-	0.03	d18	0.58	-1	AAAGAAAAAAGGGGTGGGGAGGAGGAGGGAGGG	-
ZEB2-AS1:19	41	80	38	+	0.026	d9	0.31	-1	AAAAAGGGATAAAAAGAGAGAAAAGGGGAGGAAAAAAAA	-
lnc-C15orf48-2:1	76	113	36	-	0.027	d4	0.14	-1	AAAAAAAAAAAAAAAAAGGAAAAAGAAAAGAACAGAA	-
TBX5-AS1:5	1974	2016	40	+	0.048	d5d25	0.48	-1	GGGGGTGGGGGGAAAGAAAAGGAAGCAAGAAAGAAAGGGAAA	-
lnc-UBE2N-1:7	491	525	33	-	0.029	d12	0.47	-1	AGAGAAAGAAGGGAAGAGAGATGGGAGAGGAAGA	-
lnc-GAN-1:1	1032	1065	32	+	0.03	d31	0.091	-1	AAAAAAAAAAAAAAAAGAAAAGAAAAAAAAGCA	-
lnc-KIFAP3-2:4	684	715	30	-	0.032	d18	0.23	-1	AAAAGAAAGAAACAAGAAAGAGAAAAAGAGA	-
lnc-SNX11-2:2	4	36	31	+	0.031	d1	0.47	-1	GTGGAGAAAAGAGAGAGAAAGGGAGAGAAGAG	-
DLX6-AS1:1	830	860	29	+	0.033	d8	0.47	-1	AAGGAAAATGAAGAGGAAGAGGAGGAAGGG	-
DLX6-AS1:1	3124	3169	43	-	0.044	d18d21	0.53	-1	GAAGGGAAGGAGAGGGAGAAAGGTAGCGGGGAAAAAAGGAGGGGA	-
lnc-TTC5-2:1	1389	1429	38	-	0.05	d4d30	0.57	-1	GAGGAAGGGCAAAGGGAAGGAGGGAGGGAGGAAAGTGAGG	-
lnc-LCOR-1:2	464	501	36	-	0.027	d32	0.54	-1	GAGACAGGGAGAGAGGGGAGAAGGAGGAAGAGGAAAG	-
LINC00687:10	0	43	42	+	0.023	d36	0.42	-1	AAGGAAGGAAAGAAGAAAGGGAGGAAGAAAGGAAAACAGGGAG	-
LINC00687:10	46	98	50	+	0.038	d19d47	0.33	-1	AGAGAAAGGAGGGAGAAAATAAGAAAAAAAAAAGAGAGAGAGAAAGGTAGAA	-
lnc-ZNF236-11:5	588	621	32	+	0.03	d22	0.12	-1	AAAAAAAAAAAAAAAAAAAAAGCAGGAAGAAAA	-
lnc-GOLGA7-4:1	94	136	42	+	0		0.57	-1	GGAGGAGGAGGAGAAGGAAGAGGAGGAGGAGGAGGAAGAAGA	-
lnc-GNAQ-2:2	144	174	29	+	0.033	d18	0.3	-1	GAAGAAGGAAGAAGAAAATAAAGAAGAGAA	-
lnc-AKAP1-1:1	480	516	35	+	0.028	d13	0.61	-1	GAGGAGAGGGGAATGAGGAGAGAGGAGAGGGAGAGG	-
lnc-AKAP1-1:1	1145	1178	32	-	0.03	d9	0.21	-1	AAAAAAGAAAAAGAAAAAAAAGATGAAAGGGAA	-
lnc-BOLA2B-1:3	285	320	34	+	0.029	d5	0.63	-1	GGAGGTGGAGGAGGAGGAGGAAGAGGAGGAAGGAG	-
lnc-PDCD1-17:5	844	912	65	-	0.044	d34d47d59	0.46	-1	GAAGGGAATGAAGGAAGGAATAAAGAGAGAGGGTAAGGAAGAAAAGAAAGGAGAGAGGGAAGGAGGGA	-
lnc-PDCD1-17:5	840	903	60	-	0.048	d3d38d51	0.44	-1	GAAGGAAGGAATAAAGAGAGAGGGTAAGGAAGAAAAGAAAGGAGAGAGGGAAGGAGGGACAGA	-
lnc-PDCD1-17:5	836	878	40	-	0.048	d3d7	0.45	-1	AAGGAAGAAAAGAAAGGAGAGAGGGAAGGAGGGACAGACAGG	-
lnc-TCL1B-2:3	490	528	38	+	0		0.13	-1	AAAAAAAAAAAAAAAAGAAAAAAAGAAAAAAGAAGAAG	-
lnc-SLITRK5-35:5	490	521	30	+	0.032	d27	0.42	-1	AGGAGAAAGAGGAAGGGAGAGAGAAAATGAA	-
LINC02087:5	774	804	30	+	0		0.17	-1	AGAAAAAAGAAAGAAAGAAAAAAAAAAAGA	-
lnc-GTF2A2-2:1	233	274	39	-	0.049	d1d15	0.54	-1	AAAAAGAGGAAGAGGGGAAGGGAGGCAGGGAGGGAGGGATA	-
lnc-ZSCAN2-1:1	220	257	36	-	0.027	d15	0.27	-1	AAAAAAGAAAAAAGAAAGAAATGAAAGAAAAGGGAGG	-
KLF3-AS1:4	592	622	29	-	0.033	d28	0.47	-1	ATAGAGAGAGAGAGAGAGAGAGAGAGAGAG	-
KLF3-AS1:4	590	620	29	-	0.033	d1	0.47	-1	AGAGAGAGAGAGAGAGAGAGAGAGAGAGTA	-
lnc-MPPE1-12:2	1225	1267	40	-	0.048	d22d25	0.45	-1	AAAGGGGAAAAAAAAACAGCAGGAAGGAAGGGAGGGAGGGAG	-
REV3L-IT1:1	156	188	31	-	0.031	d20	0.12	-1	AAAAAAAAAAACAAAAAAAAAAAAGAAAGGGA	-
DLX6-AS1:10	1269	1299	29	+	0.033	d8	0.47	-1	AAGGAAAATGAAGAGGAAGAGGAGGAAGGG	-
BTBD9-AS1:1	427	462	34	-	0.029	d29	0.17	-1	AAAAGTAAAAAAAAAAAAAAAAGAAAGAGAAAGGA	-
lnc-NPHS2-1:1	1775	1821	46	-	0		0.17	-1	AAAAAAAAAAAAAAAAGAAAAAGAAAAAAAGAGAGAAGAGAGAAAA	-
LINC01568:14	10	53	41	+	0.047	d3d10	0.47	-1	GAGTGAGAGACAGAGAGAGAGAGAAAGAGAGAGAGAGAGAGAG	-
lnc-PLAU-1:1	170	200	29	+	0.033	d25	0.067	-1	AAAAAAAAAAAAAAAAAAAAAAAAATGAAG	-
MIR124-2HG:14	31	71	38	-	0.05	d11d32	0.7	-1	AGGGAGGCGGGAGAGAGGAGGGGGAGGGTGGGGAGAGGGA	-
lnc-CPT2-2:1	1660	1690	29	+	0.033	d21	0.47	-1	AGAGGAAAGGAGAGGGGAAAGTAAAGAGGA	-
lnc-PMEL-2:1	76	106	29	-	0.033	d25	0.8	-1	GGGGCAGGGGGGAAGGGGGGGAGGGGGGAG	-
lnc-TDRP-1:1	6	37	30	+	0.032	d3	0.48	-1	GAACGAAGGAGGGGAGAGAAGAAGGAAGGAA	-
lnc-FOXD4L6-1:12	1036	1071	35	-	0		0.11	-1	AAAAAAAAAAAAAAAGAAAGAAAGAAAAAAGAAAA	-
MIR100HG:4	3	254	245	-	0.024	d2d4d9d14d214d235	0.31	-1	GGAGGAAAAAAAAAATGGAAAGAAAGAAAAGAAAGATGGAAGGAAGGAAGGAAAGAAAGAAGAAAAAAAGAAAGAAGGAAAGAGAAAGAGGAAAGAAAGAAAAGAAAGGAAAGAAAGAAAGAGAGAGAGAGAGAGAAAGAAAAAGAAAGAAAGAAAGAAAGAAAGAAAGAAAGAAAGAAAGAAAGAAAGAAAGAAAGAAAGAAAGAAAGAAAGAGAGAGAAAGGGAGAAGGAAAAGCAAGGCAAAATGCAG	-
lnc-SCN8A-1:1	1188	1219	30	+	0.032	d16	0.52	-1	GGGGAAAGGAGGGGAATAGAGGGAAGAGAAA	-
lnc-SCN8A-1:1	1621	1652	30	-	0.032	d21	0.52	-1	AAAGGGGGACAGGGAGAGAAGGAAGAGGAAG	-
HID1-AS1:2	567	610	41	+	0.047	d5d7	0.42	-1	GAAGGTATGAAGAAGGAGGAGGAGAAGAAGGAGAAGAAAAGAA	-
LINC02177:18	4959	4989	29	+	0.033	d21	0.57	-1	GGAGGGAGAGAGGGGGAGAAATGAGAGAAG	-
LINC02177:18	1587	1619	31	-	0.031	d15	0.16	-1	AGGAAAAAAAAAAAAACAAAAAAAAAAAGGGA	-
lnc-ABT1-3:10	841	874	32	-	0.03	d10	0.39	-1	AAAGAAGGAGGAGAAAAGGGAACAAGGAGAAAG	-
lnc-EBPL-2:1	517	548	30	+	0.032	d16	0.45	-1	AAGAAGGAAAGAGGAGCAGGGGAGGAAAGAA	-
CCDC18-AS1:11	1462	1503	39	+	0.049	d35d38	0.27	-1	AGAGAGAAAAAAAAAAAAAAGGAAGGAGAAGAAAACAGTGA	-
lnc-PRR11-2:1	401	432	30	+	0.032	d28	0.097	-1	AAAAAAAAAAAAGAAAGAAAAGAAAAAACAA	-
lnc-TGFB3-2:1	467	507	40	+	0		0.23	-1	AGGAAAAAAAGAAAGAAAGAAAAGAAAAAGAAAAAGAAAG	-
ARHGAP5-AS1:3	19	60	39	-	0.049	d16d33	0.68	-1	GGGGGAGTGGAGGGGAGGGAGAAGCAGAGGGGAGGAGGGAG	-
TOB1-AS1:2	708	746	37	-	0.026	d32	0.55	-1	AAGAATGGAGAGGAGAGGGGAAAGGGGAAAGGGGAAGG	-
lnc-CCNJL-4:1	1202	1254	51	-	0.019	d11	0.62	-1	GGAGAGGGAAGGGAGAAGGAGAGAAGAAGGGGGAAGGGGGTAGGGAGAGGGA	-
lnc-ZGRF1-3:1	414	445	30	+	0.032	d3	0.26	-1	AAACAGAGAAAAGAAGAAAAGGAAAAAAGGA	-
lnc-IFNG-3:1	0	46	44	+	0.043	d38d40	0.3	-1	GAAGAAGAAGAAGAAGAAGAAGAAGAAGAAGAAGAAGATACAAAAG	-
lnc-IFNG-3:1	244	286	40	+	0.048	d10d25	0.38	-1	AAAAGAGGAACAGAGAGGAGAAAAGCAGAGAAAAGGGAGGAA	-
lnc-TMPRSS2-83:12	1847	1878	30	+	0.032	d21	0.42	-1	AGAGAGAGAAAGAGAGAGAGACAGAGAGAGA	-
lnc-NID2-2:1	278	329	49	+	0.039	d9d21	0.53	-1	GGGGAGGGGTGGAAGGAGGGGTAGAGGAGAAGGAAGAAAGAAAAAGAAAGG	-
lnc-NID2-2:1	288	331	41	+	0.047	d11d41	0.44	-1	GGAAGGAGGGGTAGAGGAGAAGGAAGAAAGAAAAAGAAAGGCA	-
MIR100HG:5	0	197	195	-	0.01	d160d181	0.3	-1	GGAGGAAAAAAAAAATGGAAAGAAAGAAAAGAAAGATGGAAGGAAGGAAGGAAAGAAAGAAGAAAAAAAGAAAGAAGGAAAGAGAAAGAGGAAAGAAAGAAAAGAAAGGAAAGAAAGAAAGAGAGAGAGAGAGAGAAAGAAAAAGAAAGAAAGAAAGAAAGAAAGAAAGAAAGAAAGAAAGAAAGAAAGAAAGAAAG	-
lnc-ACER2-7:1	481	516	34	+	0.029	d19	0.14	-1	AAAAAAAAAAAAAGAAAAACAAAAGAAAGAAGGAA	-
lnc-ZNF778-2:9	0	31	31	+	0		0.26	-1	AAAAAAGAAAAAAGGAGAAAAGGAAAAAGAG	-
HOXC-AS1:1	2	50	46	-	0.042	d13d34	0.48	-1	AGAGAGAAGGGGGTGGGAGAGGGGGAAAAGAAGGCAAGGAAAAAAAAG	-
SLC7A11-AS1:2	1370	1412	40	+	0.048	d6d14	0.17	-1	AAAAAACAAAAAAACAAAAAAGAAAAAAGGAGAAGAAAGAGA	-
SLC7A11-AS1:2	3886	3978	88	-	0.043	d17d43d77d86	0.53	-1	GGAAGTGGGGGGGGCGGAGAGAGAGAGAGAGAGAGGGAAAGAGAGAGACAGAGAGAGAGAGGGAGAGAGAGAGACAGAGAGAGAGAGAGAGA	-
SLC7A11-AS1:2	3882	3972	86	-	0.044	d3d21d47d81	0.53	-1	GGGGGGGGCGGAGAGAGAGAGAGAGAGAGGGAAAGAGAGAGACAGAGAGAGAGAGGGAGAGAGAGAGACAGAGAGAGAGAGAGAGATAGG	-
SLC7A11-AS1:2	3878	3963	81	-	0.047	d3d7d25d51	0.49	-1	GGAGAGAGAGAGAGAGAGAGGGAAAGAGAGAGACAGAGAGAGAGAGGGAGAGAGAGAGACAGAGAGAGAGAGAGAGATAGGTAGG	-
POLH-AS1:3	750	877	121	+	0.047	d4d12d17d22d27d123	0.31	-1	AAAATAAAGAAATGAAATGAAATGAAATGAAAAGGAAAGAAAGAAAAAAGAAAGAAAGAAAGAAAGGGAAAGAAAGAAAAGAAAGGAAGGGAGGAAGGAAGGAAAGAAGGAAGGAAGGAAAGACAGA	-
POLH-AS1:3	755	879	118	+	0.048	d7d12d17d22d118d122	0.31	-1	AAAGAAATGAAATGAAATGAAATGAAAAGGAAAGAAAGAAAAAAGAAAGAAAGAAAGAAAGGGAAAGAAAGAAAAGAAAGGAAGGGAGGAAGGAAGGAAAGAAGGAAGGAAGGAAAGACAGACA	-
POLH-AS1:3	406	437	30	-	0.032	d1	0.097	-1	AAAAAAAAAAAAGAAAAAAAAAAAAAAGATG	-
MIR100HG:23	156	195	39	+	0		0.46	-1	GAGAGGAAAAGGAAAAGGGAAGGGAGAGAAAAAGGAGAG	-
lnc-HNRNPA2B1-16:17	531	601	67	-	0.043	d3d62d68	0.39	-1	ATGAAAACGAAGGAAGAGAAGGAAGGAGGGAGAGAAAGAGAAAGAGAAAGAAGAAAGAAGGAAAGATGGA	-
lnc-HNRNPA2B1-16:17	527	599	69	-	0.042	d3d7d66	0.4	-1	GAAAACGAAGGAAGAGAAGGAAGGAGGGAGAGAAAGAGAAAGAGAAAGAAGAAAGAAGGAAAGATGGATGGA	-
lnc-HNRNPA2B1-16:17	523	593	67	-	0.043	d3d7d11	0.43	-1	GAAGGAAGAGAAGGAAGGAGGGAGAGAAAGAGAAAGAGAAAGAAGAAAGAAGGAAAGATGGATGGATGGA	-
lnc-SLC12A7-4:2	2584	2837	249	-	0.016	d86d94d118d126	0.41	-1	AGGGAGGGAGGGGAAGGAGGGAAGGAGGAAGGGAAGGAAGGAAAGAAGGAAGGAAGGAAGAAAGGGAGGGAGGAAAGAAAGAGAGAGGGAGAGAAAGAAAAGAAAGAGAAAAGAAAAAGAAAGAGATGGAAGGATGGAAGGAAGGAAGGAAAGAAAGGCAGAAAGATAGGAAAGAAAAAAAGAAAGGAAGAGAGAAAGAGAGAAAGAAAGAGAGAAAGAGAGAAAGAAAGAAAGAGAAAGAAAGGGAAAGAAA	-
lnc-ELFN2-2:10	354	409	54	+	0.018	d11	0.6	-1	AAGGAGGAAGACGAGGAGGAGGAGGAGGAGGAGGAGGAGGAGGAGGGAGAGGAAG	-
lnc-WWP2-2:1	670	703	32	-	0.03	d13	0.42	-1	GAGGAAGAGAAAAAGGGAATAAGAAGGGAGGAA	-
lnc-WWP2-2:1	821	863	40	-	0.048	d3d5	0.52	-1	GGAAGAGAGAGAAAGGAAGGGGAGAGGGAGGGAGAATATGAG	-
lnc-CFAP52-2:2	287	317	29	+	0.033	d28	0.033	-1	AAAAAAAAAAAAAAAAAAAAAAAAAAGATA	-
lnc-CHCHD7-1:2	17	47	29	-	0.033	d21	0.47	-1	AAGAAGAGCAAGAGAGAGAGAGGGAAGAGG	-
lnc-NTAN1-2:1	432	474	40	+	0.048	d10d38	0.5	-1	AAGAGAGAGACAGAGGGAGAGAGGGGGAAGAGAGAGAACAGG	-
lnc-NTAN1-2:1	938	971	32	+	0.03	d13	0.15	-1	GAAAAAAAAAAAATGGAAAAAAGAAAAAAAGAA	-
lnc-GABRB1-1:1	4594	4625	30	+	0.032	d3	0.065	-1	AAATAAAGGAAAAAAAAAAAAAAAAAAAAAA	-
DAPK1-IT1:1	16	60	42	-	0.045	d1d5	0.091	-1	AAAAAAAAAAAAAAAAAGAAAAGAAAAGAAAAAGAAAATAAATA	-
lnc-PMP22-2:2	80	110	29	-	0.033	d11	0.53	-1	GGGGGAAGAAAGAGAAGGTAGAGGGAGGAA	-
LINC02254:7	840	885	43	-	0.044	d8d15	0.16	-1	AAAAAAAAAAAAAAAAAAGAAAGAAAGAATAAAAGATAGAAAGGA	-
SLC7A11-AS1:4	42	84	40	+	0.048	d6d14	0.17	-1	AAAAAACAAAAAAACAAAAAAGAAAAAAGGAGAAGAAAGAGA	-
MPPED2-AS1:7	413	443	29	+	0.033	d17	0.43	-1	GGGAGGAAGAGAGAAAGCAAGAGAGAGAAA	-
lnc-FAM153C-5:9	134	184	48	-	0.04	d11d21	0.34	-1	AAAAAAAAAAAAAAAAGGAGGAGGGGAATGAAAGGAGATGAAAGAGGAGA	-
lnc-IL17B-2:2	1084	1119	34	-	0.029	d7	0.086	-1	AAAAAAAAAAAAAAAAAAAGAAAAAAATGAAAGAA	-
lnc-KCNB2-1:1	1953	1999	44	+	0.043	d7d36	0.43	-1	GAGGAGATGAAGGGAGAGGGAGGGGAAAGAAAAGAACAGAAAAAAG	-
lnc-GUCY1A2-1:1	2120	2189	66	-	0.043	d7d54d59	0.41	-1	AGAAAGAAATAAAGCAAAGAGGGAGGGAAGGAAAGGAAGGAAAGGAAGGAAGGAAGGAAGATAGGAAGA	-
lnc-GUCY1A2-1:1	2117	2179	59	-	0.048	d2d10d57	0.42	-1	AAAGCAAAGAGGGAGGGAAGGAAAGGAAGGAAAGGAAGGAAGGAAGGAAGATAGGAAGATAA	-
lnc-STPG1-1:1	1548	1578	29	+	0.033	d18	0.4	-1	AAAAAGAAAAAGGAAAGGCGGGGAGGAAGA	-
lnc-HDDC3-3:1	163	193	29	+	0.033	d7	0.73	-1	AGGGGGATGGGAGAGGAGGGGAGGGGAGGG	-
lnc-GCLC-1:9	2201	2241	38	+	0.05	d8d13	0.4	-1	AGGAAAAATGGGGTGAGGGGAAGGAAAAGAAGGAAAAAAA	-
lnc-ARHGAP17-5:1	1991	2021	29	+	0.033	d28	0.23	-1	AAAAAAAGGAAGAAAAGAAAAGAAGAGACA	-
lnc-ARHGAP17-5:1	3463	3571	103	+	0.046	d21d32d38d62d104	0.49	-1	GGAGAGAAAGAGGGAGGGAAGCAGGGAGGAAGCAAAGATAGAGGGAGAGAAAGAGAGGGAGACAGAGAGGAAGAGGGAGAGGGAGAGGAGAGAGAGAGAAAGAATGAA	-
lnc-DPH1-1:2	1523	1554	30	-	0.032	d15	0.55	-1	GGGAAGAAGGGAAGGCAAAGGGAAGGAGGGA	-
HOXB-AS2:1	685	717	31	+	0.031	d18	0.5	-1	GGGAAAGGGAGGGAGAAGCAGGAAAAGAGGAA	-
OSBPL10-AS1:9	179	215	35	-	0.028	d5	0.19	-1	AAAAGAAAAAAAAAAAAGAAGAAGAAGAAATGGAAA	-
DSCAM-AS1:3	247	287	38	+	0.05	d35d38	0.15	-1	AAAAAAAGAAAAAAAGAAAAGAAAAGAAAAGAAAATGATA	-
lnc-THEMIS-1:1	725	807	78	-	0.049	d1d36d77d79	0.38	-1	AATGCAAAAAGGAAGGAAGGAAGGAAGGAAGAGGAAGAAAAAAAGTGAGGGAAGAGAAAGGAAGGAAGGAAGAGAAAAAGCA	-
lnc-THEMIS-1:1	722	804	78	-	0.049	d2d4d39d80	0.4	-1	GCAAAAAGGAAGGAAGGAAGGAAGGAAGAGGAAGAAAAAAAGTGAGGGAAGAGAAAGGAAGGAAGGAAGAGAAAAAGCACGG	-
lnc-FITM2-1:1	665	699	33	-	0.029	d26	0.41	-1	GAAGAGATGAAAGAAAGAAGGAAAAAGGGGGGAA	-
lnc-WDR45B-4:1	1769	1809	39	-	0.025	d2	0.12	-1	AAAAAAAAAAAAAAAGAAAAGAAAAGAAAAGAAAAAGCAA	-
lnc-TOR3A-1:1	330	369	39	-	0		0.026	-1	AAAAAAAAAAAAAAAAAAAAAAAAAAAAAAAAAAAGAAA	-
lnc-HPS4-3:1	256	298	40	+	0.048	d30d39	0.19	-1	AAAAAAAAAAAAAAAAAAAAAAAAGGAAGATGGAGAAGGCAA	-
lnc-ONECUT1-1:6	93	133	40	-	0		0.42	-1	GGAGAGGAGAAAGGGAAAAAGAAAGGAGAAAAGAGAAGGA	-
lnc-ELFN2-2:9	427	482	54	+	0.018	d11	0.6	-1	AAGGAGGAAGACGAGGAGGAGGAGGAGGAGGAGGAGGAGGAGGAGGGAGAGGAAG	-
lnc-DAAM2-9:11	914	948	33	-	0.029	d12	0.47	-1	AAAAAGGGAAAAGAAGAGGGATGAAGGGAAGGGG	-
lnc-PAX6-2:1	474	513	39	+	0		0.026	-1	GAAAAAAAAAAAAAAAAAAAAAAAAAAAAAAAAAAAAAA	-
lnc-IL17B-2:1	7170	7205	34	-	0.029	d7	0.086	-1	AAAAAAAAAAAAAAAAAAAGAAAAAAATGAAAGAA	-
lnc-CDK13-2:1	327	357	29	+	0.033	d26	0.47	-1	AGAGGGGAGAAGGAGAAAAGGGAGAATAAG	-
PHEX-AS1:1	368	413	43	-	0.044	d6d23	0.49	-1	AGAAAAAGAAAAGGGAGGGAGTAGAGGGGGAGAGAGAGTGAGAGA	-
lnc-CORO6-1:1	440	474	33	-	0.029	d29	0.41	-1	GGAGCAAAAAAAGGAAGGGAAAGGGAAGAAAAGG	-
lnc-CORO6-1:1	437	469	31	-	0.031	d2	0.38	-1	AAAAAAAGGAAGGGAAAGGGAAGAAAAGGTGA	-
lnc-SMNDC1-1:1	65	98	32	+	0.03	d30	0.21	-1	GGAAAAAAAAAAAAAAAAAAGGAAGAAAAGCGA	-
lnc-KCNMB1-1:1	320	391	68	+	0.042	d11d22d27	0.38	-1	GGGGGAAAAAATGAAAGAAAAATGAAGCAAAAAGAAGAAGAAGAAGAAGGAGGAGGAGGAAGAGGAGAAAG	-
lnc-KCNMB1-1:1	332	396	61	+	0.047	d10d15d59	0.36	-1	GAAAGAAAAATGAAGCAAAAAGAAGAAGAAGAAGAAGGAGGAGGAGGAAGAGGAGAAAGCAAAG	-
lnc-KCNMB1-1:1	348	399	49	+	0.039	d43d48	0.39	-1	AAAAAGAAGAAGAAGAAGAAGGAGGAGGAGGAAGAGGAGAAAGCAAAGTGA	-
SP2-AS1:14	2373	2416	41	-	0.047	d2d12	0.16	-1	GGGGAAAAAAAAAAAAAAGAAAGAAAGAAACAAAAAAAAACAA	-
lnc-FAM222B-3:1	477	508	30	+	0.032	d13	0.61	-1	AGGGGAAAGGGAGTGGGAGAGGAAGAGGGGA	-
LINC00852:1	978	1010	31	-	0.031	d5	0.38	-1	AAGAGAAAGAGGGAAGAGAGGAAGAACAAAGA	-
LINC00852:1	1012	1097	82	-	0.035	d4d9d57	0.52	-1	AGAGAAGGAGGAGAGAAAGGGGGAGAGTAGGAGGGAGAGGGGAAAAGGAGGAGGGAGAGGAAGAGAAAGAAGAGATAAAGTGGGA	-
L3MBTL4-AS1:3	671	731	57	-	0.05	d36d45d56	0.37	-1	GGGCAAAAGAAGAATGAAGGAGATGGAGAAGGAGAAAGGAGAAGAAAAAAGAAGAAAAAG	-
L3MBTL4-AS1:3	664	727	60	-	0.048	d6d43d52	0.3	-1	AAAAGAAGAATGAAGGAGATGGAGAAGGAGAAAGGAGAAGAAAAAAGAAGAAAAAGTAAAAAA	-
L3MBTL4-AS1:3	657	707	48	-	0.04	d6d13	0.26	-1	GGAGAAGGAGAAAGGAGAAGAAAAAAGAAGAAAAAGTAAAAAATAAAAAA	-
lnc-CLK4-4:1	647	678	30	+	0.032	d18	0.55	-1	GAGAGGGAAAGGAAGAGGCAGGAGGGAGAAG	-
lnc-COIL-3:1	928	962	33	+	0.029	d6	0.24	-1	GGAGGGCAGAAGAAAAAAAAAAAAAAAAAAAAAG	-
lnc-COIL-3:1	2367	2404	36	+	0.027	d20	0.35	-1	AGGAGAGGAGAAGAAGAAAATGAAGGAAAAGAAGAAA	-
LINC02367:6	3616	3662	44	-	0.043	d18d44	0.41	-1	ACAAAGAAAGAGAGAGAGAGAAAGAAGTGGGGGAAGAGAAAGGAGA	-
LINC01922:7	992	1032	38	+	0.05	d34d38	0.53	-1	AGGAGAGGAAGAAAGAAAGGAGAGAGGGGGGAAGTGGATG	-
lnc-ELFN2-2:8	303	358	54	+	0.018	d11	0.6	-1	AAGGAGGAAGACGAGGAGGAGGAGGAGGAGGAGGAGGAGGAGGAGGGAGAGGAAG	-
DLGAP1-AS2:1	324	360	35	+	0.028	d11	0.42	-1	AAAAAAAAAGGCGGAGGGAGAGAGAAAGGAAAAGGG	-
lnc-CLEC20A-5:1	1596	1667	68	+	0.042	d1d67d69	0.52	-1	ATGAAGGAAAAGAGAAGGGAAGAGAGGGAGGGAGGGAGGGAGAGAAGGAAGGAGGGAGGGAGAGAAGTATA	-
lnc-CLEC20A-5:1	1598	1672	71	+	0.041	d65d67d69	0.53	-1	GAAGGAAAAGAGAAGGGAAGAGAGGGAGGGAGGGAGGGAGAGAAGGAAGGAGGGAGGGAGAGAAGTATATGAGA	-
lnc-USP35-2:1	197	230	32	+	0.03	d3	0.18	-1	GAACAAAAAAAAAAAAGAAGAAGAAGAAGAAAA	-
ZBED3-AS1:20	1057	1088	30	+	0.032	d8	0.26	-1	AAAAAAAGCAAAAAAAGGAAGAAGAGGAAGA	-
EGFLAM-AS4:1	950	982	31	-	0.031	d13	0.5	-1	AGGAGAGAGAAGAGAAAGTGAAGGGGGAAGAG	-
lnc-MPHOSPH8-3:1	310	342	31	+	0.031	d30	0.062	-1	AAAAAAAAAAAAAAAAAAAAAAAAAAAGGATA	-
lnc-BIRC2-9:4	414	467	51	+	0.038	d4d13	0.36	-1	GAAGCAAGAGGAATGAAGGGAAAAAAGAAAAGGGGGGAAAAAAAGAAGAAGAA	-
lnc-BIRC2-9:4	419	472	51	+	0.038	d8d48	0.4	-1	AAGAGGAATGAAGGGAAAAAAGAAAAGGGGGGAAAAAAAGAAGAAGAATGGGG	-
lnc-UACA-1:1	351	381	29	-	0.033	d25	0.33	-1	AGAATGAGAAGAAGAAAAAGGGAAAGAAGA	-
lnc-CDC40-1:1	1356	1388	31	-	0.031	d20	0.47	-1	GAGAGAAGGAACAAGAGAGAAGGAGGAGGAAG	-
lnc-ARHGAP11A-1:1	79	111	31	+	0.031	d1	0.16	-1	ACAAAAAAAAAAAAAAAAAAAGAGAAAGGAGA	-
lnc-ARHGAP11A-1:1	81	127	44	+	0.043	d30d37	0.2	-1	AAAAAAAAAAAAAAAAAAAGAGAAAGGAGACGAAAAACAAGAAGAG	-
lnc-RIPK1-11:4	1580	1610	29	+	0.033	d20	0.4	-1	AAAGAAGGAGGAGGAAAAGGTGAGAAAGAA	-
lnc-RGS9-16:1	257	288	30	-	0.032	d2	0.16	-1	GAGGAAAAAAAAAAAAAGAAAAGAAAAACAA	-
lnc-MTRNR2L1-14:1	2938	2972	33	+	0.029	d24	0.24	-1	AAAAAAGAGAAAAGAAAAAGGAAGTAAGGAAAAA	-
lnc-KIFAP3-2:3	537	568	30	-	0.032	d18	0.23	-1	AAAAGAAAGAAACAAGAAAGAGAAAAAGAGA	-
FAM198B-AS1:30	2069	2099	29	-	0.033	d18	0.57	-1	GAGAGAGAAAGCAAGGAGGGAGGAGGGAGG	-
lnc-CPHXL-1:1	317	349	31	+	0.031	d17	0.47	-1	AAAAGAAGGAGGAAGAGTAGGAGGAGGAAGAG	-
lnc-CSF1-1:1	1124	1154	29	+	0.033	d8	0.6	-1	GAGGGGAATGGAGGAGAAAGGAGAGAGGGG	-
ENTPD1-AS1:5	1222	1255	32	-	0.03	d18	0.55	-1	GGGGGGGGGAAAGACGAGGAAAGAGGAGGAAAA	-
ENTPD1-AS1:5	1504	1578	71	-	0.041	d36d51d71	0.5	-1	AACGAAGAGAGGGAGAGAGAGATGAAGAGGGAGGGAGTAAGGGAGAGAGGGAAGAAGGGAGAAAGAGAGAGAGA	-
lnc-LRRC40-2:2	609	671	59	+	0.048	d3d5d11	0.24	-1	AAATACGGAAATAAAGAAGAAAGAAAGAAAAAAAGAAAGAGAAAGAAGGAAAGAGAAAAGAA	-
lnc-LRRC40-2:2	613	676	60	+	0.048	d1d7d58	0.24	-1	ACGGAAATAAAGAAGAAAGAAAGAAAAAAAGAAAGAGAAAGAAGGAAAGAGAAAAGAATAAAA	-
NR2F2-AS1:1	899	945	44	-	0.043	d21d35	0.15	-1	AGAAAAAAAATAGAAAAGAAGAAATAGAAGAAAAAAAAAAGAAAAA	-
NR2F2-AS1:1	893	934	39	-	0.049	d5d27	0.15	-1	AGAAAAGAAGAAATAGAAGAAAAAAAAAAGAAAAACAAAAA	-
lnc-DCAF4L2-2:3	982	1034	52	+	0		0.15	-1	AAAAAAAAAAAAAGAAAAAAGAAAAAAAAGAAAGAAAGAAGGAAAGAAAAAA	-
lnc-EHD3-2:1	270	302	31	-	0.031	d6	0.56	-1	AGGAGAGAGGGGAAGAGGGAGGAGACAGGAGA	-
lnc-MELK-1:1	168	209	39	+	0.049	d2d39	0.59	-1	AGCAGGAGGGGAGGGGAGGGAAGAGGAGGGGAGGAAAGATA	-
lnc-GCLC-1:7	2347	2387	38	+	0.05	d8d13	0.4	-1	AGGAAAAATGGGGTGAGGGGAAGGAAAAGAAGGAAAAAAA	-
DSCAM-AS1:4	247	287	38	+	0.05	d35d38	0.15	-1	AAAAAAAGAAAAAAAGAAAAGAAAAGAAAAGAAAATGATA	-
LINC00562:8	1695	1853	154	-	0.025	d1d3d7d105	0.39	-1	AAAAAAAAAAAGAAAGAAAAGGAAGGAAAGAAAGGAAGGAAAGAGAGAAAAATAGAGAGAAAGAGAAAAAGAGAAAAGAGAGAAAGGAAGGAAGGAAGAAAGGGAAGGAAGGAAGGAAGGGAGGGAGGGAAGGGAAGGGAAGGGAAGAAATGAGCATA	-
LY86-AS1:4	1282	1313	30	+	0.032	d2	0.42	-1	GACAGAAGAGGAGGAGGAAGAGAAAGAAGAA	-
ZEB2-AS1:8	494	585	87	-	0.044	d31d37d73d87	0.71	-1	GGGCGGGGAGGGGGGGGTGGAGGGGGGGAGAAGGGAGGGAGGGGGGAGGGAGGCGAAGGCGAAAGGGAGGGAGAGGAGGAAGGGAGGGAGG	-
ZEB2-AS1:8	489	581	88	-	0.043	d4d36d42d78	0.7	-1	GGGGAGGGGGGGGTGGAGGGGGGGAGAAGGGAGGGAGGGGGGAGGGAGGCGAAGGCGAAAGGGAGGGAGAGGAGGAAGGGAGGGAGGTGGAA	-
LEF1-AS1:8	2297	2332	34	-	0.029	d6	0.14	-1	AAAAAAAAAAAAAAAAGAAAAAAGAAAATAGAAGG	-
lnc-DNPH1-1:3	840	872	31	+	0.031	d6	0.47	-1	GAAGAATGAAGAGGAAGAGGAGAGAGGGAAGA	-
MIR100HG:24	156	195	39	+	0		0.46	-1	GAGAGGAAAAGGAAAAGGGAAGGGAGAGAAAAAGGAGAG	-
lnc-CSNK1G3-2:1	300	336	35	+	0.028	d15	0.33	-1	AAGAAGAAAGAAAGGCAGGAAGAAAGGAAAGAAAAG	-
lnc-ANKRD34B-2:1	667	699	31	+	0.031	d14	0.094	-1	AAAAAAAAAAAAAGTAAAGAAAAAAAAGAAAA	-
RGMB-AS1:4	760	791	30	+	0.032	d22	0.35	-1	AAGGAAAGGAAAGGAGAGAAAATAAGGAAAG	-
lnc-LIN7A-1:1	115	145	29	+	0.033	d15	0.4	-1	GGAGAAAAAGAAGAATGAGAAGAAGGAGAG	-
lnc-C11orf95-1:20	80	123	43	+	0		0.65	-1	GAGGAGGAGGAGGAGGAGGAAGAAGAGGAGGAGGAGGAGGGGG	-
lnc-IRX2-8:1	1890	1985	95	-	0		0.47	-1	AGGGAAGAAAAGAAGAAGAAGGAGAAGAAGGAGAAGAAGGAGAAGAAGGAGAAGAAGAAGAGGAAGAGGAAGAGGAAGGAGGAGGAGGAGGAGGA	-
lnc-PPP1R3D-4:1	1291	1325	34	+	0		0.44	-1	AGAGAGAGAGAGAGAGAAAGAGAGAGAGAGAAAG	-
lnc-SRSF1-1:1	135	165	29	+	0.033	d24	0.5	-1	AAGGAGAAAAAAGGGAGAGGGGGATGGAGA	-
LINC01299:1	1517	1550	32	-	0.03	d19	0.3	-1	AGAAAAAAGAAGACAGAGGAAGAAAAGAGAAAG	-
ATP6V1B1-AS1:5	662	692	29	-	0.033	d11	0.5	-1	AAGAGAGGGAGAGAGAGACAGAGAGAGAGG	-
lnc-SOX14-2:1	2972	3017	44	-	0.022	d3	0.51	-1	GGGAAAAGAGAGAGAGAGAGGGAGAGAGAGAGGAGAGGGAATAGA	-
lnc-LIMS4-1:3	1002	1034	31	+	0.031	d1	0.41	-1	ATAGGAAAAGGGGAGGGAAGAGAAGAAGAAAA	-
lnc-PALLD-2:1	433	477	42	+	0.045	d9d38	0.27	-1	AAGGAAAGACAGAAGAGAGAAAAAAAGAAAAGAGAAAGCAGAAA	-
lnc-KRT80-1:1	442	472	29	+	0.033	d23	0.53	-1	AAAGAGAGAGAGAGAGGAAGGGACAGGGGG	-
lnc-SEMA5A-2:1	359	427	67	+	0.015	d23	0.31	-1	AGAGAGAGAGAGAGAGAGAGAGACAAAAGAAGAAAGAAAAGAAAAAGAAAAGGAAAGAAAGAAAGAAA	-
lnc-MTPAP-1:1	1331	1423	89	-	0.033	d44d66d72	0.5	-1	GGGGAGAGAGAGAGAGAGACGGGGGTGGGGAAAAGGAAAGGAAAAGGTAAGGAAGGAGGAAGGAAGGAAGGAAGGAAAGAGAGAGAAAGAAG	-
lnc-MTPAP-1:1	1448	1491	41	-	0.047	d25d33	0.37	-1	GGAGGGAGACAGAGAAATAAAGAAAGAGAAAGAGAGAAAGAAG	-
lnc-HLTF-1:1	932	1012	80	-	0		0.19	-1	AAAAAAAAAAAAAAAAAAAAAAGAAAGAGAAAGAGAGAAAAAAAGAAAGAAAGAAAGAAAGAAAAAGAGAAAGAAAGAAA	-
lnc-SPI1-1:3	507	568	58	-	0.049	d4d49d56	0.52	-1	GAGGCAGGGAGCAGGGAGGAAGGGGAGGGAGGAGAAGAGAGGAAGGGAAAGAGAAGCAAAA	-
lnc-SPI1-1:3	504	556	50	-	0.038	d2d7	0.5	-1	AGGGAGGAAGGGGAGGGAGGAGAAGAGAGGAAGGGAAAGAGAAGCAAAATAG	-
CALML3-AS1:6	1632	1665	32	-	0.03	d7	0.39	-1	AAAAAGAGAGAGAGAGAGAGAGAGATGAGAAGA	-
LINC00473:1	417	448	30	-	0.032	d4	0.29	-1	GAGAGAAAGAAAAAGAAAAAAAAAGGCAAGG	-
RGMB-AS1:5	891	922	30	+	0.032	d22	0.35	-1	AAGGAAAGGAAAGGAGAGAAAATAAGGAAAG	-
lnc-KCNK10-1:2	200	266	63	+	0.045	d3d23d50	0.53	-1	GGACAGAAGAAAGGAAGGGAGGATGGGAAGGAAAGGAGAGAGGGAAGGGATAGAGGGAGAGAGGAG	-
lnc-SPI1-1:2	623	684	58	-	0.049	d4d49d56	0.52	-1	GAGGCAGGGAGCAGGGAGGAAGGGGAGGGAGGAGAAGAGAGGAAGGGAAAGAGAAGCAAAA	-
lnc-SPI1-1:2	620	672	50	-	0.038	d2d7	0.5	-1	AGGGAGGAAGGGGAGGGAGGAGAAGAGAGGAAGGGAAAGAGAAGCAAAATAG	-
LINC02141:4	5585	5629	42	-	0.045	d4d36	0.41	-1	GAAGAGATAGGAGAAGAAAGAGAGGAAGAAAGGAAAGGGTAAAG	-
LINC02141:4	5572	5621	47	-	0.041	d12d17	0.45	-1	AGGAGAAGAAAGAGAGGAAGAAAGGAAAGGGTAAAGCAGAGGGAGAGAG	-
lnc-SCAF11-1:1	221	251	30	-	0		0.37	-1	AAGAAGAGAAAGGAAGAGGAGAAAAAGAGA	-
lnc-CLUAP1-7:1	532	564	31	+	0.031	d30	0.031	-1	AAAAAAAAAAAAAAAAAAAAAAAAAAAGAATA	-
lnc-LEF1-3:18	443	474	30	-	0.032	d21	0.42	-1	AAAGGAAGATGAGAAGGAAGGGGGAAAAGAA	-
LINC01572:4	671	711	38	-	0.05	d36d38	0.47	-1	GTGTGAGAAAAAGGAGGGAGAGAGAGGAGAGAGAAGGAAA	-
LINC01572:4	669	709	38	-	0.05	d1d38	0.45	-1	GTGAGAAAAAGGAGGGAGAGAGAGGAGAGAGAAGGAAATA	-
LINC01572:4	667	707	38	-	0.05	d1d3	0.45	-1	GAGAAAAAGGAGGGAGAGAGAGGAGAGAGAAGGAAATATG	-
LINC01572:4	1846	1894	47	-	0.021	d45	0.5	-1	GACGGGAGGAGGAGAAGAAGAAGGGGAGGGAGGGAGAAAAGAAAAAAG	-
lnc-KANK4-1:1	231	266	34	-	0.029	d1	0.17	-1	AAAAAAAAAAAAAAGAAAAGGAAAAAAGAAAGATG	-
lnc-PTPRC-3:1	2122	2166	42	+	0.045	d1d16	0.39	-1	GCAAAGAAGGAGGAGGTGAAGAAGAAAAAGAAAAAGAAGGAGAG	-
lnc-PTPRC-3:1	2124	2168	42	+	0.045	d14d42	0.36	-1	AAAGAAGGAGGAGGTGAAGAAGAAAAAGAAAAAGAAGGAGAGCA	-
lnc-AATK-10:1	2220	2251	30	-	0.032	d1	0.16	-1	AAAAAAAAAAAAAGAAAAGGAAAAGAAAATG	-
lnc-DCAF13-1:1	3134	3166	31	-	0.031	d4	0.12	-1	AAAAAAAAAAAAAAAAAAAAAAAAAGGCAGAG	-
lnc-MRPS14-2:1	37	77	38	+	0.05	d17d32	0.5	-1	GAAAGAGGGGAAAAGAGTGGAGGAGGAAGAGACAGGAGAG	-
HOTAIRM1:3	629	671	41	+	0.024	d24	0.24	-1	AAAAAGAAAGAGGAGAAGAAGAAGCAAAAAAGAAAGAAAAAA	-
LINC02473:5	965	998	32	+	0.03	d30	0.15	-1	AAAAAAAAAAAAAAAAAGGAAAGAAGGAAATAA	-
ZFHX2-AS1:36	1889	1919	29	+	0.033	d16	0.63	-1	GAAGGAAGGGAAGGAGCGGGAGGGAGGGAG	-
LINC01477:2	497	529	31	+	0.031	d30	0.38	-1	GGAGAGGAAAGAAAAGGGGGAAAAAAAGAACA	-
lnc-AHSP-5:2	390	422	31	-	0.031	d9	0.19	-1	AGAAGAGAGAAAAAAAAAAGAACAAAAAAAGA	-
lnc-AMFR-1:1	1382	1412	29	+	0.033	d5	0.57	-1	AGGGACGAAGGAAGAAGGGGAGAGAGGAGG	-
LINC02418:10	1423	1467	42	-	0.045	d2d21	0.14	-1	AAAAAAAAAAGAAAAAAGAAAATAGAAAAAGAAAAAGAAAACGA	-
MIR100HG:2	104	355	245	-	0.024	d2d4d9d14d214d235	0.31	-1	GGAGGAAAAAAAAAATGGAAAGAAAGAAAAGAAAGATGGAAGGAAGGAAGGAAAGAAAGAAGAAAAAAAGAAAGAAGGAAAGAGAAAGAGGAAAGAAAGAAAAGAAAGGAAAGAAAGAAAGAGAGAGAGAGAGAGAAAGAAAAAGAAAGAAAGAAAGAAAGAAAGAAAGAAAGAAAGAAAGAAAGAAAGAAAGAAAGAAAGAAAGAAAGAAAGAGAGAGAAAGGGAGAAGGAAAAGCAAGGCAAAATGCAG	-
MEIS1-AS2:1	13	43	29	+	0.033	d20	0.4	-1	AAAGAAGAGAAGGAAGAGGATGAGAAGAGA	-
lnc-ZNF827-2:1	4077	4117	38	-	0.05	d30d35	0.47	-1	GGAATGGAGTGGGGAAAGGGAGAGAAAGAAAGGAGAAAAG	-
lnc-ZNF827-2:1	4066	4112	44	-	0.043	d10d41	0.48	-1	GGAGTGGGGAAAGGGAGAGAAAGAAAGGAGAAAAGTAAAAAGGGGG	-
lnc-ZNF827-2:1	4064	4107	41	-	0.047	d1d12	0.47	-1	GGGGAAAGGGAGAGAAAGAAAGGAGAAAAGTAAAAAGGGGGTG	-
lnc-ANKRD34B-2:2	562	594	31	+	0.031	d14	0.094	-1	AAAAAAAAAAAAAGTAAAGAAAAAAAAGAAAA	-
lnc-SRSF2-3:1	536	567	30	+	0.032	d1	0.52	-1	GTGAGAGAGAGAGAGAGAGAGAGAGAGAGAG	-
lnc-SRSF2-3:1	538	569	30	+	0.032	d29	0.52	-1	GAGAGAGAGAGAGAGAGAGAGAGAGAGAGTG	-
lnc-MRC2-3:1	1036	1068	31	+	0.031	d22	0.31	-1	AAGAAAAAAAAAAAAAGAGGAGTGGAGAGAGA	-
LINC00473:7	283	314	30	-	0.032	d4	0.29	-1	GAGAGAAAGAAAAAGAAAAAAAAAGGCAAGG	-
lnc-CCDC182-2:1	430	462	31	+	0.031	d1	0.5	-1	GCAAGGAGGGAGGGGAAAGGGAAGAGAAGAAA	-
LINC00893:6	87	119	31	+	0.031	d17	0.53	-1	GGAAGGAGGAAAAGGAACGGGAGGGAGGAAGA	-
lnc-TSHZ3-2:1	483	556	70	-	0.041	d19d36d43	0.55	-1	AGGAAGGGAGAGGGAGAAAAGGAGGAGAACAGGAGACGAGAAGGAGGGGAGAGTGAGGAGAGGAGGAGAGAGG	-
lnc-PXDC1-15:12	242	275	32	+	0.03	d23	0.48	-1	GGAGGAAGGAAGAAGAGAGAGAGCAGAGAGAGA	-
lnc-LRTM2-1:1	388	435	46	+	0.021	d41	0.21	-1	AAAAAAAAAAAAAAAAAAAAAGAAAGGGAAAAAGGAGGAAGTAGAAA	-
ATP6V1B1-AS1:4	858	888	29	-	0.033	d11	0.5	-1	AAGAGAGGGAGAGAGAGACAGAGAGAGAGG	-
lnc-DSEL-1:1	1335	1378	42	+	0.023	d15	0.33	-1	AAAGAAAAGGGAAGGCAAAAGGAAAAGAGAAAAGGGAAAGAAA	-
lnc-SNRPN-8:112	4103	4164	59	-	0.033	d1d54	0.52	-1	AGGGAGCGAGAGAGAGAGAGGGAGAGAGAGGGAGAGAGAGAGAGAGAGAGAGAGAGAGACA	-
THSD4-AS1:7	0	33	32	+	0.03	d29	0.42	-1	AAAAAAGGAAGGAAGAAAGGAGGAAGAGGCAGG	-
lnc-CDH13-1:1	1639	1674	35	+	0		0.11	-1	AAAAAAAAAAAAAAAAAAAAAGAAAGAAAAGGAAA	-
lnc-LRRC46-1:2	647	693	44	+	0.043	d36d42	0.54	-1	AGAAGGGGAGAGGGAGAGAGGGGGAGAGAAGGAGAGCGAAAGCAAG	-
lnc-TMEM114-4:1	429	459	29	+	0.033	d4	0.5	-1	AAGACAGAAGAGGGGAGGAGAGGAGAGAAG	-
lnc-TMEM114-4:1	434	464	29	+	0.033	d25	0.53	-1	AGAAGAGGGGAGGAGAGGAGAGAAGCGAAG	-
lnc-PMFBP1-7:1	0	54	52	-	0.037	d24d34	0.5	-1	AAAAAAGAAAAGGGGGAGGTGGAGGGAGGCAGAGGGGAGGAAGGGAGGAAAAAA	-
lnc-F13A1-2:1	340	515	168	+	0.04	d5d57d73d118d134d146d158	0.47	-1	AAAAACAGGAGAGAGAGAGGGAAAGAGAAAGAGAAGGGGGAGAAAGAAAGGGAGAGACAGAGGAAGGGAGAGATGGGGAAAGAGGAGAGGAGAAAGGGAGGGAGAGAAAGAAAGGAGATGGAGAGAGAAAAGGGTGGGGAGAGAGATAAAGAGAGAGGTAAAGAGAGAGAGAGAA	-
MRGPRF-AS1:2	496	530	33	+	0.029	d22	0.74	-1	AGGAGGGGGAGGGGGAGGGGAGTAGGAGGAGGGG	-
HOXA10-AS:4	236	339	98	+	0.049	d2d17d27d58d76	0.35	-1	AACGGAAGAAAAGAAAGCAGGAAGGAGCAAAGGAAAGAAGAAAAAAAGAAAGAAGAGATAAAAGAGGAAGGGAAGACAGGGAAAAGAAGGAAGAAAAGAGAGG	-
HOXA10-AS:4	239	342	98	+	0.049	d14d24d55d73d100	0.36	-1	GGAAGAAAAGAAAGCAGGAAGGAGCAAAGGAAAGAAGAAAAAAAGAAAGAAGAGATAAAAGAGGAAGGGAAGACAGGGAAAAGAAGGAAGAAAAGAGAGGCGA	-
DSCAM-AS1:5	247	287	38	+	0.05	d35d38	0.15	-1	AAAAAAAGAAAAAAAGAAAAGAAAAGAAAAGAAAATGATA	-
lnc-TP53TG3C-4:2	213	244	30	-	0.032	d25	0.61	-1	AGGAGCGGGGAGAAAGGGAGAGAAGGGGAGG	-
lnc-TP53TG3C-4:2	206	238	31	-	0.031	d6	0.66	-1	GGGGAGAAAGGGAGAGAAGGGGAGGCGGAGGG	-
lnc-CA5A-4:8	527	559	31	-	0.031	d24	0.62	-1	AGGGAAATGAGAGAGGGGAGGGAGGAGGAGGG	-
lnc-UTP11-1:11	293	323	29	+	0.033	d22	0.4	-1	AAAGGGAGGAGAAGAAAGAAGATGAAGAGA	-
lnc-ACP1-1:2	278	334	55	-	0.018	d2	0.089	-1	AAAAAAAAAAAAAAAAAAAAAAAAAAAAAAGAAAAAGAAAAAGAAAAGAAAAATGA	-
lnc-LONP2-6:2	379	409	29	+	0.033	d11	0.4	-1	GAAGAAGAGGATAAAGAGAAAGAAAGGAGG	-
lnc-CPEB4-4:2	515	557	40	+	0.048	d3d31	0.48	-1	AGACAAGGAGAAGAGGAAGGGAGGAAGGGAACAGAGAGGAAG	-
lnc-CPEB4-4:2	519	566	45	+	0.043	d27d38	0.49	-1	AAGGAGAAGAGGAAGGGAGGAAGGGAACAGAGAGGAAGCAGAGAGAG	-
lnc-SLC25A47-4:2	8	46	37	-	0.026	d16	0.5	-1	AAGAAGGAAGGAAGAAGGGAATGAAAGGAGAAGGGGGG	-
lnc-ESRP2-2:9	2183	2254	69	-	0.028	d1d65	0.099	-1	AGAAGCAAAAAAAAAAAAAAAAAAAAAAAAAAGAAAAAAAAAGAAAAGAAAAAAAGAAAAAGAAAAAAATA	-
lnc-TEKT3-1:1	2113	2145	31	-	0.031	d1	0.094	-1	AAAAAAAAAAAAAAAAAAAAAAAAGAGAGACA	-
lnc-ZNF236-13:1	40	80	38	+	0.05	d5d10	0.4	-1	GAAAACAAGACAGAGAGAGAGAGAGAGAGAGAGAGAGAGA	-
[truncated: 14,941 more rows]
